# Supplementary material for: Oxytocin pathway gene networks in the human brain
Source: Nat Commun. 2019 Feb 8;10:668. doi: 10.1038/s41467-019-08503-8 (PMC6368605; doi:10.1038/s41467-019-08503-8)
Supplement: Supplementary file 3 — Supplementary Data 1 [file 41467_2019_8503_MOESM3_ESM.xlsx]

## Sheet: kegg_gene_sets
oxytocinergic_pathway	dopaminergic_pathway	cholinergic_pathway
MYLK	TH	CHAT
CD38	COMT	ACHE
PRKCA	DDC	BCL2
HRAS	CLOCK	PRKCA
EEF2	ARNTL	HRAS
OXTR	PRKCA	CHRM1
EGFR	GSK3B	CHRM2
RAF1	DRD1	CHRM3
MAP2K1	DRD2	CHRM4
MAP2K2	DRD3	CHRM5
ELK1	DRD4	CACNA1A
FOS	CACNA1A	GNG12
NFATC1	GNG12	MAP2K1
JUN	ATF4	ATF4
MEF2C	FOS	FOS
MAP2K5	ATF2	JAK2
MAPK7	GNB1	GNB1
CCND1	GNB2	GNB2
RHOA	GNB4	GNB4
ROCK1	GNB5	GNB5
GNAS	GNG3	GNG3
GNAQ	GNG4	GNG4
CACNA1C	GNG5	GNG5
CACNA1D	GNG8	GNG8
CACNA1F	GNG10	GNG10
CACNA1S	GNG11	GNG11
CACNA2D1	GNG13	GNG13
CACNA2D2	GNGT1	GNGT1
CACNA2D3	GNGT2	GNGT2
CACNA2D4	GNAS	GNAQ
CACNB1	GNAL	GNA11
CACNB2	GNAQ	CHRNA3
CACNB3	SCN1A	CHRNA4
CACNB4	CACNA1B	CHRNA6
CACNG1	CACNA1C	CHRNA7
CACNG2	CACNA1D	CHRNB2
CACNG3	ITPR1	CHRNB4
CACNG4	ITPR2	CACNA1B
CACNG5	ITPR3	CACNA1C
CACNG6	KCNJ3	CACNA1D
CACNG7	KCNJ5	CACNA1F
CACNG8	KCNJ6	CACNA1S
ITPR1	KCNJ9	KCNQ1
ITPR2	SLC6A3	KCNQ2
ITPR3	GRIA1	KCNQ3
RYR1	GRIA2	KCNQ4
RYR2	GRIA3	KCNQ5
RYR3	GRIA4	ITPR1
TRPM2	GRIN2A	ITPR2
KCNJ2	GRIN2B	ITPR3
KCNJ3	DRD5	KCNJ2
KCNJ4	CREB1	KCNJ3
KCNJ5	GNB3	KCNJ4
KCNJ6	GNG2	KCNJ6
KCNJ9	ADCY5	KCNJ12
KCNJ12	GSK3A	KCNJ14
KCNJ14	CREB5	FYN
OXT	CREB3	CAMK4
SRC	CALY	CREB1
CAMK4	PPP1R1B	GNB3
PPP1R12A	PRKCB	GNG2
CDKN1A	PRKCG	KRAS
CAMKK2	CREBL1	NRAS
KRAS		ADCY1
NRAS		ADCY2
ADCY1		ADCY3
ADCY2		ADCY4
ADCY3		ADCY5
ADCY4		ADCY6
ADCY5		ADCY7
ADCY6		ADCY8
ADCY7		ADCY9
ADCY8		CREB5
ADCY9		CREB3
EEF2K		SLC5A7
CAMK1		SLC18A3
PTGS2		PRKCB
PPP1R12B		PRKCG
MYL6		PIK3CG
MYL9
NOS3
NFATC2
NFATC3
NFATC4
ROCK2
RCAN1
RGS2
PRKCB
PRKCG
PIK3CG
NPR1
NPR2
AVPR1A
AVPR1B

## Sheet: AAL_atlas_gene_exp
donor_id	area	region	AVPR1A	AVPR1B	CD38	CHRM1	CHRM2	CHRM3	CHRM4	CHRM5	COMT	DRD1	DRD2	DRD3	DRD4	DRD5	OPRD1	OPRK1	OPRM1	OXT	OXTR	SLC6A3
1	Precentral	Frontal Lobe	1.83686	1.61703	4.80159	8.42304	7.69693	8.7137	5.20272	3.36614	6.1629	5.01004	4.90331	3.30082	2.64384	7.28525	3.67238	5.05352	4.11539	2.78387	7.08026	1.80926
1	Frontal Sup	Frontal Lobe	2.00198	1.57454	4.58352	8.47064	7.46561	8.89143	4.68058	3.51438	5.91276	4.80146	4.90192	3.23281	2.48134	7.35711	3.73954	4.79636	4.49211	3.01808	6.92432	1.95359
1	Frontal Sup Orb	Frontal Lobe	2.68808	1.40776	4.86004	8.51442	7.7428	9.21731	4.88948	3.54089	6.31819	4.97385	5.04901	3.52441	3.00562	7.59278	4.01549	5.36192	4.62541	3.40567	6.95836	1.49945
1	Frontal Mid	Frontal Lobe	1.95165	1.53078	4.60313	8.57097	7.40789	8.87064	4.66149	3.36748	5.87496	4.92093	5.00691	3.44396	2.44782	7.23211	3.69894	4.67472	4.3489	2.99601	6.89846	1.92517
1	Frontal Mid Orb	Frontal Lobe	2.46765	1.52844	5.09665	8.44071	7.50297	9.15402	5.42661	3.40447	6.1447	4.6821	4.76111	3.62814	2.64873	7.44689	3.81887	4.96077	4.6003	3.43527	6.83464	1.74713
1	Frontal Inf Oper	Frontal Lobe	1.90705	1.57899	4.79002	8.41213	7.48998	8.78164	5.19708	3.2928	6.03884	5.13321	5.11353	3.59476	2.68989	7.29178	3.82332	5.25587	4.35107	3.06491	6.99881	1.79452
1	Frontal Inf Tri	Frontal Lobe	1.91281	1.43631	4.73915	8.45658	7.3217	8.7471	5.03562	3.19487	6.00719	5.04433	5.38351	3.70921	2.74076	7.25371	3.97344	5.24104	4.47199	3.28534	6.79646	1.72957
1	Frontal Inf Orb	Frontal Lobe	2.02604	1.69389	4.87032	8.52001	7.40089	8.99521	4.95095	3.25757	5.72927	5.00978	5.20013	3.51402	2.65408	7.28458	3.77014	5.17787	4.80191	3.35838	6.99615	2.06495
1	Rolandic Oper	Frontal Lobe	1.89014	1.66391	4.1653	8.75171	8.00724	9.1463	4.00451	3.68003	5.85599	5.15646	4.8897	3.50808	2.1795	7.22961	4.05461	5.142	4.25569	2.96826	7.11173	1.83603
1	Supp Motor Area	Frontal Lobe	2.10568	1.58616	4.45569	8.23689	7.61232	8.75659	5.04035	3.43677	5.87887	4.97452	5.0259	3.42228	2.1729	7.39938	3.91433	5.17771	4.54013	3.2043	7.03003	1.85658
1	Olfactory	Frontal Lobe	1.83147	1.55743	5.38301	7.5991	6.13689	7.05764	6.08657	4.60893	6.21111	5.89391	7.12973	3.84597	2.14241	7.24888	3.46848	5.90156	5.12789	3.81062	8.02218	1.83574
1	Frontal Sup Medial	Frontal Lobe	1.96434	1.46259	4.6298	8.25746	7.43547	8.8443	4.89695	3.58075	6.14993	4.92949	4.90013	3.58607	2.7438	7.52567	3.76223	5.17364	4.61871	2.98432	7.06104	1.79817
1	Frontal Med Orb	Frontal Lobe	2.62105	1.40776	5.14	8.19969	7.68919	8.92096	4.91967	3.45809	6.41724	5.02756	4.88163	3.31947	2.97011	7.49635	3.7385	5.25418	4.57133	2.95084	7.31569	1.55266
1	Rectus	Frontal Lobe	2.17925	1.52565	4.94731	8.40478	7.74649	9.03264	4.96989	3.75094	6.08992	4.91413	4.8749	3.42369	2.58561	7.52162	3.48944	5.09506	4.62648	3.05213	7.30137	1.63897
1	Insula	Insula and CC	1.91696	1.62255	4.6159	8.57279	7.46209	8.73846	4.57134	3.26657	5.87961	5.94996	6.5248	3.8235	2.30682	7.23458	3.63144	5.49824	4.66251	3.17575	7.35648	1.93093
1	Cingulum Ant	Insula and CC	2.04963	1.41395	4.89489	8.03897	7.18355	8.36907	4.93051	3.02058	6.43558	5.08751	5.16366	3.97448	2.65198	7.33772	3.60306	5.33399	4.60925	2.94289	7.49922	1.78304
1	Cingulum Mid	Insula and CC	1.88497	1.50821	4.73402	8.47479	7.60111	8.88064	4.85369	3.99163	6.14579	5.50379	5.16136	3.52122	2.45095	7.38862	3.89634	5.08681	4.43471	3.19658	7.37054	1.61359
1	Cingulum Post	Insula and CC	1.91508	1.65983	4.99739	7.92077	6.36373	7.5972	5.26768	3.44037	6.29542	4.91525	4.73524	2.9612	2.17799	6.39388	3.48122	3.93316	3.86535	2.76893	7.1007	2.02812
1	Hippocampus	Temporal Lobe	1.96877	1.57207	3.98539	8.42291	6.70283	7.8479	3.62709	4.90544	6.07777	5.01448	5.89646	2.90753	2.06589	7.14799	2.92504	3.79837	3.51855	3.17876	7.77488	1.83659
1	ParaHippocampal	Temporal Lobe	1.851	1.59195	3.91136	7.67293	6.97575	8.06189	4.66253	4.41366	5.9135	3.85969	5.52759	2.78051	1.97096	7.50177	3.02573	4.5586	3.91549	3.04305	7.59787	1.78094
1	Amygdala	Temporal Lobe	1.82668	1.68644	4.00526	8.44444	6.66551	7.81677	4.1415	5.3264	6.15602	6.21	6.52724	3.03624	2.09228	7.37606	3.02123	4.56432	4.83554	2.69005	8.00584	1.83813
1	Calcarine	Occipital Lobe	1.8788	1.72449	3.79856	8.62414	7.42	8.43343	4.29607	3.56598	5.39669	5.34864	4.77304	2.78931	2.44479	6.73858	4.14833	3.30169	3.0887	3.34372	7.04109	1.95905
1	Cuneus	Occipital Lobe	2.15069	2.00781	4.25301	8.68373	7.80635	8.87708	4.15543	3.46391	5.43341	5.46028	5.09139	2.44225	2.24635	6.94554	4.06451	4.41085	3.69219	3.65329	6.66049	2.09536
1	Lingual	Occipital Lobe	1.85243	1.73052	3.64677	6.88992	5.74389	6.4311	4.41238	3.46994	5.47106	3.98997	4.79813	2.94865	2.51508	5.60866	3.8822	3.33742	4.04466	3.30069	6.70669	1.82218
1	Occipital Sup	Occipital Lobe	2.1125	1.94994	4.22265	8.72929	7.80517	8.82969	4.09202	4.02643	5.5023	5.35302	4.97299	2.92153	2.54643	6.88626	4.1351	3.64019	3.21434	3.20058	7.14409	2.02817
1	Occipital Mid	Occipital Lobe	2.01229	1.88298	4.3876	8.54442	7.4831	8.63985	4.57101	3.97982	5.49784	5.52185	4.75743	3.38361	2.32328	7.01885	3.90518	4.23834	3.86855	3.32804	7.00887	2.04776
1	Occipital Inf	Occipital Lobe	1.65706	1.59991	4.17058	8.40641	7.51613	8.6784	4.78025	3.72486	5.90168	5.46281	5.1848	3.54489	2.64991	6.9071	4.05556	4.31958	3.77531	2.95435	7.29225	1.64689
1	Fusiform	Temporal Lobe	2.01718	1.72793	3.9589	8.4015	7.36517	8.68581	4.339	4.03523	5.6677	5.06334	5.28277	3.0602	2.28951	7.30956	3.7805	4.26751	4.10254	2.69606	7.30286	1.89969
1	Postcentral	Parietal Lobe	2.01243	1.59536	4.65467	8.56181	7.85035	8.73584	4.85201	3.59954	5.95247	4.9644	4.82946	3.29376	2.38246	7.14362	3.98917	4.73759	3.57735	2.93913	7.16698	1.81346
1	Parietal Sup	Parietal Lobe	2.14884	1.81649	4.49516	8.55803	7.78356	8.78093	4.93332	3.74915	5.56522	5.09891	5.06401	3.49819	2.19867	6.92889	4.01031	4.05164	3.90388	3.14229	6.97135	2.00724
1	Parietal Inf	Parietal Lobe	2.01378	1.71216	4.42664	8.65217	8.02704	8.75781	4.51989	3.99224	5.84989	5.02595	5.09281	3.09715	2.3654	7.01872	3.89908	4.31932	3.90414	2.70851	7.24334	1.98167
1	SupraMarginal	Parietal Lobe	1.77582	1.6054	4.20731	8.72243	8.16688	8.9303	4.81609	3.70465	5.92239	4.80655	5.19017	3.13433	2.8283	7.17178	3.81148	4.79983	4.0477	2.91936	7.14651	1.86052
1	Angular	Parietal Lobe	2.04486	1.85976	4.36328	8.47518	7.53064	8.6504	4.42223	3.74757	5.56837	5.47987	4.79721	3.37743	2.28778	7.05846	3.89401	4.14249	3.82954	2.97307	7.06278	2.0362
1	Precuneus	Parietal Lobe	2.01886	1.72083	4.41352	8.59333	7.65307	8.81731	4.59291	3.80377	5.67173	5.1632	4.96043	3.33216	2.19538	7.06857	3.87451	4.27203	3.95705	3.25718	6.98299	1.96638
1	Paracentral Lobule	Frontal Lobe	2.01748	1.52693	4.54547	8.48128	7.76392	8.81884	4.70347	4.1591	5.94884	4.89085	5.06773	3.58773	2.68358	7.44044	4.16359	5.27476	3.97688	3.03588	6.99025	1.79999
1	Caudate	Central Structures	1.8684	1.61237	5.52607	7.88817	5.41053	6.60127	5.01547	3.18873	6.29725	7.50505	9.76782	4.58853	2.15051	6.57546	3.26144	4.82187	4.37157	3.11986	7.90553	1.81306
1	Putamen	Central Structures	1.87898	1.59561	5.20919	8.38662	6.03374	7.46489	4.4033	3.81137	6.14955	7.14883	9.03699	4.40014	2.15101	7.27312	2.95709	5.58258	4.30487	3.65524	7.97199	1.92416
1	Pallidum	Central Structures	1.99807	1.63295	5.86304	6.20796	4.35363	5.7217	6.71023	5.26407	6.93343	4.04089	8.08429	3.63423	2.17318	7.0443	2.96783	3.46433	3.89351	5.13068	9.90889	1.7981
1	Thalamus	Central Structures	1.85134	1.52772	6.32743	4.77472	6.04866	7.0011	6.87293	4.89301	7.08853	2.85333	7.85768	3.05809	2.07819	7.22378	2.50787	4.08343	5.68414	3.65717	8.39854	1.77363
1	Heschl	Temporal Lobe	1.97406	1.63783	4.20439	8.76067	7.74666	9.02161	3.41306	3.61375	5.93166	5.38328	5.05143	3.52821	2.21883	7.07484	3.99058	4.946	4.23613	3.40358	7.22811	1.98666
1	Temporal Sup	Temporal Lobe	1.92121	1.67889	4.10462	8.74446	8.0675	9.14644	4.18379	3.60912	5.88045	5.03716	5.33675	3.43618	2.67428	7.20381	3.90591	5.0484	4.41762	2.95958	7.17832	1.84565
1	Temporal Pole Sup	Temporal Lobe	1.97959	1.74161	3.94707	8.70621	7.9394	9.1967	4.6147	3.70985	5.7238	4.9245	5.54016	3.20862	2.63017	7.44237	3.60899	5.2905	4.77623	3.51629	7.37713	2.06148
1	Temporal Mid	Temporal Lobe	2.03059	1.76937	4.3678	8.69942	7.95117	8.94088	4.41992	3.80317	5.90618	5.17066	5.34838	3.36495	2.47307	7.2886	3.75287	4.59507	4.43771	3.06325	7.18848	1.91298
1	Temporal Pole Mid	Temporal Lobe	1.93257	1.68569	4.0132	8.13409	7.65432	8.72191	5.32636	3.93091	5.99202	4.17523	5.7808	3.42475	2.29554	7.2794	3.38707	4.98823	4.21424	3.24019	7.24453	2.10323
1	Temporal Inf	Temporal Lobe	1.99804	1.61433	4.27213	8.69841	7.98649	9.02366	4.35635	4.04895	5.91747	5.25292	5.44408	3.46056	2.50135	7.47451	3.91591	4.86665	4.53249	2.84944	7.46836	1.80522
1	Cerebelum Crus1	Cerebellum	1.75158	1.53892	3.67423	5.49333	4.96509	5.96824	4.4169	2.95727	5.59282	3.43253	4.71656	2.94967	2.32202	5.38112	3.30443	3.26066	4.43611	3.11068	6.95482	1.73477
1	Cerebelum Crus2	Cerebellum	1.73952	1.55312	2.45031	3.30308	1.41698	1.93009	3.78055	2.84986	5.17427	1.59884	4.19312	2.85628	2.39214	3.34525	3.05986	2.45459	5.31204	3.98569	6.02797	1.80881
1	Cerebelum 3	Cerebellum	1.95455	1.61008	4.25795	3.55998	3.53511	4.31764	5.60504	4.15851	5.76416	1.97189	6.0288	2.71402	2.17625	5.026	2.51296	2.37396	5.2125	3.51634	7.23233	2.01337
1	Cerebelum 4 5	Cerebellum	1.94565	1.62648	3.58473	4.53528	3.52578	4.23188	4.35012	3.22594	5.50522	2.57523	4.64716	2.51774	1.97541	4.6415	3.10689	2.63972	4.74151	3.44656	6.61603	1.86716
1	Cerebelum 6	Cerebellum	1.78056	1.70638	3.57807	5.25272	5.24759	5.7899	4.81287	3.00427	5.613	3.10898	4.70407	2.76839	2.24959	5.50255	3.37388	2.79946	4.08059	2.86662	6.9563	1.71034
1	Cerebelum 7b	Cerebellum	1.77779	1.5413	2.83719	3.42971	1.41641	2.19725	3.59937	2.83278	5.17581	1.87704	4.14823	2.89659	2.4421	3.34755	3.04051	2.65802	5.30997	3.91507	5.96788	1.8513
1	Cerebelum 8	Cerebellum	1.8245	1.555	2.88632	3.25651	1.42674	2.4233	3.21026	2.81468	5.1279	1.82207	4.11105	2.91534	2.38371	2.96992	2.93723	2.58785	5.35681	3.93889	6.00825	1.87521
1	Cerebelum 9	Cerebellum	1.87055	1.60917	3.01425	3.41933	1.49427	2.25371	3.88836	2.83563	5.11205	1.68254	4.26806	2.95269	2.18371	3.08403	3.14316	2.86403	5.47152	4.0865	6.10825	1.81698
1	Cerebelum 10	Cerebellum	1.79952	1.62478	2.47888	3.18094	1.46488	2.08092	4.29792	2.50963	5.07607	1.69021	4.48545	3.52883	2.55325	2.93701	3.13197	3.73578	5.73792	3.84131	5.81888	1.76476
2	Precentral	Frontal Lobe	1.44605	1.21497	4.98579	8.64211	7.55515	8.71879	4.65283	3.18829	6.03416	5.18964	5.01635	2.89506	1.3924	7.42207	3.35698	5.32496	3.72869	2.71342	6.93235	1.49922
2	Frontal Sup	Frontal Lobe	1.44792	1.2568	5.00444	8.78205	7.69122	9.09673	4.3506	3.16407	6.06632	4.99852	5.04516	3.40022	1.36962	7.42455	3.37771	5.18794	4.07843	2.80388	7.08151	1.73341
2	Frontal Sup Orb	Frontal Lobe	1.96019	1.22193	4.91628	8.87005	7.99237	9.22694	4.49722	3.48982	5.94953	5.16337	5.35551	3.7698	1.38638	7.56308	3.72684	5.21869	4.23776	2.70108	7.42062	1.55258
2	Frontal Mid	Frontal Lobe	1.39077	1.18896	5.05568	8.86265	7.73605	9.08401	4.43152	3.09539	6.09574	4.94932	5.10472	3.37879	1.40763	7.37627	3.41017	5.16838	3.947	2.94051	6.93925	1.60235
2	Frontal Mid Orb	Frontal Lobe	1.56238	1.23679	4.99965	8.78569	7.91365	9.12919	5.18451	3.47009	6.02124	5.03353	5.51798	3.58139	1.35607	7.38993	3.60332	5.22941	4.1859	2.46494	6.97355	1.56317
2	Frontal Inf Oper	Frontal Lobe	1.79256	1.16149	4.87268	8.96032	7.85327	9.31392	4.16575	3.23512	5.83629	5.04055	5.05845	3.47962	1.32318	7.5465	3.34617	5.48205	4.07393	3.16513	7.0686	1.44243
2	Frontal Inf Tri	Frontal Lobe	1.59682	1.13647	5.01511	8.96776	8.07972	9.09291	4.85022	3.34817	6.05556	5.01358	5.40489	3.53126	1.55763	7.34035	3.66554	5.35777	4.04775	3.20818	7.09711	1.41796
2	Frontal Inf Orb	Frontal Lobe	1.77044	1.20921	4.90884	8.85501	7.88989	9.09281	4.62866	3.47381	5.95724	5.1197	5.31668	3.58373	1.31191	7.37338	3.63831	5.53955	4.22697	2.78823	7.13587	1.50289
2	Rolandic Oper	Frontal Lobe	2.0266	1.20792	4.73054	8.86918	7.86518	9.08468	4.25363	3.34715	5.81604	5.41332	5.0657	3.34274	1.44895	7.4755	3.37951	5.5612	3.7284	3.01685	6.94947	1.50775
2	Supp Motor Area	Frontal Lobe	1.52069	1.253	5.01403	8.57604	7.40759	8.8172	4.2799	3.19798	6.03191	5.06635	4.89029	3.0979	1.38001	7.50161	3.30435	5.32423	4.13777	2.25044	6.96339	1.6177
2	Olfactory	Frontal Lobe	1.7846	1.44919	5.81875	7.64214	6.48064	7.27171	6.36184	4.9201	6.03226	5.8371	6.41455	3.57734	1.55759	7.96765	2.81308	5.8174	5.30168	3.2147	8.39865	1.71499
2	Frontal Sup Medial	Frontal Lobe	1.40303	1.21539	5.02153	8.74573	8.0065	9.07783	5.02782	3.2291	6.0915	4.98012	5.23799	3.4335	1.36356	7.4522	3.42766	5.46107	4.05109	2.89297	7.31258	1.43444
2	Frontal Med Orb	Frontal Lobe	1.97884	1.28053	4.82477	8.84854	8.04481	9.28144	4.12807	3.63606	5.805	5.26702	5.03814	3.51153	1.39999	7.5659	3.79147	5.20986	4.21324	2.62166	7.5299	1.52684
2	Rectus	Frontal Lobe	1.51318	1.20234	4.9505	8.74771	7.87997	9.17002	4.4156	3.60977	5.90266	5.28343	5.25282	3.56973	1.37325	7.62474	3.50041	5.35242	4.09458	2.7	7.50023	1.46635
2	Insula	Insula and CC	1.99188	1.22234	5.17486	8.75782	7.8726	8.9442	4.62175	3.41567	5.98825	5.73024	5.63693	3.52392	1.49697	7.66549	3.2809	5.93004	4.03323	2.93146	7.44309	1.49527
2	Cingulum Ant	Insula and CC	1.46119	1.27782	5.26699	8.61633	7.66702	8.66901	5.17732	3.71826	6.16693	5.35746	5.47669	3.45116	1.40627	7.54231	3.35899	5.73331	4.2882	2.34599	7.70115	1.48882
2	Cingulum Mid	Insula and CC	1.67065	1.28336	5.22176	8.55812	7.50001	8.71862	4.8922	3.55701	6.10796	5.52939	5.11977	3.23764	1.51446	7.41004	3.2966	4.8262	3.74777	2.54823	7.33839	1.52384
2	Cingulum Post	Insula and CC	1.48747	1.30725	5.22712	8.50583	7.6136	8.46865	4.41355	3.53607	6.15841	4.8214	4.8362	2.58349	1.48912	7.21755	3.56262	3.95458	3.10491	2.8611	7.29927	1.51271
2	Hippocampus	Temporal Lobe	2.0452	1.30023	5.11225	8.29268	6.71084	7.71178	4.74244	4.38682	5.71779	4.99343	6.23603	3.06402	1.58268	6.98965	3.24473	4.71137	4.02346	2.84076	7.62891	1.55614
2	ParaHippocampal	Temporal Lobe	1.6344	1.29346	4.82903	8.30399	7.34601	8.36733	4.6299	3.97295	5.95841	4.84931	5.53805	3.22871	1.63806	7.27481	3.31802	5.11031	4.03056	2.69825	7.66668	1.48753
2	Amygdala	Temporal Lobe	2.08499	1.67497	5.53952	7.9323	6.37463	7.2678	4.6922	4.13974	5.64765	6.9021	6.35	3.07375	1.94539	7.10103	3.32963	5.78355	5.85191	2.56919	7.59942	1.99683
2	Calcarine	Occipital Lobe	1.52676	1.30777	4.63564	8.50797	7.08577	8.19425	4.605	2.77882	5.89216	5.55112	5.00673	2.63661	1.47921	7.09926	3.71259	3.57987	1.90274	2.96688	6.9274	1.65445
2	Cuneus	Occipital Lobe	1.50505	1.29495	4.84988	8.46082	7.35037	8.34931	4.34221	3.61504	6.07889	5.86123	5.07479	3.13022	1.7486	7.05854	3.52367	3.49443	1.91467	2.70513	7.24868	1.64911
2	Lingual	Occipital Lobe	1.57984	1.34685	4.67668	8.50904	7.17464	8.22206	4.59158	3.15877	5.9009	5.51937	5.14552	2.87312	1.48016	7.1852	3.6694	3.79765	2.5522	2.90374	6.99529	1.53909
2	Occipital Sup	Occipital Lobe	1.46226	1.27679	4.87774	8.45595	7.25633	8.34428	4.48669	3.53975	6.18943	5.71389	5.1367	2.92072	1.60117	7.14107	3.55425	3.59633	2.75396	2.72088	7.18621	1.6851
2	Occipital Mid	Occipital Lobe	1.54188	1.3016	4.89764	8.60197	7.39402	8.62347	4.37133	3.26787	6.0951	5.62638	5.13468	3.02994	1.51631	7.23558	3.54996	4.13862	3.05364	2.71579	7.10494	1.57263
2	Occipital Inf	Occipital Lobe	1.57734	1.49378	4.45545	8.89488	7.69062	8.91753	4.06328	3.33669	5.83993	5.62264	5.068	3.11471	1.48925	7.42458	3.73172	4.72307	2.82366	2.64747	7.03057	1.6159
2	Fusiform	Temporal Lobe	1.5345	1.30951	4.44942	8.68557	7.62262	8.8433	4.22414	3.44344	5.88779	5.10772	5.3799	3.33481	1.56069	7.3715	3.55651	4.83054	3.99461	2.79247	7.09124	1.55873
2	Postcentral	Parietal Lobe	1.50121	1.33601	4.74434	8.74211	7.7242	8.8447	4.61629	3.33395	6.01322	5.44005	5.11271	2.97713	1.53422	7.31121	3.73211	4.95801	3.2303	2.62649	6.97367	1.52112
2	Parietal Sup	Parietal Lobe	1.42855	1.29666	5.06632	8.79182	7.97051	9.0543	4.67437	3.53464	6.24548	5.48658	5.21722	3.21402	1.46613	7.2969	3.72803	4.55054	3.43325	2.389	7.12427	1.44415
2	Parietal Inf	Parietal Lobe	1.47583	1.30634	4.74653	8.82907	7.92947	9.10694	4.16031	3.53761	5.89774	5.36637	5.2133	3.20882	1.37294	7.37221	3.776	4.9498	3.78132	2.73216	7.09383	1.53474
2	SupraMarginal	Parietal Lobe	1.81939	1.22519	4.60647	8.83772	7.90591	9.11676	4.48538	3.43497	5.89688	5.26765	5.15058	3.51773	1.55861	7.3145	3.40328	5.01954	3.48194	2.56692	6.96413	1.5162
2	Angular	Parietal Lobe	1.74119	1.23907	4.4692	8.96166	7.9454	9.14205	4.40389	3.58361	5.89449	5.13015	5.39829	3.53304	1.33581	7.48722	3.72124	5.1174	3.80702	2.90056	6.87534	1.51313
2	Precuneus	Parietal Lobe	1.46678	1.29827	5.27609	8.58025	7.75427	8.75172	4.67328	3.66768	6.30308	5.64918	5.04533	3.10007	1.53578	7.25128	3.56535	4.0778	3.25536	2.53864	7.26413	1.491
2	Paracentral Lobule	Frontal Lobe	1.62366	1.21747	4.56851	8.53956	7.51049	8.6685	4.30812	3.08731	6.02757	5.3191	4.86231	3.17216	2.12088	7.40055	3.63728	5.2562	3.21917	2.35174	6.78463	1.54067
2	Caudate	Central Structures	1.76269	1.40372	6.13548	8.20495	5.30054	6.49687	4.75912	3.60788	6.07867	8.36158	9.79091	3.77263	1.59318	6.93157	2.91612	5.45485	5.06251	2.54166	7.84889	1.6551
2	Putamen	Central Structures	1.67168	1.3989	5.93346	8.12131	6.39577	7.20976	4.71909	2.95258	6.06917	7.32051	8.72667	3.41951	1.61136	7.35439	3.18366	5.59135	4.22346	2.51895	7.8353	1.6663
2	Pallidum	Central Structures	1.7294	1.44731	6.78784	6.46272	5.77068	5.80696	6.3698	4.15319	6.37388	5.11006	8.21081	2.99241	1.75656	6.79548	3.13688	4.09775	4.76406	3.00065	9.35577	1.67029
2	Thalamus	Central Structures	1.90329	1.28618	6.09353	4.98835	6.5749	7.12842	6.70478	3.99302	6.2201	2.55944	8.29814	2.67267	1.73211	6.89766	3.05402	5.2461	6.36697	2.81038	8.00559	1.41618
2	Heschl	Temporal Lobe	1.99152	1.19736	4.9223	8.92895	7.80338	8.98585	4.67683	3.47126	5.9622	5.5279	5.10563	3.50417	1.65611	7.52146	3.43521	5.46384	3.02123	2.88046	7.01113	1.46048
2	Temporal Sup	Temporal Lobe	1.45012	1.19901	4.91064	8.85282	7.90663	9.02292	4.71197	3.4792	6.08336	5.31327	5.22485	3.39869	1.41779	7.25652	3.62143	5.13437	3.58557	2.58513	6.98147	1.38573
2	Temporal Pole Sup	Temporal Lobe	1.8033	1.21142	4.40805	8.85722	7.89767	9.15494	4.83542	3.60265	6.07675	5.19521	5.60297	3.82014	1.30031	7.62422	3.5574	5.71322	4.00107	2.78427	7.46661	1.49943
2	Temporal Mid	Temporal Lobe	1.60776	1.24902	4.66967	8.85155	7.8832	9.11568	4.63264	3.42732	6.10109	5.17402	5.46171	3.31641	1.3664	7.48805	3.51507	5.14084	3.82151	2.39093	7.07918	1.47654
2	Temporal Pole Mid	Temporal Lobe	1.49893	1.25914	3.98403	9.04193	7.97346	9.34081	4.00634	3.46956	5.9254	5.19499	5.78287	3.48253	1.32942	7.68429	3.48689	5.66464	3.92401	2.55731	7.77149	1.61366
2	Temporal Inf	Temporal Lobe	1.57533	1.30782	4.44955	8.81985	8.01714	9.20563	4.67952	3.51723	5.97776	5.03967	5.68363	3.39205	1.43124	7.65809	3.52198	5.24683	3.89846	2.32762	7.31382	1.53264
2	Cerebelum Crus1	Cerebellum	1.45175	1.38394	4.02039	6.40552	5.17763	6.19775	4.1668	3.04934	5.57566	3.77741	4.74194	2.90472	1.54531	5.80924	3.31231	3.44648	4.22335	2.93848	6.58104	1.55202
2	Cerebelum Crus2	Cerebellum	1.46984	1.39971	3.71297	3.81181	1.503	2.06898	3.99627	2.74233	5.41199	1.67165	4.41725	2.66988	1.7272	3.84271	3.0317	1.9135	5.61574	3.53386	5.78461	1.56403
2	Cerebelum 3	Cerebellum	1.9581	1.29179	4.75073	3.89889	3.28701	3.96662	6.0748	3.93596	5.54783	2.37415	5.24312	2.46395	1.7055	5.40968	2.99181	3.002	5.56941	3.25477	6.56491	1.69164
2	Cerebelum 4 5	Cerebellum	1.64834	1.3514	4.23081	5.24767	4.16322	4.81194	4.70226	3.23036	5.6738	3.12638	4.86357	2.97723	1.6448	5.30199	3.26156	2.92506	4.69637	3.24211	6.38265	1.55336
2	Cerebelum 6	Cerebellum	1.59256	1.44856	4.09677	5.60727	4.60002	5.33892	4.04751	3.14127	5.60751	3.46425	4.67722	2.82838	1.61428	5.26184	3.14387	2.90487	4.3629	3.13078	6.42521	1.60583
2	Cerebelum 7b	Cerebellum	1.50316	1.38047	3.54528	3.78218	1.80926	2.442	3.95998	2.6844	5.4157	1.65145	4.46212	2.89134	1.64712	3.82123	3.03624	1.63427	5.69239	3.56316	5.75277	1.57231
2	Cerebelum 8	Cerebellum	1.57907	1.30584	3.696	3.86058	1.75191	2.5014	4.12231	2.51149	5.42443	1.59986	4.45014	2.80583	1.67514	3.93432	3.1631	1.59739	5.82409	3.58111	5.74484	1.60061
2	Cerebelum 9	Cerebellum	1.65548	1.2453	4.59174	4.18552	3.40748	4.16285	5.52483	3.29689	5.69918	1.81963	4.90919	2.66158	1.70487	6.05394	3.29707	2.69446	5.68861	3.72192	7.08886	1.64293
2	Cerebelum 10	Cerebellum	3.1499	1.19205	3.43087	3.50347	1.62545	1.73948	3.88183	3.06233	5.35666	1.85497	4.53699	3.40885	1.66454	3.2291	3.26562	1.90256	5.98452	3.47846	5.62232	1.77621
3	Precentral	Frontal Lobe	2.35916	1.07275	3.28309	8.56408	7.97646	9.23175	4.61781	4.29566	5.09872	5.33721	5.30741	4.35501	2.24632	7.28514	4.399	5.21087	4.84022	2.87758	7.02984	1.3586
3	Frontal Sup	Frontal Lobe	2.8092	1.04352	3.46736	8.57239	8.02244	9.43447	4.3083	4.49385	5.26323	5.1967	5.22885	4.46057	2.17699	7.4966	4.21792	5.07817	5.30646	3.13785	6.96343	1.34757
3	Frontal Sup Orb	Frontal Lobe	3.13596	1.11782	3.77852	8.61626	7.973	9.48931	4.39367	4.52346	5.34099	5.40588	5.31831	4.70417	2.1993	7.56811	4.33186	4.78602	5.48709	3.07973	7.2186	1.37267
3	Frontal Mid	Frontal Lobe	3.0096	0.997428	3.67078	8.45215	8.03119	9.24089	5.06608	4.48295	5.31731	5.04533	5.44826	4.21423	1.81608	7.29233	4.24763	5.03513	5.22084	2.98071	6.80577	1.29539
3	Frontal Mid Orb	Frontal Lobe	3.43586	0.986916	3.884	8.45776	7.91461	9.3936	4.76074	4.44252	5.29679	5.17742	5.5429	4.3287	1.95559	7.34473	4.29685	4.70782	5.3311	3.26336	6.9492	1.23451
3	Frontal Inf Oper	Frontal Lobe	3.05208	1.03769	3.40231	8.5112	8.13926	9.38021	4.7793	4.7907	5.15198	5.28594	5.67743	4.50645	2.44068	7.43923	4.35061	5.2722	5.13887	2.77167	7.0238	1.40411
3	Frontal Inf Tri	Frontal Lobe	2.977	0.922898	3.50372	8.45256	8.23759	9.33447	5.11429	4.52381	5.22654	5.09418	5.80623	4.28211	2.03713	7.47057	4.43061	5.31666	5.31093	3.00786	6.82886	1.25893
3	Frontal Inf Orb	Frontal Lobe	3.03822	1.10637	3.38516	8.45615	8.20452	9.26243	4.93495	4.61057	5.16051	5.18885	6.01397	4.30085	1.87735	7.51787	4.3662	5.60258	5.38994	3.12726	6.81293	1.14284
3	Rolandic Oper	Frontal Lobe	2.80447	1.10993	3.23738	8.49599	8.03981	9.32159	4.46678	4.665	5.15756	5.46169	5.50986	4.32488	2.35197	7.09518	4.4275	5.10123	4.67632	2.84087	7.01028	1.26688
3	Supp Motor Area	Frontal Lobe	2.41965	1.09288	3.50785	8.4826	8.24232	9.29839	5.02914	4.48743	5.27838	5.2496	5.49687	4.2949	2.39531	7.72794	4.21814	5.58318	5.59581	2.71314	6.9084	1.26529
3	Olfactory	Frontal Lobe	1.69501	1.04419	4.81379	8.10523	6.62265	7.36057	5.23006	5.52302	5.38226	6.79415	8.21089	5.38805	1.45786	7.42934	3.66316	6.27482	6.0863	3.8406	8.21536	1.5809
3	Frontal Sup Medial	Frontal Lobe	2.63648	1.12114	3.54337	8.58261	7.98781	9.48638	3.9641	4.58182	5.3351	5.21091	5.19475	4.47974	2.19432	7.62029	4.02207	5.09345	5.35854	3.10034	7.1008	1.37504
3	Frontal Med Orb	Frontal Lobe	3.21848	1.05043	3.6738	8.72982	7.91643	9.56979	4.12472	4.52837	5.38444	5.32071	5.35287	4.20065	2.18272	7.39694	4.15549	4.6331	5.47795	3.15017	7.05469	1.38599
3	Rectus	Frontal Lobe	2.35188	1.18582	3.69813	8.60459	8.2428	9.39686	4.42526	4.93291	5.38876	5.5545	5.42679	4.62309	2.16577	7.68631	4.04584	5.23294	5.61988	2.72469	7.34227	1.42424
3	Insula	Insula and CC	2.79992	1.08959	3.78961	8.43706	8.01313	9.0926	4.95931	4.24501	5.59709	5.61848	6.12771	4.39288	1.85495	7.56879	4.19607	5.8528	5.25053	2.87189	7.16263	1.32629
3	Cingulum Ant	Insula and CC	2.85618	1.18658	4.41993	8.10247	7.36532	8.44179	5.07637	4.28992	5.78237	5.29419	5.31397	4.25064	1.86092	7.31165	3.59427	4.94935	4.94826	2.36604	7.27031	1.40497
3	Cingulum Mid	Insula and CC	2.29665	1.07813	3.79884	8.48354	8.0787	9.13769	4.81493	4.47847	5.35829	5.5532	5.60761	4.21454	2.01785	7.34171	4.18024	5.42066	5.02614	3.01998	6.90706	1.32195
3	Cingulum Post	Insula and CC	1.74056	1.11409	3.34395	8.71555	7.53108	8.80122	3.67851	4.27867	5.11163	4.51351	5.27406	4.17715	1.98575	6.89792	4.5424	4.56578	4.27941	3.25852	6.87676	1.41654
3	Hippocampus	Temporal Lobe	2.03971	1.15742	4.14123	8.48279	6.85283	7.78655	4.4307	4.69298	5.39901	4.29078	6.29268	3.0895	1.73106	7.09776	3.45687	4.92493	4.35645	2.83838	7.25936	1.39682
3	ParaHippocampal	Temporal Lobe	2.55955	1.07875	4.04572	8.28701	7.75352	8.52988	4.94632	5.04158	5.66815	4.17777	5.84548	3.27065	1.62736	7.26009	3.95883	5.23221	4.7859	2.7493	7.34469	1.32689
3	Amygdala	Temporal Lobe	2.21771	1.13468	4.88086	8.37611	6.84031	7.4424	5.78715	4.86265	5.98942	4.79702	6.61977	3.14911	1.60459	7.28847	3.42995	5.70682	5.13401	2.68329	7.33277	1.5025
3	Calcarine	Occipital Lobe	2.80907	1.03593	3.08251	8.76627	7.79584	9.18498	4.54253	4.06313	5.00124	5.12285	5.17699	4.00268	2.02869	6.58612	4.52625	3.84016	2.68138	4.16814	6.7278	1.24676
3	Cuneus	Occipital Lobe	2.1866	0.945448	2.61565	8.76475	7.82846	9.3185	4.01748	4.49224	4.99132	5.04823	5.26099	3.83776	1.96795	6.87669	4.45046	4.08396	3.30314	3.84102	6.7329	1.21861
3	Lingual	Occipital Lobe	2.23629	1.07907	3.14993	8.28474	7.38263	8.39409	4.74658	4.19437	5.08731	4.75797	5.3622	3.6644	1.99271	6.3998	4.39428	3.96645	3.34031	3.83249	6.6611	1.21012
3	Occipital Sup	Occipital Lobe	2.20219	0.952136	2.96097	8.61101	7.81735	9.21863	4.46478	4.39269	5.05555	5.15242	5.23488	3.9107	1.63576	6.90922	4.48207	4.3092	3.07269	3.74968	6.72861	1.13131
3	Occipital Mid	Occipital Lobe	2.06787	0.976177	3.10206	8.76446	7.90956	9.21671	4.32736	4.48868	4.94633	5.0976	5.30238	4.04386	1.58617	6.83652	4.51546	4.49718	3.26301	3.58517	6.76855	1.23992
3	Occipital Inf	Occipital Lobe	1.96536	1.04463	3.07386	8.73531	7.85781	9.27566	4.43316	4.53221	4.96175	4.93751	5.28328	3.94885	1.74756	6.66268	4.5902	4.20096	2.84339	3.72483	6.68031	1.24026
3	Fusiform	Temporal Lobe	2.26477	1.06724	3.2361	8.45626	8.11918	9.18986	4.66531	4.75773	5.28831	5.02583	5.73904	3.82801	1.72818	7.13362	4.4077	4.95468	4.8283	3.10586	6.82662	1.19503
3	Postcentral	Parietal Lobe	2.10674	1.14309	3.44377	8.6133	8.23265	9.29999	4.51601	4.54661	5.0804	5.43844	5.35661	4.21308	2.07715	6.94978	4.61618	4.94317	4.41882	3.12868	7.04279	1.3326
3	Parietal Sup	Parietal Lobe	1.94213	1.05059	3.11438	8.63835	8.20819	9.38866	4.60661	4.66143	5.0843	5.43138	5.28415	4.27776	1.93378	7.02389	4.48611	4.71332	4.49563	3.10895	6.9017	1.21623
3	Parietal Inf	Parietal Lobe	1.95442	1.05584	3.23231	8.64693	8.43485	9.46159	4.65663	4.67235	5.01319	5.36663	5.57458	4.00654	1.73181	7.17027	4.60216	4.83571	4.91413	3.14863	7.02768	1.16715
3	SupraMarginal	Parietal Lobe	2.59906	0.987464	3.62082	8.38446	8.19162	9.20347	5.37806	4.62441	5.10526	5.42495	5.56921	3.8892	2.31463	6.98099	4.56425	4.84066	4.66811	3.30757	6.8898	1.22679
3	Angular	Parietal Lobe	1.95059	1.02667	2.7123	8.74348	8.12398	9.4536	4.04607	4.59852	5.05885	5.32262	5.33049	4.25523	2.37565	7.14546	4.51774	4.72234	4.73776	3.66509	7.05543	1.39179
3	Precuneus	Parietal Lobe	2.04787	0.968783	3.19892	8.63122	8.0941	9.39761	4.47458	4.69154	5.1464	5.25652	5.28823	4.32751	2.28963	7.05318	4.3878	4.60718	4.37377	3.35985	6.882	1.29244
3	Paracentral Lobule	Frontal Lobe	1.80768	1.00238	3.42216	8.37084	8.21513	9.04894	5.2426	4.54368	5.26579	5.18493	5.61492	3.95457	1.63502	7.09241	4.4895	5.49355	4.63318	2.66895	6.93069	1.1698
3	Caudate	Central Structures	1.4418	0.970752	5.18862	7.84832	6.04592	6.92017	5.32547	3.91729	5.84192	6.954	9.3366	4.88163	1.68348	6.84175	3.47063	5.88528	5.27365	3.18747	7.49713	1.2975
3	Putamen	Central Structures	1.43089	1.07563	4.90568	8.36233	6.74449	7.5635	5.04063	3.43343	6.08796	7.13167	9.22328	4.38592	1.38944	7.52698	3.45697	5.65236	4.17124	3.51752	7.44052	1.35029
3	Pallidum	Central Structures	1.91207	1.09428	5.61027	6.47097	5.74318	5.80709	6.65137	4.56247	6.35853	3.73494	7.99495	3.13905	1.6322	6.87855	3.48346	4.3835	4.35527	3.93222	7.89875	1.4065
3	Thalamus	Central Structures	1.3166	1.07383	4.66354	4.94941	6.93841	7.47919	6.17134	3.78012	5.88037	1.97328	8.57941	2.88557	1.53968	7.08831	2.97411	5.73246	5.89917	2.48507	6.69994	1.79922
3	Heschl	Temporal Lobe	2.52883	0.993097	3.5219	8.24819	7.87947	8.95835	5.22497	4.46059	5.37693	5.33078	5.73974	3.98462	1.67864	6.73689	4.4677	5.07384	4.12302	3.1976	6.69881	1.07954
3	Temporal Sup	Temporal Lobe	2.3594	1.06312	3.34006	8.48456	8.24084	9.30479	4.75561	4.55616	5.332	5.32494	5.68441	4.14733	2.17709	7.1058	4.50231	5.02813	4.60368	3.08323	6.94238	1.23364
3	Temporal Pole Sup	Temporal Lobe	2.58208	1.14182	3.53864	8.43914	8.17534	9.30518	4.44268	4.50837	5.4314	5.43372	6.10133	4.15464	1.75118	7.57855	4.22671	5.4645	5.51916	2.78829	7.28381	1.47807
3	Temporal Mid	Temporal Lobe	2.56665	0.98368	3.30098	8.61941	8.31864	9.43597	4.48631	4.71978	5.26374	5.33627	5.75647	4.18229	2.05168	7.31127	4.43784	4.9764	4.93994	3.19155	7.01655	1.25037
3	Temporal Pole Mid	Temporal Lobe	2.59077	1.12493	3.85663	8.43837	8.29381	9.35753	4.42498	4.73163	5.46354	5.42225	6.15771	3.82649	1.43679	7.61659	4.25174	5.29378	5.47549	2.76901	7.37515	1.47693
3	Temporal Inf	Temporal Lobe	2.86083	0.942046	3.53086	8.55901	8.45983	9.4703	4.83195	4.83843	5.36475	5.33263	6.12426	4.11693	2.06853	7.64895	4.46629	5.20106	5.35975	3.01124	7.07813	1.17999
3	Cerebelum Crus1	Cerebellum	1.43461	1.02723	2.75745	7.54797	6.47501	7.48449	4.22889	4.27316	5.06788	3.9946	5.19774	3.38854	1.66145	6.13751	4.17533	4.24169	4.78392	3.43195	6.28269	1.21014
3	Cerebelum Crus2	Cerebellum	1.28565	1.07052	1.4367	4.38823	1.88333	2.04607	3.58131	2.9713	5.02269	1.30499	4.85443	3.24576	1.59095	3.82887	3.08965	3.94774	6.28966	3.47764	6.19146	1.26108
3	Cerebelum 3	Cerebellum	1.21945	1.39991	2.39918	4.35743	2.15018	2.72054	4.58431	3.88298	5.24954	1.81304	5.27703	3.21392	1.70004	4.34705	3.16583	4.75018	6.40179	3.62543	6.26597	1.1761
3	Cerebelum 4 5	Cerebellum	1.43931	1.09496	2.55587	5.47408	3.39552	4.02981	3.99351	3.83442	5.16797	2.31017	5.1304	3.2918	1.68515	4.58356	3.42952	4.15749	5.65352	3.58307	6.08935	1.24063
3	Cerebelum 6	Cerebellum	1.46683	1.03064	2.60972	6.14624	4.51597	5.1704	4.3564	3.92003	5.25127	2.87212	5.23466	3.28426	1.55378	5.06061	3.76484	3.92936	5.07031	3.48239	6.20774	1.22896
3	Cerebelum 7b	Cerebellum	1.30705	1.08396	1.95188	4.62282	2.63531	2.77785	3.74315	3.30814	5.15605	1.31191	4.98474	3.19379	1.41909	4.31464	3.02031	4.0445	6.05212	3.18749	6.29856	1.19844
3	Cerebelum 8	Cerebellum	1.20479	1.13525	2.10861	4.74627	2.2092	2.63313	3.64159	3.13828	5.25951	1.22399	4.97266	3.04379	1.49237	4.20305	2.8158	4.0377	6.02487	3.69603	5.99874	1.21117
3	Cerebelum 9	Cerebellum	1.62009	0.966174	2.12542	4.4894	2.72338	2.7791	3.81145	3.21151	5.4677	1.32419	4.95122	2.77987	1.54895	4.48883	3.12285	4.44034	5.88757	3.37908	6.32398	1.30143
3	Cerebelum 10	Cerebellum	1.40212	0.908326	2.76136	4.62596	1.69857	1.93644	3.04033	3.36232	5.0842	1.21248	4.99753	3.46722	1.75808	4.26954	2.93629	4.772	6.99285	3.78228	5.99915	1.34079
4	Precentral	Frontal Lobe	1.17221	0.920082	3.99987	8.54053	7.85407	8.78303	5.4728	5.33848	6.07803	4.88906	5.38034	3.99941	1.24592	7.35989	4.07377	5.35257	3.67626	3.26155	6.35641	1.12574
4	Frontal Sup	Frontal Lobe	1.24924	0.943555	4.36986	8.58788	8.15383	8.97623	5.28612	5.34184	6.21074	5.15011	5.38817	4.13473	1.68054	7.35949	4.13322	5.24778	4.4639	3.04982	6.65884	1.12483
4	Frontal Sup Orb	Frontal Lobe	1.31529	0.983657	4.36122	8.66403	7.94664	9.12378	5.00105	5.33336	6.01385	5.15818	5.28448	4.27111	1.82811	7.44832	3.9326	4.93652	4.69194	3.35393	6.66227	1.16833
4	Frontal Mid	Frontal Lobe	1.36938	0.930501	4.10066	8.64002	8.16945	9.02707	5.365	5.17072	6.11581	5.16287	5.35907	4.1118	1.6452	7.30311	4.1783	5.16611	4.43263	3.04937	6.61688	1.1094
4	Frontal Mid Orb	Frontal Lobe	1.37852	0.865009	4.20925	8.69955	8.04547	9.12499	5.46176	5.37711	6.07996	5.09109	5.55749	4.33092	1.71717	7.36942	3.97398	4.92805	4.60384	3.18256	6.45921	1.04019
4	Frontal Inf Oper	Frontal Lobe	1.23193	0.794694	3.53362	8.76048	8.08317	9.10337	5.33636	5.06546	6.07993	4.84533	5.56791	4.34144	1.12881	7.66251	4.04547	5.57111	4.59363	3.32499	6.54657	1.30345
4	Frontal Inf Tri	Frontal Lobe	1.67365	0.892069	3.94701	8.7466	8.15426	9.16057	5.24001	5.18648	6.07913	5.02751	5.29736	4.3607	1.22543	7.58095	4.07837	5.38112	4.55203	3.3035	6.54162	1.13694
4	Frontal Inf Orb	Frontal Lobe	2.11744	0.823031	3.80252	8.76882	7.99685	9.17923	5.24883	5.0358	5.85476	5.28203	5.80416	4.32564	1.46389	7.60158	4.034	5.25189	4.83706	3.44742	6.79472	1.1062
4	Rolandic Oper	Frontal Lobe	1.32928	0.940531	3.74147	8.73176	7.93085	9.02113	5.07221	5.30157	6.06786	4.95586	5.55638	4.12228	1.25263	7.41687	4.11757	5.33511	3.92903	3.31207	6.53731	1.21258
4	Supp Motor Area	Frontal Lobe	1.32388	0.982983	4.06464	8.4272	7.9547	8.75939	5.64777	5.33171	6.12053	5.00729	5.7164	3.89611	1.5739	7.54245	4.1425	5.46214	4.61141	2.901	6.41519	1.08137
4	Olfactory	Frontal Lobe	2.45234	1.50966	5.43505	6.96082	6.46002	7.25642	7.09645	5.60531	6.12915	5.28505	7.20141	3.61811	2.33708	7.1238	3.94112	6.32736	4.914	4.69141	8.11609	1.12956
4	Frontal Sup Medial	Frontal Lobe	1.52116	0.872521	4.56679	8.50521	8.14679	8.83485	5.81513	5.37875	6.26139	4.938	5.55622	4.25107	1.8413	7.4847	4.19248	5.13195	4.8283	3.22714	6.73477	0.986877
4	Frontal Med Orb	Frontal Lobe	1.34252	0.823964	4.39098	8.64594	7.99892	9.1295	5.33227	4.66359	5.88925	4.85329	5.39759	4.2902	1.03619	7.57865	3.99946	4.71867	4.35158	3.51981	6.73823	1.09707
4	Rectus	Frontal Lobe	1.6582	1.37274	4.42267	8.59292	7.89595	9.05539	5.42551	4.93854	6.01081	5.12445	5.5425	4.1336	1.79839	7.64885	4.03336	5.03403	4.74826	3.35094	7.07742	1.16758
4	Insula	Insula and CC	1.47915	0.756601	4.04723	8.66706	7.82784	9.0425	5.62725	5.19598	6.06332	5.28041	5.95351	4.39581	1.38052	7.70902	4.13661	5.74775	4.75495	3.50554	6.95829	1.29527
4	Cingulum Ant	Insula and CC	1.20303	0.875114	4.67634	8.33279	7.4347	8.28679	6.24182	5.32372	6.31219	4.98557	5.76485	4.21861	1.81037	7.27555	3.97682	5.12206	4.46011	3.20329	6.99357	1.00638
4	Cingulum Mid	Insula and CC	1.10404	0.911323	4.26756	8.28956	7.82086	8.77056	6.29468	5.20422	6.06422	5.05506	5.65455	3.9208	1.72999	7.33622	3.98921	5.00821	4.16823	3.13598	6.72873	1.06373
4	Cingulum Post	Insula and CC	1.01708	0.841548	4.36003	8.45864	7.39533	8.33256	5.51254	5.00676	5.8462	5.00208	5.77782	4.05695	1.3682	7.29385	4.41239	5.00902	4.05514	2.99374	6.2991	0.936259
4	Hippocampus	Temporal Lobe	1.613	0.951972	4.37693	8.46079	6.75123	7.69045	4.8621	5.37169	5.52445	5.15206	6.15519	3.89362	2.2491	6.77123	4.05786	4.45909	3.58321	3.7732	7.44484	1.1514
4	ParaHippocampal	Temporal Lobe	1.64257	0.86354	4.0458	8.20823	7.37279	8.2533	5.22687	5.32037	5.63608	4.52193	5.89382	3.97445	2.3567	7.25291	4.07631	4.76706	4.24888	3.55044	7.4531	1.0517
4	Amygdala	Temporal Lobe	1.94623	1.11474	4.56329	8.36606	6.3855	7.35334	5.90592	5.02671	5.94931	5.8298	6.61026	4.16318	2.42069	6.90892	4.2098	5.66709	5.3975	3.8093	7.52144	1.15191
4	Calcarine	Occipital Lobe	1.58471	0.965678	3.09979	8.64826	7.661	8.68802	4.8184	4.7999	5.60982	4.83001	5.30347	3.73284	1.65772	6.87756	4.45927	3.94471	1.99734	3.75249	6.22606	0.983396
4	Cuneus	Occipital Lobe	1.09747	1.04842	3.28159	8.65535	7.78811	8.90152	4.61081	5.22124	5.72356	4.99358	5.28476	4.05903	1.44252	6.96103	4.31956	4.27961	2.63941	3.52577	6.46216	1.15438
4	Lingual	Occipital Lobe	1.48863	0.959927	3.21701	8.05048	7.23675	8.00335	4.88456	5.13772	5.78636	4.55524	5.32703	3.61097	1.79835	6.72417	4.4013	4.12567	3.01345	3.6544	6.2802	0.988718
4	Occipital Sup	Occipital Lobe	1.06102	1.00092	3.48217	8.69226	7.92273	8.97981	4.586	5.09619	5.73064	5.12805	5.26929	4.08938	1.52352	7.25404	4.55543	4.43772	2.33264	3.63047	6.51054	1.11209
4	Occipital Mid	Occipital Lobe	1.1055	0.937398	3.54524	8.64817	7.9613	8.97666	4.90995	5.33464	5.90665	5.21051	5.37081	4.18554	1.7667	7.20191	4.30576	4.4062	2.58663	3.66607	6.53041	1.05588
4	Occipital Inf	Occipital Lobe	1.31196	0.993686	3.1046	8.69887	8.06248	9.05305	4.79745	5.50191	5.83606	5.16478	5.41894	4.2747	1.52118	7.16329	4.57841	4.51245	2.56745	3.87462	6.58038	0.960053
4	Fusiform	Temporal Lobe	1.63236	0.959546	3.51222	8.40964	7.80226	8.79037	5.13744	5.24833	5.95717	4.72788	5.57205	3.83177	1.78189	7.21639	4.21889	4.63872	4.33826	3.46881	6.59272	1.05422
4	Postcentral	Parietal Lobe	1.20844	0.994688	4.04039	8.48004	7.84661	8.7679	5.68027	5.37357	5.98064	4.96358	5.38015	3.83002	1.38348	7.17715	4.16441	5.003	3.32911	3.21826	6.32606	1.19561
4	Parietal Sup	Parietal Lobe	1.08837	1.05017	3.81665	8.51504	7.85963	8.88705	5.1513	5.2631	5.95303	5.16092	5.21723	3.88769	1.26755	7.2376	4.21044	4.87274	3.88505	3.02765	6.45218	1.21598
4	Parietal Inf	Parietal Lobe	1.11704	1.09767	4.08748	8.46054	7.96929	8.85117	5.55434	5.36318	6.08651	5.09633	5.39239	3.84469	1.82089	7.18278	4.13836	4.80141	3.91712	3.19019	6.53274	1.25203
4	SupraMarginal	Parietal Lobe	1.12739	1.06568	3.9432	8.30246	7.96227	8.66063	6.07637	5.51854	6.14772	5.23862	5.60481	3.53509	1.95809	7.17739	4.21111	4.85539	4.06331	3.0749	6.58202	1.35648
4	Angular	Parietal Lobe	1.1384	1.05214	3.86143	8.51246	8.03698	8.85379	5.2662	5.28786	6.01174	4.95783	5.36019	3.93051	1.1734	7.08764	4.18327	4.71771	3.89972	3.10501	6.48947	1.26846
4	Precuneus	Parietal Lobe	1.11452	1.00792	3.57313	8.68601	7.84366	9.02891	4.80826	5.14588	5.73806	5.13364	5.16587	3.99452	1.21703	7.31109	4.07869	4.8985	3.90153	3.05492	6.408	1.23691
4	Paracentral Lobule	Frontal Lobe	1.05784	0.900752	3.96057	8.31906	7.84709	8.82914	5.76689	5.11758	5.97099	4.89738	5.47377	3.62	1.45936	7.41632	4.1543	5.53244	3.69855	2.84884	6.41725	1.0852
4	Caudate	Central Structures	1.13838	0.91619	5.68519	7.87344	5.98632	6.96301	6.27705	5.42461	6.401	6.92734	9.64117	4.67722	2.12427	6.68475	3.95216	5.45782	4.72304	3.46773	8.00803	0.966315
4	Putamen	Central Structures	1.0064	0.821537	5.15793	8.23311	6.53565	7.27097	6.16303	5.26073	6.35205	6.84194	9.22461	5.01544	1.99029	7.19941	4.07461	5.30002	4.17917	3.50934	8.38102	1.0847
4	Pallidum	Central Structures	1.11612	0.913281	5.99443	6.65486	5.48091	5.44131	7.48952	6.75615	6.90603	3.7022	8.40266	4.28441	2.07509	7.16244	3.82041	3.52979	4.16036	4.42672	9.55948	1.00679
4	Thalamus	Central Structures	1.0955	0.929014	5.32505	5.89407	6.90607	7.38445	6.97712	6.29951	6.15252	2.23461	8.34136	3.82345	2.22727	7.02567	4.06968	4.60243	6.14798	4.08821	7.76614	1.07238
4	Heschl	Temporal Lobe	1.08695	1.09845	3.82478	8.63194	7.55281	8.78863	4.632	5.50265	6.01701	5.13737	5.50554	4.1823	1.4907	7.13667	4.34945	4.93956	3.47568	3.36262	6.65091	1.20006
4	Temporal Sup	Temporal Lobe	1.45001	1.03249	3.71255	8.65184	7.98039	8.98444	5.12404	5.47348	6.05858	5.00595	5.56535	4.08416	1.54131	7.32485	4.14069	5.06582	4.01288	3.14022	6.51856	1.24974
4	Temporal Pole Sup	Temporal Lobe	1.99173	0.98634	3.69057	8.63038	7.88148	9.02852	4.86994	4.96231	5.76435	5.4814	6.02416	4.27765	1.54891	7.33909	4.10636	5.20003	5.07194	3.04151	7.26574	1.22908
4	Temporal Mid	Temporal Lobe	1.26522	0.998018	3.78575	8.62167	8.01136	8.98219	5.20161	5.26559	6.0414	4.8851	5.5008	4.2281	1.39427	7.43428	4.12435	5.05168	4.24273	3.20973	6.54197	1.23699
4	Temporal Pole Mid	Temporal Lobe	1.83452	1.04035	3.67916	8.53873	8.06173	9.00861	5.23962	5.03135	6.06132	5.32914	6.08384	4.22654	1.54202	7.38269	4.14444	5.27865	4.79111	2.61301	7.16974	1.15641
4	Temporal Inf	Temporal Lobe	1.40013	0.957597	3.67125	8.55929	8.00447	9.02573	5.32761	5.20289	6.05311	4.95906	5.6618	4.24914	1.43389	7.5499	4.14372	4.9883	4.59878	3.26423	6.66813	1.13857
4	Cerebelum Crus1	Cerebellum	0.826768	1.08573	2.34334	4.91611	2.41597	2.86701	4.36174	4.05175	5.52029	1.49041	5.22454	3.17706	1.72802	4.30009	3.63555	3.0666	5.66406	3.95483	5.75896	0.924834
4	Cerebelum Crus2	Cerebellum	0.764642	1.16981	1.77459	4.57687	1.3584	1.98896	3.86079	3.81847	5.45901	0.993336	5.05441	3.03735	1.63953	3.72404	3.43161	2.95512	6.07857	4.02543	5.36431	0.885447
4	Cerebelum 3	Cerebellum	0.904101	0.858422	2.23932	3.99177	2.22112	2.03692	4.35299	4.15943	5.34017	1.38961	4.90827	2.39677	2.06014	3.95798	3.45835	3.75569	5.94209	3.91592	5.66237	0.944026
4	Cerebelum 4 5	Cerebellum	1.01934	0.854016	2.58219	4.78025	2.97724	3.34205	4.65257	4.5163	5.51671	2.02796	5.05899	2.82181	2.22961	4.53205	3.51666	3.57348	5.44927	3.83825	5.84347	0.953338
4	Cerebelum 6	Cerebellum	0.837718	1.01546	2.42729	4.84862	2.6703	2.81692	4.68209	4.2108	5.6431	1.68376	5.22393	2.7578	1.76423	4.25495	3.53126	2.94676	5.47112	3.8783	5.74828	0.920081
4	Cerebelum 7b	Cerebellum	0.78771	0.772149	1.92127	4.55316	1.29702	2.08988	3.71843	3.8901	5.33747	1.01213	4.86228	2.77373	1.67431	3.71441	3.20789	2.45679	6.08298	4.06309	5.40684	0.945568
4	Cerebelum 8	Cerebellum	0.822354	0.885666	2.00105	4.40519	1.28547	2.16055	3.93975	3.91164	5.42039	1.11266	4.9299	2.59641	1.65097	3.86003	3.29527	3.00811	6.13473	4.0097	5.50166	0.935349
4	Cerebelum 9	Cerebellum	0.899886	1.05365	2.47653	4.31076	1.88849	2.80047	4.98308	4.39877	5.79633	1.37098	5.17352	2.47927	2.02781	4.65613	3.46053	3.54597	6.12479	3.9151	6.07698	1.04973
4	Cerebelum 10	Cerebellum	1.00535	0.964651	2.72823	4.05764	1.26649	2.72605	4.39018	4.64396	5.48277	1.83062	4.93689	2.19729	1.53505	4.63504	3.1558	4.56526	6.61756	3.93371	5.89547	1.13104
5	Precentral	Frontal Lobe	2.89812	1.67015	4.64486	8.02792	7.64303	8.64396	4.42	4.61045	5.22951	6.02915	5.26051	4.15208	2.43165	7.6776	3.94592	5.06933	4.57473	3.70386	7.10764	1.84065
5	Frontal Sup	Frontal Lobe	2.5839	1.68222	4.55563	8.10419	7.77257	8.88948	3.76552	4.4797	5.13139	5.85335	5.35302	4.17141	2.5141	7.70618	3.68845	4.39731	4.86803	3.63962	7.38296	1.9665
5	Frontal Sup Orb	Frontal Lobe	3.34433	1.66703	4.60288	8.10215	7.85265	8.9356	3.09927	4.02629	4.93588	6.04741	5.51867	4.18577	2.24321	7.61641	3.36225	4.3264	5.22577	3.66579	7.57059	1.98257
5	Frontal Mid	Frontal Lobe	3.0405	1.63505	4.55999	8.08478	7.77165	8.88363	4.14645	4.46844	5.03356	5.75221	5.43615	4.19117	2.447	7.67455	3.7112	4.5942	4.80639	3.75447	7.2823	1.86401
5	Frontal Mid Orb	Frontal Lobe	3.36953	1.62505	4.5675	8.12875	8.09062	8.9808	2.5111	3.8978	4.83344	6.1807	5.66089	3.93599	2.56415	7.58403	3.47369	4.54409	5.34044	3.87929	7.30429	2.00611
5	Frontal Inf Oper	Frontal Lobe	2.98199	1.69812	4.7759	7.90336	7.78165	8.68857	4.35273	4.59506	5.22641	5.7954	5.62115	4.20231	2.90837	7.73287	3.83326	5.40261	4.47652	3.34665	7.70123	1.81259
5	Frontal Inf Tri	Frontal Lobe	3.22145	1.57881	4.46619	8.07469	8.10638	9.13235	4.79077	4.50977	5.04459	5.09887	5.72088	4.29392	2.73206	7.87766	3.69609	5.10815	4.30241	3.73484	7.40836	1.74904
5	Frontal Inf Orb	Frontal Lobe	3.15531	1.50845	4.56653	8.1709	7.92033	9.129	3.83059	4.27084	4.9353	5.77387	5.73158	4.12137	2.61198	7.66159	3.90713	5.18561	4.69425	3.96904	7.3717	1.87392
5	Rolandic Oper	Frontal Lobe	3.39504	1.75365	4.79822	7.99075	7.52205	8.55609	3.67356	4.71668	5.04969	6.43049	5.38535	4.27503	2.35082	7.09632	3.94694	4.49186	4.60265	3.64397	7.1712	1.88899
5	Supp Motor Area	Frontal Lobe	2.1828	1.55017	4.8349	8.12238	7.69039	8.82814	3.862	4.58967	5.16165	5.88887	5.32252	4.15226	2.5157	7.75265	3.96219	5.00032	4.62811	3.53705	7.20405	1.80419
5	Olfactory	Frontal Lobe	2.21939	1.63113	5.51347	7.44352	7.18283	8.38041	6.10912	5.25839	5.29239	5.82962	7.05052	3.96254	2.69195	7.90201	3.29338	5.99889	4.58571	3.41089	8.26951	1.80405
5	Frontal Sup Medial	Frontal Lobe	2.99548	1.69294	4.32522	8.11689	8.00175	9.07741	4.08809	4.15491	4.89854	5.8844	5.44287	4.04849	2.2907	7.81912	3.58345	4.54216	4.88413	3.60687	7.45707	1.97186
5	Frontal Med Orb	Frontal Lobe	2.89797	1.66368	4.58931	8.08998	7.86284	9.00396	3.56332	4.12326	5.10546	6.0715	5.50205	4.13305	2.48378	7.73781	3.36964	4.52166	5.25076	3.87466	7.61254	1.9348
5	Rectus	Frontal Lobe	3.18102	1.67018	4.73641	7.95049	7.90458	9.14144	3.84991	4.45545	5.036	5.7983	5.68251	4.13034	2.47571	7.8904	3.56652	4.93085	5.02216	3.26406	7.70002	1.91998
5	Insula	Insula and CC	2.69567	1.63931	5.10458	8.01259	7.73136	8.91017	4.60161	5.21782	5.26424	6.14271	6.72869	4.34613	2.61877	8.18767	3.60928	5.6033	4.48815	3.84653	7.83744	1.91421
5	Cingulum Ant	Insula and CC	2.59297	1.84549	4.98206	7.7634	7.85778	8.92529	4.63164	4.76178	5.31745	6.21051	5.40227	3.94956	2.42554	7.92279	3.24121	5.13781	4.92319	3.40127	7.86098	1.94896
5	Cingulum Mid	Insula and CC	2.33113	1.69814	4.8031	7.92547	7.60672	8.7488	4.31619	4.88884	5.06965	6.02325	5.57876	4.24491	2.6401	7.70212	3.78957	4.80405	4.43257	3.6108	7.40496	1.81963
5	Cingulum Post	Insula and CC	2.31806	1.59847	4.76356	7.52784	7.65409	8.63713	4.57757	4.58228	5.09593	5.95562	5.78686	4.0706	2.33011	7.21533	3.62288	4.31147	4.55465	3.71251	7.35356	1.82401
5	Hippocampus	Temporal Lobe	2.29349	1.66635	5.33339	7.52626	6.94259	8.08472	3.83583	5.27972	5.25672	5.20267	6.62446	3.73539	2.28628	7.25054	3.09765	3.69325	4.5935	3.74661	7.86409	1.91983
5	ParaHippocampal	Temporal Lobe	2.59372	1.78278	5.00146	7.52928	7.33039	8.55431	4.35556	5.16351	5.28374	5.26636	6.35303	3.70767	2.38532	7.75844	3.19581	4.28419	4.45583	3.54555	7.97135	2.04744
5	Amygdala	Temporal Lobe	2.33645	1.66607	5.71295	7.38986	6.5719	8.13774	4.78738	5.20812	4.98178	6.02822	7.53666	4.14631	2.392	7.125	3.11971	5.466	5.90354	4.77281	7.49455	2.04486
5	Calcarine	Occipital Lobe	3.86206	1.68085	4.55757	7.69657	7.43421	8.41705	2.96389	4.30242	4.77486	6.7262	5.40744	3.72979	2.03769	6.80592	3.75477	2.96151	2.41398	3.69831	6.84512	1.9053
5	Cuneus	Occipital Lobe	3.59125	1.6696	4.66718	7.68718	7.52557	8.57131	3.27275	3.89426	4.94276	6.65563	5.59052	3.82534	2.22787	7.03249	3.7659	3.34586	3.65701	4.05224	6.89408	1.97474
5	Lingual	Occipital Lobe	2.53997	1.68392	4.46579	7.75596	7.66402	8.57403	3.38049	4.59223	4.9763	6.41779	5.72391	4.04876	2.46485	7.03433	3.81682	3.9013	3.30215	3.70155	6.98682	1.87449
5	Occipital Sup	Occipital Lobe	3.19118	1.68996	4.82858	7.57094	7.80324	8.88804	3.20497	3.83903	5.11238	6.64136	5.8264	4.08223	2.39219	7.29877	3.37922	3.04359	4.46383	3.83959	7.35955	2.01162
5	Occipital Mid	Occipital Lobe	2.87452	1.71499	4.71245	7.78857	7.91653	8.83981	3.36074	4.15796	5.0338	6.43804	5.73705	3.86452	2.40725	7.37837	3.6986	4.02963	4.54621	3.61064	7.14695	1.96916
5	Occipital Inf	Occipital Lobe	2.43423	1.642	4.60004	8.08806	7.9793	8.84675	3.62196	4.8927	4.99693	6.28376	5.6139	4.03483	2.94014	7.25044	3.93938	4.57076	4.21741	3.57874	6.8329	1.87667
5	Fusiform	Temporal Lobe	2.46318	1.90595	4.22835	7.87219	7.59993	8.70298	3.83815	4.81696	5.02782	5.68074	6.0284	4.07279	2.79008	7.5592	3.68322	4.41687	4.49301	3.59455	7.26754	1.99927
5	Postcentral	Parietal Lobe	2.81286	1.77034	4.49834	7.95186	7.6559	8.70994	4.61456	4.58909	5.02606	5.97056	5.53739	4.187	2.38603	7.46114	3.77643	4.72903	4.04525	3.61874	7.07838	1.80663
5	Parietal Sup	Parietal Lobe	3.16434	1.68591	4.39838	7.99209	7.82645	8.91679	3.17264	3.93388	4.97169	6.32242	5.66366	4.09066	2.55647	7.27837	3.7094	4.24162	4.85758	3.78597	7.06352	1.89993
5	Parietal Inf	Parietal Lobe	2.84585	1.71817	4.4803	7.95865	8.01308	8.87499	4.33758	4.49134	5.07782	5.86504	5.82935	4.04403	2.50724	7.37941	3.925	4.44752	4.54278	3.65676	7.27154	1.90897
5	SupraMarginal	Parietal Lobe	2.83084	1.77339	4.50826	8.05562	8.00068	8.88748	4.41032	4.66148	4.95499	5.78387	5.72694	3.99526	2.75439	7.46432	3.85415	4.69335	4.41486	3.84489	7.24958	1.95059
5	Angular	Parietal Lobe	2.74209	1.98432	4.50498	7.75121	7.94806	8.60465	3.74274	4.15007	5.32343	6.08898	5.8388	3.45121	2.40627	7.16683	3.59631	4.21365	5.03423	3.65681	7.32388	2.18036
5	Precuneus	Parietal Lobe	2.93849	1.66137	4.58294	7.96925	7.72985	8.79712	3.43765	4.31148	4.86975	6.31648	5.63484	4.06518	2.48939	7.23059	3.75062	4.08538	4.5973	3.90751	7.09761	1.9834
5	Paracentral Lobule	Frontal Lobe	2.11605	1.69196	4.61835	7.8914	7.77881	8.64399	4.61519	5.20053	5.03385	5.6248	5.35102	4.36282	2.32195	7.84258	3.552	5.35831	3.689	3.58086	7.1334	1.79435
5	Caudate	Central Structures	2.01421	1.74211	5.88005	7.5654	5.67	6.94434	5.12179	4.70409	5.73985	8.49405	9.84992	4.84624	2.26173	6.70588	3.2745	5.87654	5.39699	3.28625	8.25135	1.84202
5	Putamen	Central Structures	2.11859	1.65285	5.89253	7.70757	6.54627	7.85381	5.09312	5.40314	5.59124	7.55985	9.28398	4.8436	2.67353	7.56089	3.36908	5.64267	5.09093	4.07099	8.0692	1.90124
5	Pallidum	Central Structures	1.87017	1.72434	6.14822	6.85936	5.93117	7.06206	5.63071	5.81904	5.94451	7.52163	9.32465	4.44713	2.36993	7.03339	3.23715	4.69744	6.03057	4.58091	8.54398	1.90855
5	Thalamus	Central Structures	2.23997	1.69926	6.81786	4.91806	6.14505	7.0725	7.02372	6.51449	5.70669	2.93444	8.19853	3.94714	2.41303	6.50828	2.96563	3.65374	5.86139	4.63735	8.73741	1.93728
5	Heschl	Temporal Lobe	3.5944	1.67322	4.9947	8.06247	7.33282	8.51578	4.06209	5.47239	5.05866	6.37802	5.57173	4.33373	2.5893	6.81353	4.12212	4.10704	4.13238	3.87076	7.04849	1.92433
5	Temporal Sup	Temporal Lobe	3.27755	1.66556	4.6277	7.93755	7.67596	8.65568	4.09354	4.76434	5.07447	6.18195	5.83082	4.37652	2.47118	7.24458	3.86067	4.48129	4.72639	3.725	7.14548	1.89866
5	Temporal Pole Sup	Temporal Lobe	2.2922	1.59621	4.3764	8.23554	8.03132	9.18571	4.48212	4.7361	4.7812	5.44357	6.37418	4.48723	2.58604	8.19012	3.51452	5.6394	4.33141	3.87852	7.98594	1.93362
5	Temporal Mid	Temporal Lobe	2.95147	1.74084	4.3783	8.11561	7.89577	8.84666	3.91455	4.6085	5.09402	5.9064	5.95219	4.17658	2.43721	7.6273	3.69581	4.52683	4.81576	3.6512	7.26516	1.94556
5	Temporal Pole Mid	Temporal Lobe	2.39339	1.53548	4.07161	8.34527	8.20815	9.2659	4.48544	4.45596	4.87503	5.19632	6.4508	4.28534	2.26808	8.16623	3.91735	5.43992	4.43664	3.59027	7.93866	1.84057
5	Temporal Inf	Temporal Lobe	2.52756	1.61796	4.08478	8.28408	7.97284	9.02002	4.11086	4.58017	4.95673	5.64312	6.22059	4.26038	2.59192	7.82704	3.84272	4.84825	4.68414	3.54263	7.37124	1.84484
5	Cerebelum Crus1	Cerebellum	2.14322	2.21367	3.92913	5.35685	4.1229	5.10753	4.21204	4.37649	5.16024	3.36404	5.26226	4.16484	2.66729	4.77356	3.73951	2.77366	5.68466	4.14628	6.12114	1.97741
5	Cerebelum Crus2	Cerebellum	2.20671	2.0879	3.74944	4.00665	2.57627	3.39158	4.20218	4.54056	5.04748	2.27511	4.9235	3.68558	2.39487	4.04483	3.09594	2.69576	6.19025	4.40888	5.7479	2.07511
5	Cerebelum 3	Cerebellum	2.27002	2.03522	5.76823	4.95457	5.74197	7.25418	6.85771	6.89748	5.03759	3.47019	6.38118	3.61953	2.70018	7.40224	3.14049	3.71358	5.48304	4.19802	7.91968	2.19123
5	Cerebelum 4 5	Cerebellum	2.28564	1.95979	4.38969	6.71963	6.74774	8.12922	4.60839	5.6361	5.14748	4.58949	5.94589	3.94119	2.55244	7.4183	3.42455	3.61486	4.73533	4.16295	7.48988	2.01835
5	Cerebelum 6	Cerebellum	2.39075	2.06771	4.06736	6.42716	5.78842	6.77545	3.57601	5.02942	5.10499	4.41533	5.67343	3.98636	2.80236	6.08809	3.30071	3.09001	5.00126	4.1869	6.76947	2.00808
5	Cerebelum 7b	Cerebellum	2.04988	2.05742	3.54406	4.01099	2.17096	2.53821	4.13226	4.57511	5.18283	1.94415	4.89286	3.81869	2.12798	4.15891	3.45173	2.57521	6.21655	4.73327	5.75322	1.99167
5	Cerebelum 8	Cerebellum	1.97137	2.04855	3.69504	4.51585	2.95459	3.46137	4.07904	4.90327	5.33951	1.93983	5.09542	3.92266	2.18393	4.69316	3.57354	2.49148	5.92146	4.91147	6.15461	1.92408
5	Cerebelum 9	Cerebellum	1.91103	1.91144	4.41933	4.50129	4.30612	5.04137	6.15044	6.49864	5.3603	2.08956	5.32362	3.92093	2.43109	6.14664	3.22482	3.17074	5.1217	5.08059	7.21104	1.97073
5	Cerebelum 10	Cerebellum	2.24668	1.89027	4.70955	5.5672	6.20153	6.7018	8.56402	6.78744	5.311	2.6139	6.60908	3.78843	2.55045	7.47489	4.07728	3.70403	4.81217	5.29081	7.69902	2.03555
6	Precentral	Frontal Lobe	2.16045	1.41347	4.81522	8.77655	8.00933	9.31267	5.03145	5.5998	5.63264	4.47366	5.45287	4.31922	2.75969	6.58812	4.18095	5.00215	3.85679	3.50248	6.2544	1.65185
6	Frontal Sup	Frontal Lobe	2.80476	1.41561	5.15238	8.95544	8.08608	9.48319	4.61038	5.2248	5.4568	4.52373	5.38919	4.38367	2.84098	6.85939	4.03826	4.91068	4.32242	3.70745	6.45592	1.57585
6	Frontal Sup Orb	Frontal Lobe	2.58293	1.40022	5.31854	8.89078	7.9289	9.319	4.88944	5.61906	5.66636	4.58418	5.43242	4.33167	2.85553	6.53329	4.03045	4.49849	4.24709	3.61653	6.42638	1.519
6	Frontal Mid	Frontal Lobe	2.6972	1.55127	5.21951	8.91546	7.97777	9.49269	4.78736	5.47362	5.45021	4.46749	5.38867	4.19596	2.90933	6.7922	4.24017	4.82925	4.25351	3.63718	6.33823	1.55389
6	Frontal Mid Orb	Frontal Lobe	2.24198	1.41371	5.34527	8.99664	7.91716	9.35672	4.66547	5.66417	5.55356	4.48154	5.32529	4.20766	2.77697	6.52187	3.89328	4.41525	4.02567	3.71993	6.41958	1.60547
6	Frontal Inf Oper	Frontal Lobe	2.26849	1.76993	5.09829	8.82387	8.20926	9.46527	4.90683	5.41811	5.54387	4.57417	5.46455	4.37369	2.94095	6.92438	4.21274	5.32318	4.48006	3.5632	6.38954	1.63915
6	Frontal Inf Tri	Frontal Lobe	2.36497	1.52118	5.06512	8.83254	8.07012	9.40128	5.33486	5.50211	5.45819	4.42464	5.57772	4.53924	3.08653	6.57709	4.20051	4.91713	4.39273	3.82497	6.17775	1.65744
6	Frontal Inf Orb	Frontal Lobe	2.38462	1.37709	4.95008	8.89527	8.04518	9.47273	4.71255	5.43562	5.47462	4.38779	5.65315	4.18271	2.56295	6.737	4.09143	4.92089	4.32288	3.9182	6.43114	1.58717
6	Rolandic Oper	Frontal Lobe	2.43853	1.54285	4.6446	8.97979	7.99129	9.4896	4.64454	5.36751	5.46693	4.627	5.45103	4.39281	2.77102	6.83914	4.13011	4.87378	4.14036	3.78945	6.45628	1.51846
6	Supp Motor Area	Frontal Lobe	2.15041	1.48212	4.9472	8.88888	8.18454	9.37928	4.68352	5.05563	5.22384	4.43888	5.44021	4.37016	2.4973	7.202	4.03303	5.37137	4.3396	3.62173	6.39673	1.71696
6	Olfactory	Frontal Lobe	2.07791	1.52508	5.62983	8.83021	6.91447	8.24455	4.96379	5.0279	5.79608	6.05465	7.52331	4.88293	2.14708	7.36751	3.61339	5.46215	4.79302	3.63155	7.001	1.61273
6	Frontal Sup Medial	Frontal Lobe	2.9387	1.41281	5.13683	9.0537	8.15613	9.63322	4.68565	4.90812	5.43844	4.5851	5.40059	4.39507	2.73226	7.01208	3.73555	5.02951	4.51624	3.77043	6.42526	1.55219
6	Frontal Med Orb	Frontal Lobe	2.47098	1.39651	5.12003	8.9488	8.12299	9.54728	4.75845	5.38253	5.59864	4.70214	5.42386	4.56238	2.79269	6.79898	3.95379	4.59413	4.14273	3.80805	6.60432	1.51009
6	Rectus	Frontal Lobe	2.3708	1.37386	5.08899	8.95287	8.1169	9.57516	4.75314	4.95716	5.47684	4.73313	5.56369	4.45432	2.83272	7.00145	4.0917	4.59687	4.41852	3.72817	6.60473	1.56742
6	Insula	Insula and CC	2.52265	1.53185	5.11758	8.87595	7.89496	9.24509	4.76441	5.29124	5.62031	4.97788	6.13331	4.30298	2.79648	7.43421	4.08967	5.69524	4.08925	3.61801	6.48368	1.59712
6	Cingulum Ant	Insula and CC	2.6247	1.55984	5.05117	8.99005	8.16239	9.63836	4.58176	4.68007	5.41143	4.68783	5.39915	4.36199	2.52116	7.44154	3.5699	5.46154	4.4919	3.61978	6.65292	1.58232
6	Cingulum Mid	Insula and CC	2.19392	1.46625	4.92914	8.73929	7.91165	9.29525	4.8769	5.07699	5.57204	4.65384	5.5695	4.26961	2.63349	6.82309	4.02305	5.30123	4.27555	3.6526	6.41853	1.68938
6	Cingulum Post	Insula and CC	1.99327	1.57171	4.30414	8.80209	7.72764	8.82058	4.25535	4.7367	5.57013	4.42852	5.66716	3.92839	2.16485	6.79299	3.74225	4.66531	3.14573	3.62629	6.62686	1.92439
6	Hippocampus	Temporal Lobe	1.77627	1.68771	5.45592	8.3403	6.73124	7.65268	5.95399	5.41094	5.50569	4.40742	6.43079	4.62586	2.14869	7.00636	3.86274	4.55235	3.79382	3.40273	6.75821	1.45204
6	ParaHippocampal	Temporal Lobe	1.79843	1.57729	5.23693	8.41868	6.99909	8.27461	6.01277	5.54229	5.64985	4.02622	6.28904	4.10672	2.10867	7.37701	4.07321	4.79748	3.54813	3.59399	6.81515	1.5308
6	Amygdala	Temporal Lobe	2.26681	1.56077	5.58634	8.40356	6.7597	8.17364	6.57156	5.21182	5.94548	5.22061	6.87057	4.59469	2.27001	7.54116	3.84095	6.19911	4.53036	3.73661	6.63241	1.42978
6	Calcarine	Occipital Lobe	2.26987	1.53278	3.72329	9.15684	8.1085	9.12649	4.11231	4.56993	5.179	4.49229	4.9705	3.61833	2.91777	6.18512	4.25425	4.18078	1.96154	4.11831	6.30268	1.92301
6	Cuneus	Occipital Lobe	2.00343	1.57434	3.69893	9.13687	8.55279	9.36751	3.90185	4.42329	4.98675	4.75864	4.98133	3.77547	3.04405	5.99565	4.19006	4.45031	1.90769	4.05745	6.50715	2.02718
6	Lingual	Occipital Lobe	2.41712	1.69433	3.95764	8.70948	7.55745	8.78914	4.48653	4.91296	5.40775	4.34349	5.37165	3.95668	2.8379	6.00313	4.12435	4.05376	2.45314	4.02637	6.16911	1.78518
6	Occipital Sup	Occipital Lobe	1.95483	1.49372	3.91988	9.11276	8.38798	9.51162	4.23371	4.80286	5.25919	4.70604	5.11703	3.94436	3.04964	6.29934	4.07663	4.28693	2.34546	4.06992	6.47118	1.86891
6	Occipital Mid	Occipital Lobe	1.9468	1.42768	4.34546	9.06124	8.02049	9.48702	4.32748	5.21424	5.38899	4.41488	5.2073	3.98271	2.90775	6.51906	4.15249	4.42344	2.65084	3.96387	6.42959	1.6482
6	Occipital Inf	Occipital Lobe	2.18922	1.46958	4.2569	8.8797	7.76801	9.27314	4.5531	5.29784	5.56449	4.30035	5.19829	4.07157	2.56354	6.17002	4.28856	4.12942	2.38003	3.91111	6.30784	1.63712
6	Fusiform	Temporal Lobe	2.25563	1.70455	4.34096	7.9798	6.99699	8.25071	4.49119	4.82056	5.30675	4.24362	5.47738	4.23113	2.4223	6.22075	4.09816	4.13757	3.72086	3.70496	6.32122	1.709
6	Postcentral	Parietal Lobe	2.26131	1.67091	4.47583	8.80994	7.93992	9.2208	5.22172	5.64022	5.60064	4.45253	5.54982	4.44812	2.87055	6.28257	4.12327	4.61206	3.28919	3.54144	6.19593	1.7112
6	Parietal Sup	Parietal Lobe	1.90116	1.52691	4.23574	9.0678	8.01504	9.57498	4.44098	4.95159	5.3512	4.60037	5.53817	4.3241	2.93532	6.42546	4.14752	4.673	3.40595	3.96321	6.37626	1.62022
6	Parietal Inf	Parietal Lobe	2.31425	1.52569	4.26598	8.85004	8.14304	9.50203	4.58053	4.98954	5.34832	4.61351	5.56465	4.22248	3.03727	6.59513	4.28351	4.63457	3.74697	3.74499	6.43873	1.67954
6	SupraMarginal	Parietal Lobe	2.34232	1.57141	4.27681	8.94917	8.14044	9.43819	4.39708	5.08093	5.19142	4.64247	5.38326	4.24666	3.04417	6.52235	4.4217	4.87587	3.7404	3.5999	6.429	1.58371
6	Angular	Parietal Lobe	1.97496	1.72954	4.68509	8.74082	7.93447	9.19638	4.98876	4.87849	5.55291	4.60651	5.79095	3.96301	2.68178	6.45524	4.20697	4.67559	3.64338	3.68808	6.36961	1.78907
6	Precuneus	Parietal Lobe	1.99444	1.56788	4.44718	9.06041	8.11087	9.37485	4.26303	4.86669	5.37585	4.67731	5.26224	4.16279	2.36711	6.52651	4.0179	4.73581	3.15605	3.61278	6.44261	1.84043
6	Paracentral Lobule	Frontal Lobe	2.02136	1.46771	4.4054	8.72862	7.92657	9.31483	4.86255	5.57237	5.33549	4.13711	5.3807	4.28868	2.82735	6.95382	4.05763	5.29812	3.29622	3.65424	6.1936	1.70079
6	Caudate	Central Structures	1.86858	1.48071	6.07025	8.77446	6.43096	7.6833	5.34957	5.18067	5.99661	6.94908	9.0357	5.03841	2.55011	6.44067	3.70668	5.74268	4.51411	3.55043	6.78106	1.72068
6	Putamen	Central Structures	2.07492	1.54949	5.90192	8.65886	6.86869	7.96211	5.03347	5.48897	6.00067	6.348	8.48494	4.54493	2.35699	7.3091	3.77286	6.21935	3.95966	3.7169	6.69633	1.64808
6	Pallidum	Central Structures	1.69956	1.4574	6.12347	8.05548	5.51284	6.77864	5.87964	5.84946	6.23551	6.33632	9.22407	4.7895	2.19451	6.75245	3.41357	4.78236	4.04021	3.74039	7.13371	1.60833
6	Thalamus	Central Structures	1.74409	1.5379	6.03145	5.72032	6.40805	6.92715	7.46238	6.80191	6.25726	1.95707	7.76214	4.16862	2.73415	6.67481	3.50644	4.04119	4.64819	4.52307	7.10783	1.58452
6	Heschl	Temporal Lobe	1.90252	1.4374	4.37569	9.00582	7.79401	9.30862	4.90891	5.39133	5.28172	4.60182	5.57183	4.31357	2.86223	6.47288	4.16691	4.6615	3.02525	3.89971	6.39166	1.59907
6	Temporal Sup	Temporal Lobe	2.08619	1.46132	4.31637	9.01815	7.98323	9.45441	4.63889	5.02938	5.44746	4.6386	5.57493	4.30392	2.83445	6.58571	4.33108	4.6722	3.63517	3.83151	6.33429	1.56865
6	Temporal Pole Sup	Temporal Lobe	2.47106	1.31198	4.58677	8.99495	8.07344	9.65855	4.53644	4.8719	5.4577	4.811	5.91337	4.49793	2.69408	7.40538	3.953	5.49365	4.26393	3.81322	6.67567	1.44938
6	Temporal Mid	Temporal Lobe	2.18627	1.63622	4.7234	8.84381	7.94439	9.36075	4.84521	5.22372	5.62447	4.52775	5.59585	4.15627	2.83739	6.92705	4.18566	4.73172	3.96563	3.5065	6.2158	1.7202
6	Temporal Pole Mid	Temporal Lobe	2.02816	1.36565	5.1404	9.13773	8.29908	9.38337	3.78358	4.83026	5.58466	4.97302	5.71957	5.05912	2.48022	7.50279	3.94419	5.43827	4.54204	3.38903	6.64547	1.50435
6	Temporal Inf	Temporal Lobe	2.53831	1.72994	4.65774	8.75601	8.07432	9.34962	4.55706	4.91542	5.44893	4.72233	5.59055	4.60221	2.3805	7.05058	4.15864	4.80582	4.14465	3.2718	6.35862	1.75551
6	Cerebelum Crus1	Cerebellum	1.9708	1.89563	2.16995	4.1727	1.76025	2.32434	3.93181	3.76425	4.3988	1.81655	5.08843	3.89651	2.9096	3.01188	3.59501	2.23657	4.27751	4.59572	5.75744	1.99605
6	Cerebelum Crus2	Cerebellum	2.05391	1.84916	2.13888	4.14056	1.75304	2.40377	3.88163	3.77504	4.23751	1.81367	5.1881	3.67713	2.99965	3.01487	3.65128	2.2144	4.80812	4.54567	5.69342	2.08947
6	Cerebelum 3	Cerebellum	2.22114	1.75366	4.5201	4.685	4.70056	5.25372	6.68726	5.52906	5.18867	2.47087	6.61674	3.90396	2.43759	5.56908	3.49444	3.55925	5.17964	4.19924	6.32805	1.99136
6	Cerebelum 4 5	Cerebellum	2.11687	1.66245	3.7768	4.82251	4.01539	4.7047	5.27881	4.82705	5.13141	2.62216	5.67552	3.97315	2.56818	5.12416	3.87127	3.63152	4.85751	4.27459	6.07552	1.81438
6	Cerebelum 6	Cerebellum	1.97913	1.96514	2.62333	4.19726	2.33908	3.06367	4.07895	4.0285	4.54997	1.9521	5.00891	4.0086	3.0195	3.67077	3.5476	2.8048	4.38772	4.40509	5.83139	1.97274
6	Cerebelum 7b	Cerebellum	2.02273	1.88186	2.35879	4.16132	1.70398	2.30486	4.01597	3.60619	4.38799	1.83375	5.14582	4.01638	3.00118	2.9845	4.05996	2.23947	4.96771	4.58606	5.51024	2.06378
6	Cerebelum 8	Cerebellum	2.00765	1.89868	2.42595	4.15621	1.92922	2.43161	4.33595	3.51735	4.3998	1.84376	5.20233	4.04338	2.84899	3.02692	4.04806	2.6038	5.06737	4.65583	5.60956	2.0821
6	Cerebelum 9	Cerebellum	1.96847	1.82736	3.28787	4.30932	2.55469	3.00794	5.76433	4.80037	4.54411	1.87942	5.40439	3.91064	2.98598	3.60275	3.82243	3.72921	5.01533	4.36237	5.93419	2.05606
6	Cerebelum 10	Cerebellum	1.56687	1.85477	3.7743	4.36737	4.06391	4.01525	6.44413	4.83519	5.17693	1.54876	5.96185	4.02562	2.45165	4.74891	4.0425	3.64305	5.36542	3.97266	6.23306	1.63378

## Sheet: AAL_atlas_means
area	region	oxtr_mean	oxtr_sd	oxtr_p_val	oxtr_t_stat	oxtr_coh_d	oxtr_adj_p_val	cd38_mean	cd38_sd	cd38_p_val	cd38_t_stat	cd38_coh_d	cd38_adj_p_val	oxt_mean	oxt_sd	oxt_p_val	oxt_t_stat	oxt_coh_d	oxt_adj_p_val	drd1_mean	drd1_sd	drd1_p_val	drd1_t_stat	drd1_coh_d	drd1_adj_p_val	drd2_mean	drd2_sd	drd2_p_val	drd2_t_stat	drd2_coh_d	drd2_adj_p_val	drd3_mean	drd3_sd	drd3_p_val	drd3_t_stat	drd3_coh_d	drd3_adj_p_val	drd4_mean	drd4_sd	drd4_p_val	drd4_t_stat	drd4_coh_d	drd4_adj_p_val	drd5_mean	drd5_sd	drd5_p_val	drd5_t_stat	drd5_coh_d	drd5_adj_p_val
Amygdala	Temporal Lobe	7.43107	0.451315	0.0427212	2.70123	1.10277	0.177457	5.04804	0.681726	0.0391901	2.77377	1.13239	0.16279	3.37687	0.879794	0.913616	-0.114077	0.0465716	0.931106	5.83129	0.744513	0.0149096	3.63961	1.48586	0.0503198	6.75242	0.41939	0.00166032	6.14358	2.50811	0.00989582	3.69388	0.685596	0.766536	-0.313529	0.127998	0.862281	2.12083	0.311062	0.940279	0.0787594	0.0321534	0.995649	7.22344	0.224528	0.00406051	5.01266	2.04641	0.0114476
Angular	Parietal Lobe	6.86275	0.366732	0.657002	-0.471708	0.192574	0.788402	4.09938	0.734108	0.581139	-0.589525	0.240673	0.79774	3.33144	0.376762	0.5985	-0.561801	0.229354	0.718298	5.26433	0.504894	0.0473074	2.61632	1.06811	0.0962782	5.41932	0.377605	0.12771	-1.82424	0.744745	0.153035	3.75174	0.348813	0.841993	-0.209951	0.0857121	0.862281	2.04345	0.6272	0.802941	-0.263141	0.107427	0.995649	7.06681	0.336884	0.0788983	2.20197	0.898949	0.103915
Calcarine	Occipital Lobe	6.67836	0.337508	0.123422	-1.8508	0.755586	0.302944	3.81623	0.675513	0.156309	-1.66741	0.680716	0.389337	3.67464	0.459878	0.229651	1.36778	0.558394	0.534986	5.34519	0.773547	0.106778	1.96372	0.801686	0.131046	5.10636	0.234083	0.00157317	-6.2176	2.53833	0.00989582	3.41826	0.562873	0.174645	-1.58133	0.645576	0.504841	2.09431	0.524858	0.941559	-0.0770678	0.0314628	0.995649	6.71543	0.309931	0.717036	-0.383611	0.156609	0.730565
Caudate	Central Structures	7.71533	0.519132	0.0141514	3.68961	1.50628	0.120556	5.74761	0.357081	0.000163406	10.0945	4.12106	0.00441196	3.19223	0.358202	0.183518	-1.54283	0.629856	0.521578	7.53185	0.728555	0.000225577	9.43681	3.85256	0.00152265	9.57035	0.319781	8.19336e-07	29.6423	12.1014	4.42441e-05	4.63411	0.450734	0.00566975	4.63273	1.89131	0.306167	2.06055	0.361361	0.747097	-0.340814	0.139137	0.995649	6.69668	0.177024	0.394576	-0.931023	0.380088	0.417786
Cerebelum 10	Cerebellum	6.21132	0.756232	0.0664795	-2.3388	0.95481	0.238675	3.31386	0.838935	0.0375758	-2.80938	1.14692	0.16279	4.04987	0.632614	0.0581359	2.44721	0.999067	0.490779	1.79182	0.466123	2.086e-05	-15.4142	6.29281	0.000225288	5.25463	0.849517	0.254859	-1.28574	0.524899	0.280865	3.40271	0.634025	0.203085	-1.46395	0.597654	0.504841	2.0855	0.480924	0.902403	-0.128977	0.0526548	0.995649	4.54908	1.61412	0.0200822	-3.36117	1.37219	0.034552
Cerebelum 3	Cerebellum	6.66222	0.798007	0.443157	-0.832311	0.33979	0.718178	3.98925	1.39206	0.635237	-0.504674	0.206032	0.79774	3.78495	0.384214	0.0663456	2.34042	0.955472	0.490779	2.24829	0.715767	0.000375567	-8.47592	3.46028	0.0022534	5.74252	0.695149	0.888175	0.147934	0.0603938	0.888175	3.05202	0.626658	0.0357434	-2.85191	1.16429	0.441815	2.12995	0.397945	0.910877	0.117714	0.0480565	0.995649	5.28534	1.20721	0.0300918	-3.00022	1.22483	0.0441386
Cerebelum 4 5	Cerebellum	6.41615	0.59072	0.0848087	-2.14473	0.875581	0.238675	3.52002	0.792565	0.0666598	-2.33662	0.953921	0.241906	3.75792	0.40768	0.0964636	2.04329	0.83417	0.490779	2.87523	0.915747	0.0042924	-4.94798	2.02001	0.0193158	5.22026	0.494681	0.0633055	-2.37821	0.970898	0.0854625	3.25382	0.599383	0.0835012	-2.15702	0.880598	0.441815	2.10926	0.40866	0.992889	-0.00936648	0.00382385	0.995649	5.26693	1.09984	0.0206856	-3.33411	1.36114	0.034552
Cerebelum 6	Cerebellum	6.32306	0.489108	0.028215	-3.05648	1.2478	0.13851	3.23376	0.770801	0.0211871	-3.31229	1.35224	0.104009	3.65835	0.603573	0.373878	0.976025	0.39846	0.57684	2.91609	1.00352	0.00692118	-4.41547	1.80261	0.0287495	5.08704	0.375529	0.0103055	-4.00175	1.63371	0.0231875	3.2723	0.594619	0.089961	-2.09818	0.856578	0.441815	2.16729	0.629445	0.834767	0.219734	0.0897061	0.995649	4.97314	0.874798	0.00405435	-5.01443	2.04713	0.0114476
Cerebelum 7b	Cerebellum	5.78158	0.321766	0.000319937	-8.76816	3.57959	0.00575886	2.69308	0.738646	0.0033277	-5.24946	2.14308	0.0320308	4.00802	0.590416	0.058044	2.44849	0.999593	0.490779	1.60507	0.369027	4.86042e-06	-20.7094	8.45459	8.74875e-05	4.74934	0.371428	0.00151149	-6.27297	2.56093	0.00989582	3.26509	0.527809	0.061832	-2.39723	0.978666	0.441815	2.05196	0.594314	0.817952	-0.242601	0.0990416	0.995649	3.72354	0.497217	2.40139e-05	-14.9784	6.11489	0.000648375
Cerebelum 8	Cerebellum	5.83628	0.256527	0.000136734	-10.4758	4.27673	0.00536988	2.80216	0.757309	0.00502696	-4.76727	1.94623	0.033932	4.13217	0.534372	0.0220916	3.27437	1.33675	0.490779	1.59036	0.347144	3.50783e-06	-22.1187	9.02993	8.74875e-05	4.79358	0.422526	0.00330469	-5.25786	2.14651	0.0104973	3.22124	0.609253	0.0739912	-2.25307	0.919814	0.441815	2.03919	0.524916	0.751716	-0.334305	0.136479	0.995649	3.78123	0.67326	0.000115358	-10.8519	4.43028	0.00197646
Cerebelum 9	Cerebellum	6.45722	0.552249	0.088398	-2.11199	0.862218	0.238675	3.31919	1.00586	0.067196	-2.33018	0.951293	0.241906	4.09092	0.587696	0.0377545	2.80535	1.14528	0.490779	1.69439	0.299286	1.98674e-06	-24.8042	10.1263	8.74875e-05	5.005	0.410995	0.00895032	-4.14536	1.69234	0.021969	3.1175	0.637326	0.051108	-2.55254	1.04207	0.441815	2.14707	0.520248	0.871192	0.170646	0.0696661	0.995649	4.67205	1.24764	0.00929071	-4.10704	1.67669	0.0185814
Cerebelum Crus1	Cerebellum	6.24268	0.470627	0.0156277	-3.59486	1.4676	0.120556	3.14908	0.825196	0.0204338	-3.34529	1.36571	0.104009	3.69632	0.642712	0.337099	1.06131	0.433279	0.57684	2.97926	1.05736	0.00988061	-4.04431	1.65108	0.0355702	5.03858	0.246627	0.00122159	-6.57457	2.68406	0.00989582	3.41356	0.515426	0.140659	-1.74925	0.714126	0.504841	2.13895	0.575471	0.909382	0.119699	0.0488669	0.995649	4.90223	1.14285	0.0104234	-3.9903	1.62903	0.0201022
Cerebelum Crus2	Cerebellum	5.80161	0.286125	0.000198885	-9.68889	3.95547	0.00536988	2.54381	0.980875	0.00752884	-4.32585	1.76602	0.0451731	3.9962	0.437229	0.0229471	3.24009	1.32276	0.490779	1.6096	0.438425	1.147e-05	-17.4061	7.106	0.000154845	4.7718	0.38564	0.00199144	-5.8991	2.4083	0.00989582	3.19533	0.422144	0.0192087	-3.40203	1.38887	0.441815	2.12406	0.563617	0.956376	0.0574972	0.0234731	0.995649	3.63343	0.380819	5.58491e-06	-20.1361	8.22054	0.000301585
Cingulum Ant	Insula and CC	7.32969	0.452441	0.0847117	2.14563	0.87595	0.238675	4.8819	0.297596	0.00415214	4.9866	2.03577	0.0320308	2.97988	0.532341	0.0999736	-2.01526	0.822725	0.490779	5.27051	0.518829	0.0497174	2.57525	1.05134	0.0962782	5.4201	0.199917	0.0185124	-3.43614	1.4028	0.0333465	4.03441	0.328316	0.117986	1.88586	0.769899	0.490094	2.11271	0.491806	0.992884	0.00937272	0.0038264	0.995649	7.47193	0.241419	0.000813819	7.18315	2.93251	0.00529521
Cingulum Mid	Insula and CC	7.02804	0.407777	0.594198	0.568625	0.23214	0.763969	4.62574	0.510396	0.154154	1.67817	0.685111	0.389337	3.19403	0.408584	0.237365	-1.34182	0.547796	0.534986	5.38642	0.472028	0.0185935	3.43209	1.40114	0.0590618	5.44859	0.240789	0.0504612	-2.56302	1.04635	0.0736461	3.90145	0.432925	0.527914	0.677929	0.276763	0.750193	2.16447	0.481882	0.795989	0.272699	0.111329	0.995649	7.33363	0.284736	0.00447182	4.90068	2.00069	0.011499
Cingulum Post	Insula and CC	6.92604	0.409286	0.966698	-0.0438804	0.0179141	0.984938	4.49937	0.669324	0.450968	0.817227	0.333631	0.704342	3.20351	0.397733	0.244034	-1.32	0.538889	0.534986	4.9394	0.546536	0.380826	0.960698	0.392203	0.403227	5.34622	0.473723	0.12643	-1.83207	0.74794	0.153035	3.62963	0.679308	0.607186	-0.548114	0.223767	0.799708	1.91934	0.39728	0.290838	-1.18066	0.482002	0.995649	6.96859	0.344901	0.205895	1.45323	0.593278	0.241703
Cuneus	Occipital Lobe	6.75091	0.289678	0.183502	-1.54289	0.629883	0.430831	3.89437	0.858799	0.325974	-1.08866	0.444442	0.606986	3.63915	0.504344	0.331567	1.07481	0.438789	0.57684	5.46293	0.702775	0.049922	2.57187	1.04996	0.0962782	5.21396	0.21796	0.00278481	-5.4683	2.23242	0.0100253	3.51168	0.610426	0.32814	-1.08327	0.442243	0.556845	2.11289	0.547944	0.992998	0.00922308	0.00376531	0.995649	6.81166	0.404982	0.784578	0.28845	0.117759	0.784578
Frontal Inf Oper	Frontal Lobe	6.95476	0.461081	0.913977	0.113597	0.0463759	0.967741	4.41214	0.741561	0.671898	0.449482	0.1835	0.806278	3.20609	0.272672	0.115526	-1.90227	0.776599	0.491806	5.11243	0.415503	0.0712031	2.28375	0.932338	0.109856	5.41717	0.266528	0.0480008	-2.60427	1.06319	0.0720012	4.08305	0.435263	0.150609	1.69622	0.692478	0.504841	2.23865	0.806971	0.713995	0.387986	0.158395	0.995649	7.43288	0.294672	0.0025878	5.56042	2.27003	0.00931608
Frontal Inf Orb	Frontal Lobe	6.92375	0.323259	0.944695	-0.0729231	0.0297707	0.981029	4.41391	0.662745	0.632098	0.50948	0.207994	0.79774	3.43475	0.45557	0.931106	0.0908937	0.0371072	0.931106	5.127	0.448671	0.0796471	2.19447	0.895887	0.116242	5.61994	0.30691	0.548397	-0.64325	0.262606	0.558744	4.00472	0.361662	0.191205	1.51091	0.616827	0.504841	2.08036	0.609335	0.907294	-0.122474	0.0499999	0.995649	7.36267	0.337103	0.00735679	4.35035	1.77602	0.0158907
Frontal Inf Tri	Frontal Lobe	6.80836	0.427261	0.505631	-0.716702	0.292592	0.737948	4.45605	0.62126	0.509632	0.709655	0.289715	0.724214	3.39411	0.317973	0.862116	-0.182826	0.0746385	0.931086	4.95052	0.259961	0.0870015	2.12456	0.867348	0.123634	5.53176	0.203089	0.097409	-2.03564	0.831045	0.122328	4.11941	0.401395	0.0942858	2.06123	0.841493	0.441815	2.22992	0.740949	0.710019	0.393718	0.160735	0.995649	7.35006	0.43659	0.0217549	3.28827	1.34243	0.034552
Frontal Med Orb	Frontal Lobe	7.14256	0.415162	0.271964	1.23422	0.503867	0.564848	4.62315	0.549726	0.182635	1.54657	0.631386	0.410929	3.32087	0.497706	0.653279	-0.477305	0.194859	0.763342	5.20704	0.484992	0.0590639	2.43434	0.993816	0.0990187	5.26602	0.247045	0.00765496	-4.3083	1.75886	0.0196842	4.00288	0.481687	0.311645	1.12508	0.459311	0.556845	2.14425	0.774726	0.919957	0.105664	0.043137	0.995649	7.42911	0.328329	0.00423986	4.96227	2.02584	0.0114476
Frontal Mid	Frontal Lobe	6.81348	0.318561	0.398889	-0.921884	0.376358	0.718178	4.53496	0.579733	0.323877	1.0939	0.446582	0.606986	3.22638	0.367183	0.257586	-1.27732	0.521462	0.534986	5.04969	0.417605	0.115237	1.90423	0.777397	0.138284	5.29063	0.187284	0.00303631	-5.36122	2.18871	0.0102476	3.92265	0.398127	0.425281	0.867609	0.3542	0.650262	2.11218	0.576598	0.995649	0.00573155	0.00233989	0.995649	7.27843	0.284904	0.00687174	4.42316	1.80575	0.0154614
Frontal Mid Orb	Frontal Lobe	6.82341	0.336292	0.459515	-0.800943	0.326984	0.718178	4.68372	0.563233	0.136435	1.77291	0.723787	0.389337	3.32423	0.497828	0.66439	-0.460651	0.18806	0.763342	5.10773	0.589095	0.172434	1.59122	0.649614	0.198115	5.39428	0.328868	0.0714364	-2.28114	0.93127	0.0918469	4.00213	0.340075	0.173104	1.58821	0.648385	0.504841	2.16978	0.577315	0.812436	0.250134	0.102117	0.995649	7.27615	0.379273	0.0212904	3.30786	1.35043	0.034552
Frontal Sup	Frontal Lobe	6.91116	0.324169	0.873282	-0.167846	0.0685229	0.943145	4.5222	0.595056	0.357455	1.0132	0.413638	0.611838	3.22612	0.364171	0.253611	-1.28962	0.526484	0.534986	5.08731	0.449431	0.105324	1.97444	0.806062	0.131046	5.21772	0.203172	0.00211316	-5.82103	2.37643	0.00989582	3.9639	0.519107	0.429059	0.860056	0.351116	0.650262	2.17726	0.55596	0.781513	0.292694	0.119492	0.995649	7.36722	0.280349	0.00326956	5.27082	2.1518	0.0108356
Frontal Sup Medial	Frontal Lobe	7.01525	0.379417	0.6197	0.528595	0.215798	0.778228	4.53726	0.572051	0.314217	1.11844	0.456599	0.606986	3.26368	0.351585	0.331856	-1.0741	0.4385	0.57684	5.088	0.438528	0.0984378	2.02739	0.82768	0.130464	5.28876	0.232481	0.00743836	-4.33865	1.77125	0.0196842	4.03232	0.433039	0.215389	1.41801	0.578901	0.504841	2.19432	0.532049	0.716484	0.384405	0.156932	0.995649	7.48568	0.266956	0.00118207	6.62218	2.70349	0.00529521
Frontal Sup Orb	Frontal Lobe	7.0428	0.44365	0.572087	0.604181	0.246656	0.763969	4.63958	0.530357	0.154002	1.67894	0.685423	0.389337	3.30379	0.361995	0.47511	-0.771799	0.315086	0.657845	5.22214	0.488059	0.0548341	2.49486	1.01852	0.0990187	5.3264	0.159888	0.00226309	-5.73183	2.34001	0.00989582	4.13116	0.421863	0.098181	2.02944	0.828516	0.441815	2.25303	0.610576	0.593035	0.570475	0.232896	0.995649	7.387	0.422223	0.0153084	3.61446	1.4756	0.0285053
Fusiform	Temporal Lobe	6.90037	0.39211	0.844764	-0.206205	0.084183	0.930964	3.95433	0.486009	0.165829	-1.62154	0.66199	0.389337	3.22712	0.426002	0.322765	-1.09669	0.447722	0.57684	4.97485	0.473721	0.252943	1.2917	0.527336	0.278753	5.57992	0.270311	0.324236	-1.093	0.446215	0.343309	3.72645	0.44572	0.7739	-0.303267	0.123808	0.862281	2.09544	0.478786	0.940321	-0.0787042	0.0321309	0.995649	7.13517	0.470921	0.111371	1.93083	0.78826	0.136683
Heschl	Temporal Lobe	6.83819	0.309859	0.485657	-0.752483	0.3072	0.728485	4.30729	0.58578	0.901179	0.130606	0.0533197	0.92833	3.43579	0.393938	0.915516	0.111555	0.0455421	0.931106	5.39319	0.580299	0.037095	2.82031	1.15139	0.0925426	5.42432	0.279351	0.059965	-2.42206	0.988801	0.0830285	3.97443	0.376214	0.264848	1.25528	0.512467	0.529696	2.08263	0.561882	0.906972	-0.122902	0.0501745	0.995649	6.95938	0.365554	0.247325	1.30944	0.534577	0.27824
Hippocampus	Temporal Lobe	7.45505	0.40591	0.0254339	3.14808	1.2852	0.137343	4.73419	0.642309	0.141049	1.7471	0.71325	0.389337	3.29674	0.417747	0.509362	-0.710129	0.289909	0.687639	4.84347	0.392832	0.493421	0.738453	0.301472	0.512398	6.2726	0.247323	0.00238233	5.66571	2.31302	0.00989582	3.55265	0.658922	0.433508	-0.851226	0.347511	0.650262	2.01062	0.288535	0.433769	-0.850711	0.347301	0.995649	7.04392	0.164401	0.00872848	4.17125	1.70291	0.0181284
Insula	Insula and CC	7.20693	0.460988	0.205804	1.45357	0.593419	0.463058	4.64163	0.600848	0.196331	1.49031	0.608418	0.424074	3.32486	0.393168	0.587495	-0.579316	0.236505	0.718298	5.61661	0.429377	0.00381452	5.08616	2.07642	0.0187258	6.18416	0.39268	0.0295261	3.01675	1.23158	0.0483154	4.13087	0.368148	0.0677445	2.32365	0.948628	0.441815	2.07575	0.589033	0.88973	-0.145861	0.0595473	0.995649	7.63329	0.321519	0.00118143	6.62296	2.70381	0.00529521
Lingual	Occipital Lobe	6.6332	0.34708	0.0876782	-2.11844	0.864851	0.238675	3.8523	0.633441	0.162213	-1.63864	0.668974	0.389337	3.56987	0.404481	0.399479	0.920641	0.37585	0.599218	4.93064	0.889781	0.595864	0.565979	0.23106	0.607107	5.28807	0.304735	0.0211137	-3.31544	1.35352	0.0367787	3.5171	0.498847	0.25063	-1.29896	0.530299	0.520539	2.18151	0.509264	0.747687	0.339983	0.138797	0.995649	6.49255	0.609319	0.324992	-1.09111	0.445442	0.350991
Occipital Inf	Occipital Lobe	6.78738	0.346519	0.349367	-1.03203	0.421327	0.698734	3.94357	0.678669	0.283877	-1.20004	0.489914	0.589592	3.44852	0.524357	0.891661	0.143285	0.0584957	0.931106	5.29531	0.670411	0.0916438	2.08358	0.850619	0.126891	5.29454	0.195051	0.00377433	-5.09869	2.08153	0.011323	3.83159	0.425467	0.785182	0.287614	0.117418	0.862281	2.15193	0.638622	0.880888	0.157668	0.0643678	0.995649	6.92969	0.458532	0.416538	0.88529	0.361418	0.432558
Occipital Mid	Occipital Lobe	6.83155	0.303939	0.4492	-0.820625	0.335019	0.718178	4.16508	0.697499	0.712764	-0.389758	0.159118	0.836723	3.47826	0.425202	0.741988	0.348034	0.142084	0.817701	5.38488	0.669335	0.0605114	2.41471	0.9858	0.0990187	5.25161	0.32009	0.0185259	-3.43546	1.40252	0.0333465	3.74836	0.446327	0.862281	-0.182605	0.0745481	0.862281	2.08458	0.549743	0.911447	-0.116957	0.0477474	0.995649	7.03171	0.313619	0.0907571	2.09124	0.853744	0.116688
Occipital Sup	Occipital Lobe	6.90003	0.378845	0.837827	-0.215589	0.0880139	0.930964	4.04866	0.75452	0.493549	-0.738224	0.301379	0.724214	3.53519	0.491677	0.584222	0.584565	0.238648	0.718298	5.44913	0.669933	0.0455634	2.6475	1.08084	0.0962782	5.25955	0.296494	0.0148524	-3.64328	1.48736	0.0314175	3.64482	0.565128	0.57898	-0.593007	0.242094	0.799708	2.12478	0.629206	0.958772	0.0543358	0.0221825	0.995649	6.96478	0.368338	0.23929	1.33546	0.545201	0.274929
Olfactory	Frontal Lobe	8.0038	0.5079	0.00357752	5.16241	2.10754	0.0482965	5.43232	0.340571	0.000410827	8.31615	3.39505	0.00739488	3.76663	0.512257	0.156233	1.66778	0.680869	0.503885	5.94908	0.489097	0.00167668	6.1302	2.50264	0.00905405	7.25507	0.592023	0.00134974	6.43184	2.62579	0.00989582	4.21249	0.746319	0.216466	1.41411	0.577308	0.504841	2.05566	0.470189	0.785346	-0.287388	0.117325	0.995649	7.50653	0.348481	0.0034112	5.21954	2.13087	0.0108356
Pallidum	Central Structures	8.73343	1.07173	0.00922687	4.1141	1.67957	0.0996502	6.08788	0.395538	9.81799e-05	11.2203	4.58065	0.00441196	4.13526	0.742818	0.0642931	2.36572	0.965801	0.490779	5.07434	1.57022	0.609242	0.54489	0.222451	0.609242	8.54024	0.585766	7.46008e-05	11.8747	4.84783	0.00100711	3.88112	0.73615	0.754044	0.331031	0.135143	0.862281	2.03358	0.282164	0.532206	-0.670589	0.273767	0.995649	6.94444	0.160497	0.0401042	2.75432	1.12445	0.0569901
Paracentral Lobule	Frontal Lobe	6.74164	0.362892	0.252142	-1.29421	0.528359	0.544627	4.25341	0.472779	0.911139	-0.117366	0.0479144	0.92833	3.02342	0.513052	0.118398	-1.88314	0.76879	0.491806	5.00903	0.508515	0.229605	1.36794	0.558459	0.258305	5.29174	0.276982	0.0152962	-3.61522	1.47591	0.0314175	3.83099	0.45724	0.802016	0.264411	0.107946	0.862281	2.17469	0.549992	0.787489	0.284424	0.116116	0.995649	7.35769	0.310071	0.00538378	4.69027	1.9148	0.0132147
ParaHippocampal	Temporal Lobe	7.47481	0.387573	0.0187998	3.42189	1.39698	0.126898	4.51172	0.576391	0.362571	1.00147	0.40885	0.611838	3.19676	0.418782	0.252481	-1.29315	0.527925	0.534986	4.45021	0.535394	0.264148	-1.25738	0.513324	0.28528	5.90783	0.354662	0.211655	1.43168	0.584482	0.238111	3.51145	0.50585	0.247676	-1.30832	0.53412	0.520539	2.01451	0.333754	0.511219	-0.70687	0.288578	0.995649	7.40417	0.198061	0.000517397	7.91764	3.23236	0.00465657
Parietal Inf	Parietal Lobe	6.93464	0.360622	0.993461	0.00861285	0.00351618	0.993461	4.20654	0.5257	0.759107	-0.323924	0.132241	0.841819	3.19687	0.44017	0.273514	-1.22969	0.50202	0.547029	5.22231	0.419465	0.0336418	2.90379	1.18547	0.0908329	5.44451	0.268074	0.0664293	-2.33941	0.955058	0.0874923	3.73728	0.46959	0.826212	-0.231351	0.0944486	0.862281	2.13926	0.607882	0.913244	0.114571	0.0467733	0.995649	7.11975	0.290901	0.0302431	2.99585	1.22305	0.0441386
Parietal Sup	Parietal Lobe	6.81488	0.32047	0.40662	-0.9057	0.36975	0.718178	4.18777	0.663762	0.757759	-0.325814	0.133013	0.841819	3.23618	0.56869	0.469344	-0.782492	0.319451	0.657845	5.35009	0.571249	0.0438105	2.68018	1.09418	0.0962782	5.33074	0.224923	0.0100484	-4.02726	1.64412	0.0231875	3.88207	0.444783	0.604009	0.553107	0.225805	0.799708	2.05965	0.636943	0.851734	-0.1968	0.0803432	0.995649	7.03185	0.332182	0.105199	1.97537	0.806442	0.13211
Postcentral	Parietal Lobe	6.7973	0.42208	0.465485	-0.789702	0.322394	0.718178	4.30956	0.48856	0.873207	0.167947	0.0685642	0.924572	3.17879	0.371917	0.176196	-1.57446	0.642772	0.521578	5.20492	0.525015	0.0753175	2.23891	0.914032	0.112976	5.29436	0.277374	0.015758	-3.587	1.46439	0.0314175	3.82485	0.57811	0.861909	0.183104	0.074752	0.862281	2.10565	0.563769	0.982921	-0.0224976	0.0091846	0.995649	7.05425	0.41499	0.147312	1.71339	0.699488	0.176775
Precentral	Frontal Lobe	6.79348	0.384118	0.413218	-0.89208	0.36419	0.718178	4.42174	0.654452	0.609017	0.545243	0.222595	0.79774	3.14046	0.410308	0.158631	-1.65597	0.676046	0.503885	5.15479	0.520482	0.0990561	2.02248	0.825675	0.130464	5.22013	0.214934	0.00276991	-5.47499	2.23516	0.0100253	3.83693	0.60021	0.83039	0.225673	0.0921308	0.862281	2.11997	0.646548	0.973706	0.0346421	0.0141426	0.995649	7.26968	0.364076	0.0192004	3.40243	1.38904	0.034552
Precuneus	Parietal Lobe	6.84622	0.35008	0.568641	-0.609799	0.248949	0.763969	4.24863	0.747294	0.931852	-0.0899063	0.0367041	0.931852	3.28848	0.471435	0.531279	-0.672171	0.274412	0.699734	5.36606	0.559464	0.0377025	2.80652	1.14576	0.0925426	5.22615	0.236271	0.00440477	-4.91809	2.0078	0.0125188	3.83037	0.494223	0.818722	0.24155	0.0986124	0.862281	2.01572	0.514466	0.669646	-0.452827	0.184866	0.995649	7.07354	0.287183	0.0459512	2.64045	1.07796	0.0636247
Putamen	Central Structures	7.73239	0.593426	0.0215202	3.29811	1.34645	0.129121	5.50012	0.460066	0.00127133	6.51716	2.66062	0.0171629	3.49816	0.521539	0.721521	0.377176	0.153982	0.811711	7.05847	0.420767	3.87504e-05	13.584	5.54564	0.00034776	8.99675	0.323189	1.91738e-06	24.9824	10.199	5.17693e-05	4.43493	0.556918	0.0348572	2.87336	1.17305	0.441815	2.02877	0.473885	0.689089	-0.424146	0.173157	0.995649	7.37065	0.143887	0.000146405	10.328	4.2164	0.00197646
Rectus	Frontal Lobe	7.25434	0.38009	0.0934226	2.06846	0.844444	0.24023	4.64067	0.516929	0.144619	1.7277	0.705331	0.389337	3.13667	0.394859	0.141558	-1.7443	0.712108	0.503885	5.23466	0.397184	0.0255839	3.14286	1.28307	0.0727121	5.39054	0.291371	0.0478928	-2.60614	1.06395	0.0720012	4.0558	0.47499	0.216545	1.41382	0.577191	0.504841	2.20524	0.542375	0.687553	0.426398	0.174076	0.995649	7.56223	0.300208	0.00127477	6.51328	2.65903	0.00529521
Rolandic Oper	Frontal Lobe	6.87271	0.302307	0.643867	-0.49153	0.200666	0.788402	4.21959	0.628141	0.834406	-0.220224	0.0899059	0.901159	3.26191	0.387386	0.369414	-0.985994	0.40253	0.57684	5.3408	0.616274	0.0581186	2.44745	0.999166	0.0990187	5.30967	0.269276	0.0162906	-3.55559	1.45156	0.0314175	3.99431	0.452598	0.30179	1.15098	0.469887	0.556845	2.05915	0.585641	0.837411	-0.216152	0.0882438	0.995649	7.1921	0.234689	0.00658809	4.46855	1.82428	0.0154614
Supp Motor Area	Frontal Lobe	6.81963	0.335563	0.444198	-0.830291	0.338965	0.718178	4.47072	0.591117	0.456518	0.806628	0.329305	0.704342	3.03794	0.52192	0.134676	-1.78299	0.727901	0.503885	5.10425	0.470561	0.105391	1.97394	0.805858	0.131046	5.31537	0.307862	0.0279541	-3.06463	1.25113	0.0471725	3.87227	0.511394	0.682296	0.43412	0.177229	0.862281	2.08919	0.493486	0.918637	-0.107414	0.0438516	0.995649	7.52101	0.206823	0.000287812	8.96597	3.66034	0.00310837
SupraMarginal	Parietal Lobe	6.87684	0.318411	0.681757	-0.434912	0.177552	0.800324	4.19381	0.365339	0.605073	-0.551432	0.225121	0.79774	3.21892	0.464848	0.342534	-1.04823	0.42794	0.57684	5.19402	0.415451	0.0395964	2.76506	1.12883	0.0929654	5.4375	0.234759	0.0405678	-2.74464	1.12049	0.0644312	3.71971	0.39997	0.720082	-0.379239	0.154824	0.862281	2.4097	0.571651	0.256505	1.28065	0.522821	0.995649	7.10522	0.327888	0.0513057	2.54936	1.04077	0.0692627
Temporal Inf	Temporal Lobe	7.04305	0.440944	0.568968	0.609265	0.248732	0.763969	4.11105	0.440482	0.400928	-0.917592	0.374605	0.656064	3.04449	0.424534	0.0837991	-2.1542	0.879448	0.490779	5.15829	0.321942	0.0215625	3.29633	1.34572	0.0646875	5.78748	0.311222	0.524208	0.684298	0.279363	0.54437	4.01354	0.482845	0.292357	1.17648	0.480298	0.556845	2.06791	0.522971	0.848596	-0.201032	0.0820709	0.995649	7.53485	0.265316	0.000849314	7.11703	2.90552	0.00529521
Temporal Mid	Temporal Lobe	6.88453	0.414038	0.784181	-0.288999	0.117983	0.900974	4.20432	0.553935	0.763873	-0.317251	0.129517	0.841819	3.16886	0.439354	0.223761	-1.38816	0.566713	0.534986	5.1667	0.461204	0.0659143	2.34566	0.957614	0.104687	5.60257	0.219444	0.323985	-1.09363	0.446472	0.343309	3.9041	0.437323	0.523257	0.685939	0.280033	0.750193	2.09334	0.605793	0.946359	-0.0707245	0.0288732	0.995649	7.34609	0.239634	0.00191599	5.95037	2.42923	0.00739024
Temporal Pole Mid	Temporal Lobe	7.35751	0.4614	0.0741243	2.25164	0.919229	0.238675	4.12417	0.517116	0.504067	-0.719467	0.293721	0.724214	3.02647	0.436427	0.0794282	-2.19665	0.896779	0.490779	5.04849	0.453886	0.141331	1.74555	0.712617	0.16591	5.99593	0.285957	0.0525099	2.53031	1.033	0.0746193	4.05079	0.611194	0.329982	1.07871	0.440383	0.556845	1.89201	0.509211	0.340723	-1.05257	0.429711	0.995649	7.60533	0.31218	0.00119887	6.60171	2.69514	0.00529521
Temporal Pole Sup	Temporal Lobe	7.34248	0.420623	0.0629749	2.38243	0.972624	0.238675	4.09125	0.427531	0.338122	-1.05884	0.432269	0.608619	3.30368	0.49788	0.598582	-0.561672	0.229302	0.718298	5.2149	0.2895	0.00895612	4.14469	1.69206	0.034545	5.92603	0.314522	0.139424	1.75609	0.71692	0.16019	4.07437	0.492299	0.205027	1.45652	0.594623	0.504841	2.08512	0.621898	0.923274	-0.101267	0.041342	0.995649	7.59662	0.309844	0.0012148	6.58262	2.68734	0.00529521
Temporal Sup	Temporal Lobe	6.85008	0.345467	0.580495	-0.590562	0.241096	0.763969	4.16866	0.579963	0.669114	-0.453617	0.185188	0.806278	3.22078	0.474324	0.355511	-1.0177	0.415473	0.57684	5.25031	0.520928	0.056538	2.46989	1.00833	0.0990187	5.53618	0.222638	0.130363	-1.80826	0.738221	0.153035	3.9578	0.431673	0.363375	0.999641	0.408102	0.594614	2.18602	0.590947	0.767868	0.31167	0.127239	0.995649	7.12021	0.271591	0.0236493	3.21301	1.3117	0.0364875
Thalamus	Central Structures	7.78591	0.770509	0.0422635	2.71025	1.10646	0.177457	5.87648	0.766285	0.0037201	5.11585	2.08854	0.0320308	3.70021	0.891749	0.473056	0.775599	0.316637	0.657845	2.41869	0.428972	4.508e-05	-13.1696	5.37646	0.00034776	8.17288	0.309211	6.40635e-06	19.5852	7.99562	0.000115314	3.42592	0.628645	0.224374	-1.38602	0.565838	0.504841	2.12074	0.438983	0.958043	0.055298	0.0225753	0.995649	6.90309	0.268398	0.260087	1.26966	0.518338	0.286626
[truncated: 72 more columns]

## Sheet: thalamic_hypothalamic_gene_exp
id	area	full.name	region	OXTR	CD38	OXT
1	AN	anterior group of nuclei	Thalamus	8.43877	5.9084	1.83826
1	MN	medial group of nuclei	Thalamus	8.48452	5.84823	3.09812
1	RT	reticular nucleus of thalamus	Thalamus	7.90963	7.09278	4.22505
1	VL	lateral group of nuclei (ventral division)	Thalamus	8.43	5.93741	3.1492
1	DL	lateral group of nuclei (dorsal division)	Thalamus	8.2418	5.98613	3.91522
1	DLG	dorsal lateral geniculate nucleus	Thalamus	8.22327	5.01709	4.90258
1	MG	medial geniculate complex	Thalamus	8.70623	5.71617	4.15204
1	PG	posterior group of nuclei	Thalamus	9.38839	6.34063	3.9711
1	PR	preoptic region	Hypothalamus	11.1896	5.83763	11.9253
1	Pa	paraventricular nucleus of the hypothalamus	Hypothalamus	9.73178	5.76222	17.9387
1	LT	lateral tuberal nucleus	Hypothalamus	9.54465	5.24628	3.61934
1	LHM	lateral hypothalamic area (mammillary region)	Hypothalamus	9.52167	6.77476	5.64117
1	TM	tuberomammillary nucleus	Hypothalamus	9.53256	5.4443	2.48798
1	VMH	ventromedial hypothalamic nucleus	Hypothalamus	10.8178	6.45765	5.02925
1	DMH	dorsomedial hypothalamic nucleus	Hypothalamus	10.6139	6.38101	8.07277
1	SON	supraoptic nucleus	Hypothalamus	7.13063	5.84952	15.8872
2	AN	anterior group of nuclei, left	Thalamus	7.66705	6.18998	3.10569
2	MN	medial group of nuclei, left	Thalamus	8.03202	5.77842	2.2256
2	RT	reticular nucleus of thalamus, left	Thalamus	7.68631	6.7705	2.72934
2	VL	lateral group of nuclei, left, ventral division	Thalamus	7.47989	5.13795	2.4883
2	DL	lateral group of nuclei, left, dorsal division	Thalamus	7.56214	5.49509	1.99592
2	DLG	dorsal lateral geniculate nucleus, left	Thalamus	7.21945	3.96111	3.67407
2	MG	medial geniculate complex, left	Thalamus	7.93584	4.6737	2.01819
2	PG	posterior group of nuclei, left	Thalamus	8.61138	5.45852	3.12189
2	PR	preoptic region, left	Hypothalamus	11.2027	6.38542	12.1486
2	Pa	paraventricular nucleus of the hypothalamus, left	Hypothalamus	9.30776	6.63702	17.4424
2	LT	lateral tuberal nucleus, left	Hypothalamus	9.21677	6.78776	2.54422
2	LHM	lateral hypothalamic area, mammillary region, left	Hypothalamus	10.1843	6.90884	8.62747
2	TM	tuberomammillary nucleus, left	Hypothalamus	8.9965	6.39935	3.99097
2	VMH	ventromedial hypothalamic nucleus, left	Hypothalamus	10.75	7.07951	6.9264
2	DMH	dorsomedial hypothalamic nucleus, left	Hypothalamus	10.4301	6.89232	13.0912
2	SON	supraoptic nucleus, left	Hypothalamus	7.10866	8.1316	15.5555
3	AN	anterior group of nuclei, left	Thalamus	6.51559	4.10077	2.75569
3	MN	medial group of nuclei, left	Thalamus	7.11029	4.29625	4.62721
3	RT	reticular nucleus of thalamus, left	Thalamus	7.38385	6.33153	3.06912
3	VL	lateral group of nuclei, left, ventral division	Thalamus	6.44136	4.42221	2.90287
3	DL	lateral group of nuclei, left, dorsal division	Thalamus	6.20557	3.61559	2.30754
3	DLG	dorsal lateral geniculate nucleus, left	Thalamus	6.40805	1.19594	3.82439
3	MG	medial geniculate complex, left	Thalamus	6.39155	2.74555	1.33143
3	PG	posterior group of nuclei, left	Thalamus	6.86161	4.81809	0.989583
3	PR	preoptic region, left	Hypothalamus	8.67357	6.17484	17.1283
3	Pa	paraventricular nucleus of the hypothalamus, left	Hypothalamus	8.66572	6.00889	17.6225
3	LT	lateral tuberal nucleus, left	Hypothalamus	8.0372	4.76689	3.89992
3	LHM	lateral hypothalamic area, mammillary region, left	Hypothalamus	8.90922	5.6477	4.76531
3	TM	tuberomammillary nucleus, left	Hypothalamus	8.81506	5.33848	7.84419
3	VMH	ventromedial hypothalamic nucleus, left	Hypothalamus	9.18755	4.96697	5.17117
3	DMH	dorsomedial hypothalamic nucleus, left	Hypothalamus	8.82977	6.60549	15.218
3	SON	supraoptic nucleus, left	Hypothalamus
4	AN	anterior group of nuclei, left	Thalamus	6.51559	4.10077	2.75569
4	MN	medial group of nuclei, left	Thalamus	7.11029	4.29625	4.62721
4	RT	reticular nucleus of thalamus, left	Thalamus	7.38385	6.33153	3.06912
4	VL	lateral group of nuclei, left, ventral division	Thalamus	6.44136	4.42221	2.90287
4	DL	lateral group of nuclei, left, dorsal division	Thalamus	6.20557	3.61559	2.30754
4	DLG	dorsal lateral geniculate nucleus, left	Thalamus	6.40805	1.19594	3.82439
4	MG	medial geniculate complex, left	Thalamus	6.39155	2.74555	1.33143
4	PG	posterior group of nuclei, left	Thalamus	6.86161	4.81809	0.989583
4	PR	preoptic region, left	Hypothalamus	8.67357	6.17484	17.1283
4	Pa	paraventricular nucleus of the hypothalamus, left	Hypothalamus	8.66572	6.00889	17.6225
4	LT	lateral tuberal nucleus, left	Hypothalamus	8.0372	4.76689	3.89992
4	LHM	lateral hypothalamic area, mammillary region, left	Hypothalamus	8.90922	5.6477	4.76531
4	TM	tuberomammillary nucleus, left	Hypothalamus	8.81506	5.33848	7.84419
4	VMH	ventromedial hypothalamic nucleus, left	Hypothalamus	9.18755	4.96697	5.17117
4	DMH	dorsomedial hypothalamic nucleus, left	Hypothalamus	8.82977	6.60549	15.218
4	SON	supraoptic nucleus, left	Hypothalamus
5	AN	anterior group of nuclei	Thalamus	8.7321	7.06366	3.99155
5	MN	medial group of nuclei	Thalamus	8.43307	6.55646	3.99901
5	RT	reticular nucleus of thalamus	Thalamus	8.80455	7.61463	6.49507
5	VL	lateral group of nuclei (ventral division)	Thalamus	8.58611	6.58234	4.55438
5	DL	lateral group of nuclei (dorsal division)	Thalamus	8.16685	6.3022	2.28211
5	DLG	dorsal lateral geniculate nucleus	Thalamus	8.24858	5.77553	3.7714
5	MG	medial geniculate complex	Thalamus	9.38333	5.79668	3.0523
5	PG	posterior group of nuclei	Thalamus	8.74317	6.35878	3.39614
5	PR	preoptic region	Hypothalamus	10.6792	6.34235	15.8759
5	Pa	paraventricular nucleus of the hypothalamus	Hypothalamus
5	LT	lateral tuberal nucleus	Hypothalamus
5	LHM	lateral hypothalamic area (mammillary region)	Hypothalamus	8.63813	6.54225	2.0148
5	TM	tuberomammillary nucleus	Hypothalamus
5	VMH	ventromedial hypothalamic nucleus	Hypothalamus
5	DMH	dorsomedial hypothalamic nucleus	Hypothalamus
5	SON	supraoptic nucleus	Hypothalamus	4.81249	7.32869	14.5292
6	AN	anterior group of nuclei	Thalamus	6.66737	5.4954	6.06046
6	MN	medial group of nuclei	Thalamus	6.93412	5.67476	7.05943
6	RT	reticular nucleus of thalamus	Thalamus	6.76743	6.5023	4.48351
6	VL	lateral group of nuclei (ventral division)	Thalamus	6.8926	5.30815	3.63959
6	DL	lateral group of nuclei (dorsal division)	Thalamus	7.22717	5.07028	3.9602
6	DLG	dorsal lateral geniculate nucleus	Thalamus	7.45897	5.30271	4.28128
6	MG	medial geniculate complex	Thalamus
6	PG	posterior group of nuclei	Thalamus
6	PR	preoptic region	Hypothalamus	9.79939	6.06006	14.5189
6	Pa	paraventricular nucleus of the hypothalamus	Hypothalamus	8.34333	6.61348	17.2986
6	LT	lateral tuberal nucleus	Hypothalamus
6	LHM	lateral hypothalamic area (mammillary region)	Hypothalamus	8.45372	7.35808	6.03238
6	TM	tuberomammillary nucleus	Hypothalamus
6	VMH	ventromedial hypothalamic nucleus	Hypothalamus	8.17458	6.81194	9.50215
6	DMH	dorsomedial hypothalamic nucleus	Hypothalamus
6	SON	supraoptic nucleus	Hypothalamus	6.44741	7.5214	16.4249

## Sheet: thalamic_hypothalamic_means
area	region	n	oxtr_mean	oxtr_sd	oxtr_FDR_adjusted_p_value	oxtr_z_score	cd38_mean	cd38_sd	cd38_FDR_adjusted_p_value	cd38_z_score	oxt_mean	oxt_sd	oxt_FDR_adjusted_p_value	oxt_z_score
anterior_group_of_nuclei	thalamus	6	7.42274	1.00228	0.144745	-0.604471	5.4765	1.18324	0.804862	-0.153363	3.41789	1.46847	0.00585842	-0.595057
lateral_group_of_nuclei_dorsal_division	thalamus	6	7.26818	0.905752	0.101986	-0.721513	5.01415	1.16191	0.399843	-0.518462	2.79476	0.893245	0.000590743	-0.715514
dorsal_lateral_geniculate_nucleus	thalamus	6	7.32773	0.821039	0.101986	-0.676423	3.74139	2.0596	0.160568	-1.52351	4.04635	0.469264	0.000416296	-0.473569
dorsomedial_hypothalamic_nucleus	hypothalamus	4	9.6759	0.979912	0.105051	1.10177	6.62108	0.209513	0.0162898	0.750465	12.9	3.37073	0.0393985	1.23793
lateral_hypothalamic_area_mammillary_region	hypothalamus	6	9.10271	0.641453	0.101986	0.667712	6.47989	0.697302	0.124696	0.638973	5.30774	2.1489	0.266883	-0.229731
lateral_tuberal_nucleus	hypothalamus	4	8.70895	0.787143	0.346473	0.369531	5.39196	0.957586	0.740056	-0.220122	3.49085	0.644796	0.00522763	-0.580953
medial_geniculate_complex	thalamus	5	7.7617	1.35155	0.522313	-0.347791	4.33553	1.51753	0.241061	-1.05434	2.37708	1.21676	0.00373196	-0.796255
medial_group_of_nuclei	thalamus	6	7.68405	0.713254	0.153254	-0.40659	5.4084	0.915761	0.685611	-0.207139	4.27276	1.65302	0.0288022	-0.429802
paraventricular_nucleus_of_the_hypothalamus	hypothalamus	5	8.94286	0.563159	0.101986	0.546662	6.2061	0.395744	0.124696	0.422775	17.5849	0.239933	< .0001	2.14356
posterior_group_of_nuclei	thalamus	5	8.09323	1.16212	0.817945	-0.0967316	5.55882	0.767884	0.811616	-0.0883557	2.49366	1.40681	0.00556358	-0.773719
preoptic_region	hypothalamus	6	10.0363	1.17252	0.101986	1.37471	6.16252	0.199189	0.0162898	0.388363	14.7876	2.33973	0.000894794	1.60281
reticular_nucleus	thalamus	6	7.65594	0.681483	0.142537	-0.427881	6.77388	0.50471	0.0162898	0.871125	4.01187	1.40404	0.0108661	-0.480235
supraoptic_nucleus	hypothalamus	4	6.3748	1.08872	0.101986	-1.39804	7.2078	0.968038	0.134029	1.21378	15.5992	0.798256	0.000590743	1.7597
tuberomammillary_nucleus	hypothalamus	4	9.03979	0.339463	0.101986	0.620063	5.63015	0.515218	0.884886	-0.0320303	5.54184	2.72843	0.570216	-0.184479
lateral_group_of_nuclei_ventral_division	thalamus	6	7.37855	0.955702	0.133244	-0.637934	5.30171	0.850652	0.538539	-0.291385	3.27287	0.732311	0.000590743	-0.623091
ventromedial_hypothalamic_nucleus	Hypothalamus	5	9.62349	1.13741	0.101986	1.06208	6.05661	1.01886	0.646894	0.304726	6.36003	1.92298	0.881899	-0.0263143

## Sheet: WGCNA_modules
module_1_aqua	module_2_dark_blue	module_3_brown	module_4_yellow	module_0_grey
ACHE	BCL2	ADCY1	ATF4	ADCY3
ADCY2	CACNG1	CACNA1B	CACNA1A	ADCY4
ADCY5	CACNG2	CACNA1D	CACNB2	ADCY8
ADCY6	CACNG4	CHAT	CACNB4	ADCY9
ADCY7	CACNG8	FOS	CACNG5	AVPR1A
CACNA1C	CAMKK2	GNB5	CHRNB2	AVPR1B
CACNA2D1	CCND1	GNG3	CREB1	CACNA1F
CACNA2D2	CD38	GSK3A	CREBL1	CACNA1S
CACNA2D3	CHRNA6	ITPR1	EEF2K	CACNG7
CACNA2D4	EEF2	KCNJ3	ELK1	CDKN1A
CACNB1	EGFR	KCNJ6	GNA11	CHRM4
CACNB3	FYN	KCNJ9	GNAQ	CHRM5
CACNG3	GNAL	KCNQ2	GNB3	CHRNA4
CACNG6	GNG10	KRAS	KCNJ12	CHRNB4
CALY	GNG12	MAP2K1	NFATC3	CREB3
CAMK1	GNG13	MAP2K5	NOS3	CREB5
CAMK4	GNG4	MYL6	PIK3CG	GNAS
CHRM1	GNG5	NFATC1	RAF1	GNB2
CHRM2	GRIA4	OPRD1		GNG11
CHRM3	ITPR2	PPP1R1B		GNGT1
CHRNA3	NFATC2	RYR1		HRAS
CHRNA7	NFATC4	SLC5A7		ITPR3
DRD5	NRAS	TRPM2		JAK2
GNB1	OXTR			JUN
GNB4	RCAN1			KCNJ14
GNG2	RGS2			KCNJ5
GNG8	RHOA			KCNQ1
GNGT2	RYR3			KCNQ4
GRIA1				MAP2K2
GRIA2				MYL9
GRIA3				NPR1
GRIN2A				PPP1R12B
GRIN2B				ROCK1
KCNJ2				ROCK2
KCNJ4				RYR2
KCNQ3				SLC6A3
KCNQ5				SRC
MAPK7
MEF2C
MYLK
NPR2
OPRK1
OPRM1
OXT
PPP1R12A
PRKCA
PRKCB
PRKCG
PTGS2
SCN1A
SLC18A3

## Sheet: social_vs_nonsocial
mental_state_term	category	OXTR_mRNA	CD38_mRNA	OXT_mRNA
affect	social	7.51795	4.90459	6.18029
anger	social	7.26132	4.80859	6.19473
angry	social	7.41597	4.84385	6.23492
cognitive emotional	social	7.07574	4.62615	5.92778
emotion	social	7.29615	4.75178	5.94051
emotion regulation	social	7.15395	4.62462	6.04569
emotional	social	7.27397	4.65712	5.88689
emotional faces	social	7.32944	4.83568	6.17523
emotional responses	social	7.06983	4.60761	5.84025
emotional stimuli	social	7.42983	4.90075	6.25513
emotional valence	social	7.38037	4.84685	6.13539
emotionally	social	7.4008	4.81639	6.1148
emotions	social	7.30226	4.76504	6.04588
empathic	social	7.10277	4.44526	5.9338
empathy	social	6.94037	4.3256	5.89667
face recognition	social	6.85298	3.95431	5.81115
faces	social	6.88292	4.06233	5.87855
facial	social	7.40881	4.81942	6.16625
facial expression	social	6.93177	4.72479	5.92909
facial expressions	social	7.46247	4.9264	6.30596
fear	social	7.48128	4.93058	6.15353
fearful	social	7.53184	4.92613	6.32747
fearful faces	social	7.45903	4.96216	6.2225
feeling	social	6.86379	4.27143	5.89432
feelings	social	7.26894	4.61849	5.89269
happy	social	7.41518	4.9007	6.2507
happy faces	social	7.18789	4.80212	6.16119
neutral faces	social	7.47283	4.90927	6.26978
social	social	7.03317	4.40401	5.85828
social cognition	social	6.95716	4.28686	5.84632
social cognitive	social	6.95464	4.28491	5.81719
social interaction	social	6.88485	4.30277	5.89505
social interactions	social	7.13013	4.62748	5.83936
socially	social	7.14389	4.32128	5.85494
abuse	non_social	7.37522	4.98067	6.15721
auditory	non_social	6.85538	4.22141	5.8965
awareness	non_social	7.12356	4.64767	5.86401
behavior	non_social	8.49192	6.00318	6.66074
behaviour	non_social	6.95537	4.75585	6.00932
belief	non_social	6.86427	4.2615	5.82179
cognition	non_social	7.02058	4.49295	5.81684
concentration	non_social	7.05337	4.94647	5.91415
conscious	non_social	7.28997	4.73246	6.16656
consciousness	non_social	6.92117	4.55444	5.92387
craving	non_social	7.29171	4.98121	5.99277
eating	non_social	7.08383	4.67638	5.99333
episodic memory	non_social	6.94731	4.34397	5.9022
executive function	non_social	6.88701	4.54455	5.74837
finger movements	non_social	6.85185	4.33579	5.92022
finger tapping	non_social	6.83652	4.35827	5.96425
food	non_social	7.24396	4.761	5.97003
gestures	non_social	6.85088	4.21028	5.8959
hand	non_social	6.83134	4.30707	5.91369
hand movements	non_social	6.82315	4.28394	5.94517
handed	non_social	6.8145	4.35789	5.96182
handedness	non_social	7.15047	4.50037	5.92835
hands	non_social	6.83783	4.29996	5.92363
heard	non_social	6.84563	4.20033	5.87035
hearing	non_social	6.8425	4.15758	5.90508
judgment	non_social	6.83593	4.28919	5.89358
language	non_social	6.86491	4.30652	5.88794
languages	non_social	6.87314	4.31161	5.8845
learn	non_social	6.90042	4.36458	5.93319
learned	non_social	6.99973	4.37888	5.93899
learning	non_social	7.95746	5.57746	6.27896
learning task	non_social	7.42363	5.18655	6.09637
lexical	non_social	6.86824	4.302	5.88138
lexical decision	non_social	6.88664	4.28215	5.87077
listened	non_social	6.7981	4.14157	5.88652
listening	non_social	6.84598	4.18274	5.89213
memory	non_social	6.88587	4.37128	5.87878
motion	non_social	6.84946	4.13772	5.87811
music	non_social	6.7933	4.13053	5.89845
names	non_social	6.89252	4.2217	5.88402
naming	non_social	6.84957	4.28137	5.87594
pain	non_social	7.03279	4.48584	5.94856
painful	non_social	6.9983	4.40034	5.92109
perception	non_social	6.80786	4.10499	5.88757
reaction	non_social	6.90019	4.44056	5.89176
reaction time	non_social	6.88502	4.40887	5.93756
reaction times	non_social	6.92376	4.56386	5.92229
reactions	non_social	7.09649	4.65797	5.82237
reactivity	non_social	7.52272	5.13188	6.33828
reappraisal	non_social	6.8638	4.51458	5.86511
recall	non_social	6.96961	4.44147	5.94372
recognition	non_social	6.9224	4.13759	5.85598
reinforcement	non_social	8.04308	5.48225	6.36638
response time	non_social	6.87504	4.23633	5.85863
response times	non_social	6.85527	4.17267	5.90281
rest	non_social	6.82292	4.28091	5.91884
resting	non_social	6.86802	4.23647	5.83259
rotation	non_social	6.87068	4.26556	5.83798
selective attention	non_social	6.84371	4.20555	5.81256
semantic memory	non_social	6.95416	4.27719	5.854
sensory	non_social	6.7824	4.25708	5.91333
sleep	non_social	7.20153	4.78209	6.06183
sounds	non_social	6.82886	4.16775	5.89088
speech perception	non_social	6.82872	4.17012	5.89305
speech production	non_social	6.82592	4.32246	5.91856
spontaneous	non_social	6.86245	4.38045	5.99613
verbal	non_social	6.87259	4.38397	5.90301
vision	non_social	6.8406	4.12958	5.8522
visual	non_social	6.83448	4.07106	5.87805
working memory	non_social	6.84625	4.41593	5.87233
