# Supplementary material for: Oxytocin pathway gene networks in the human brain
Source: Nat Commun. 2019 Feb 8;10:668. doi: 10.1038/s41467-019-08503-8 (PMC6368605; doi:10.1038/s41467-019-08503-8)
Supplement: Supplementary file 4 — Supplementary Data 2 [file 41467_2019_8503_MOESM4_ESM.xlsx]

## Sheet: OXTR
probe_id	gene_symbol	probe_name	gene_id	gene_name	entrez_id	r_value	p_value
1029580	LUZP2	CUST_11002_PI416261804	109547	leucine zipper protein 2	338645	0.792871	9.51453e-93
1045487	NTSR2	A_23_P315212	23374	neurotensin receptor 2	23620	0.778785	1.98671e-94
1056377	GLUD2	CUST_287_PI416408490	2730	glutamate dehydrogenase 2	2747	0.775889	2.0585e-91
1056379	GLUD1	A_23_P138665	2729	glutamate dehydrogenase 1	2746	0.770669	1.87354e-92
1048178	MLEC	A_23_P2554	9617	malectin	9761	0.765464	7.13209e-60
1050797	THBS4	A_24_P260443	7018	thrombospondin 4	7060	0.762627	4.07801e-85
1040552	KIAA1407	A_32_P54616	36850	KIAA1407	57577	0.759387	3.41668e-80
1041166	ZC3HAV1	A_23_P425224	36108	zinc finger CCCH-type; antiviral 1	56829	0.748165	1.2409e-64
1044845	HEYL	A_23_P430658	26256	hairy/enhancer-of-split related with YRPW motif-like	26508	0.743359	9.09627e-57
1020830	NAV2	A_24_P933580	59736	neuron navigator 2	89797	0.740636	4.11324e-81
1016114	DCAKD	A_23_P124522	55680	dephospho-CoA kinase domain containing	79877	0.736746	2.09033e-76
1033302	ENKUR	A_24_P215240	85550	enkurin; TRPC channel interacting protein	219670	0.736669	8.65764e-77
1048398	PRDX6	CUST_15148_PI416261804	9446	peroxiredoxin 6	9588	0.730884	5.52305e-59
1045418	BHMT2	A_23_P92983	23496	betaine--homocysteine S-methyltransferase 2	23743	0.729928	4.08748e-70
1036045	LYPD1	A_32_P101031	77767	LY6/PLAUR domain containing 1	116372	0.728703	7.04708e-76
1042058	TMEM100	A_23_P15450	34562	transmembrane protein 100	55273	0.728328	4.08927e-77
1044074	SLC40A1	A_23_P102391	29772	solute carrier family 40 (iron-regulated transporter); member 1	30061	0.727095	1.55962e-51
1050775	TIMP3	A_23_P399078	7035	TIMP metallopeptidase inhibitor 3	7078	0.724463	1.98379e-59
1014737	C21orf34	A_32_P188953	123162	long intergenic non-protein coding RNA 478	388815	0.724164	2.34072e-62
1048620	FADS2	A_23_P98580	9279	fatty acid desaturase 2	9415	0.720814	1.15692e-64
1037949	STARD3NL	A_23_P70938	58147	STARD3 N-terminal like	83930	0.716101	2.81142e-62
1037227	DIRC2	A_23_P80778	59115	disrupted in renal carcinoma 2	84925	0.713636	3.40752e-65
1052548	PSMB10	A_23_P140807	5667	proteasome (prosome; macropain) subunit; beta type; 10	5699	0.713515	8.19547e-68
1042779	PARP14	A_24_P161018	33916	poly (ADP-ribose) polymerase family; member 14	54625	0.713142	1.30712e-70
1041560	ADAP2	A_23_P49816	35092	ArfGAP with dual PH domains 2	55803	0.713014	2.50478e-73
1023967	TRIM34	A_23_P124190	33145	tripartite motif containing 34	53840	0.710664	2.18748e-66
1021467	PHF11	A_23_P65174	30613	PHD finger protein 11	51131	0.709678	5.16022e-65
1029987	TLR4	A_24_P69538	7056	toll-like receptor 4	7099	0.708864	2.45493e-59
1020300	MRVI1	A_23_P161837	10188	murine retrovirus integration site 1 homolog	10335	0.707583	1.08167e-47
1027249	KCNN3	A_23_P126167	3757	potassium intermediate/small conductance calcium-activated channel; subfamily N; member 3	3782	0.707081	1.98112e-30
1054539	VWA5A	A_23_P98455	3988	von Willebrand factor A domain containing 5A	4013	0.705296	2.38783e-64
1024721	PDGFRA	A_23_P300033	5124	platelet-derived growth factor receptor; alpha polypeptide	5156	0.705238	1.51314e-62
1020055	DNAJA4	A_23_P129279	34755	DnaJ (Hsp40) homolog; subfamily A; member 4	55466	0.705173	1.00183e-42
1043882	ISOC1	A_23_P250982	30498	isochorismatase domain containing 1	51015	0.704354	1.52863e-39
1059017	ATBF1	A_23_P118266	460	zinc finger homeobox 3	463	0.702811	3.41903e-51
1018490	SDC3	CUST_13936_PI416261804	9528	syndecan 3	9672	0.702453	1.34493e-67
1047335	VAT1	A_23_P26954	10346	vesicle amine transport protein 1 homolog (T. californica)	10493	0.701473	3.05705e-62
1045917	ACSBG1	A_23_P54488	22960	acyl-CoA synthetase bubblegum family member 1	23205	0.700597	8.72834e-60
1054230	ME1	A_23_P422026	4174	malic enzyme 1; NADP(+)-dependent; cytosolic	4199	0.699588	8.63392e-52
1035818	FGD4	A_24_P158946	78848	FYVE; RhoGEF and PH domain containing 4	121512	0.699245	1.78215e-56
1049868	KLRC4	A_23_P218058	8246	killer cell lectin-like receptor subfamily C; member 4	8302	0.69727	1.47922e-64
1051791	SCN9A	A_23_P112726	6300	sodium channel; voltage-gated; type IX; alpha subunit	6335	0.696432	2.68479e-51
1055033	IL13RA1	A_23_P137196	3572	interleukin 13 receptor; alpha 1	3597	0.696237	1.26011e-62
1035731	CMTM3	A_23_P88865	78971	CKLF-like MARVEL transmembrane domain containing 3	123920	0.695512	1.02439e-56
1051212	SOX11	A_24_P302584	6624	SRY (sex determining region Y)-box 11	6664	0.694929	4.94074e-54
1020467	APH1B	A_23_P205997	57708	anterior pharynx defective 1 homolog B (C. elegans)	83464	0.694053	5.40725e-53
1024013	RSPO4	CUST_609_PI416379584	110083	R-spondin 4	343637	0.693713	2.49512e-50
1057631	CYB5R3	A_24_P100277	1715	cytochrome b5 reductase 3	1727	0.693616	3.9647e-61
1029229	PRR5	A_23_P80382	34904	proline rich 5 (renal)	55615	0.693109	7.04566e-51
1048000	WDR1	A_24_P106145	9804	WD repeat domain 1	9948	0.691413	3.19192e-67
1031002	XAF1	A_23_P4283	34028	XIAP associated factor 1	54739	0.689794	3.70521e-49
1041254	PARD3	CUST_13906_PI416261804	35568	par-3 partitioning defective 3 homolog (C. elegans)	56288	0.689678	6.54649e-50
1046678	RAB31	A_23_P141688	10873	RAB31; member RAS oncogene family	11031	0.688273	1.1238e-53
1046329	GABARAP	CUST_12909_PI416261804	11172	GABA(A) receptor-associated protein	11337	0.687856	1.50992e-65
1014610	FAM177A1	A_23_P322704	94030	family with sequence similarity 177; member A1	283635	0.687772	5.69599e-44
1039562	PCDH15	CUST_13881_PI416261804	41735	protocadherin-related 15	65217	0.686441	1.25731e-53
1026097	2002-09-01	A_23_P10839	4709	septin 2	4735	0.684673	3.03984e-64
1020885	C18orf51	CUST_6268_PI416261804	79075	family with sequence similarity 69; member C	125704	0.684508	1.62318e-61
1033126	C6orf89	A_23_P396842	85762	chromosome 6 open reading frame 89	221477	0.684394	3.37184e-61
1041918	IMPACT	A_23_P208070	34653	Impact homolog (mouse)	55364	0.684041	6.72528e-40
1021134	RHOC	A_23_P12514	386	ras homolog family member C	389	0.684038	1.36283e-49
1028675	TMTC1	A_32_P2452	58091	transmembrane and tetratricopeptide repeat containing 1	83857	0.683879	2.25885e-55
1052942	PMP2	A_24_P261033	5343	peripheral myelin protein 2	5375	0.683709	3.1407e-56
1041850	SLC30A10	A_23_P86242	34821	solute carrier family 30; member 10	55532	0.683399	1.01094e-58
1055401	NDST1	A_23_P30429	3320	N-deacetylase/N-sulfotransferase (heparan glucosaminyl) 1	3340	0.6833	1.3511e-65
1027165	RBMS3	A_32_P228618	27048	RNA binding motif; single stranded interacting protein 3	27303	0.681973	3.59851e-44
1021283	NCBP2	A_23_P155316	22672	nuclear cap binding protein subunit 2; 20kDa	22916	0.681766	6.89051e-49
1026496	ATP5S	A_23_P37296	26854	ATP synthase; H+ transporting; mitochondrial Fo complex; subunit s (factor B)	27109	0.681264	1.26142e-52
1037801	TMEM164	CUST_12623_PI416261804	58398	transmembrane protein 164	84187	0.680979	6.22654e-57
1041915	TMEM176A	A_23_P252082	34654	transmembrane protein 176A	55365	0.680779	1.01002e-41
1044566	SULT1C4	CUST_935_PI416261804	26978	sulfotransferase family; cytosolic; 1C; member 4	27233	0.680761	3.46262e-60
1027224	PSAT1	CUST_8157_PI416261804	29701	phosphoserine aminotransferase 1	29968	0.680361	2.2923e-51
1047244	IFI44	A_23_P23074	10414	interferon-induced protein 44	10561	0.679752	4.2485e-50
1029939	C20orf94	A_23_P364766	79322	chromosome 20 open reading frame 94	128710	0.678787	8.37404e-56
1037724	HSDL2	A_23_P169197	58473	hydroxysteroid dehydrogenase like 2	84263	0.67855	9.69914e-58
1015107	ANKIB1	A_23_P93912	33758	ankyrin repeat and IBR domain containing 1	54467	0.678223	5.48159e-59
1045433	KCNE4	A_23_P392575	23457	potassium voltage-gated channel; Isk-related family; member 4	23704	0.677525	1.16202e-47
1045812	SASH1	A_23_P93442	23083	SAM and SH3 domain containing 1	23328	0.677129	2.22046e-49
1049688	TTF2	CUST_4748_PI416261804	8397	transcription termination factor; RNA polymerase II	8458	0.676573	1.23456e-51
1050777	TIMP2	A_23_P107401	7034	TIMP metallopeptidase inhibitor 2	7077	0.676536	1.94765e-61
1058666	PTTG1IP	A_24_P391260	750	pituitary tumor-transforming 1 interacting protein	754	0.676016	1.2578e-56
1043747	FAM82B	A_23_P251916	30597	family with sequence similarity 82; member B	51115	0.675701	3.72871e-43
1058753	ZFP36L2	A_23_P101960	674	zinc finger protein 36; C3H type-like 2	678	0.675539	7.01429e-55
1054372	MAOA	CUST_976_PI417557136	4103	monoamine oxidase A	4128	0.675303	8.26638e-53
1045709	RHOQ	A_32_P49844	23188	ras homolog family member Q	23433	0.675214	7.05055e-56
1010831	C10orf105	CUST_3496_PI416261804	128530	chromosome 10 open reading frame 105	414152	0.67288	5.11345e-52
1042737	LEPROT	A_23_P1126	34030	leptin receptor overlapping transcript	54741	0.672678	2.66827e-33
1054016	MT1G	A_23_P60933	4469	metallothionein 1G	4495	0.672018	1.63872e-43
1032959	CCDC75	A_23_P339633	90119	coiled-coil domain containing 75	253635	0.671033	6.45999e-50
1039892	SIL1	A_23_P252903	40975	SIL1 homolog; endoplasmic reticulum chaperone (S. cerevisiae)	64374	0.670952	1.19094e-49
1054914	ITGB8	A_23_P123060	3671	integrin; beta 8	3696	0.670621	3.10361e-54
1041249	SLC7A10	A_23_P108075	35581	solute carrier family 7 (neutral amino acid transporter light chain; asc system); member 10	56301	0.670558	3.23421e-45
1059282	ALCAM	A_23_P41227	211	activated leukocyte cell adhesion molecule	214	0.670274	1.78277e-60
1046796	GPR75	A_23_P68234	10778	G protein-coupled receptor 75	10936	0.669882	2.63789e-54
1029098	CXorf39	A_23_P45294	79794	family with sequence similarity 199; X-linked	139231	0.668444	1.76117e-57
1030361	PDLIM5	CUST_14369_PI416261804	10464	PDZ and LIM domain 5	10611	0.668306	7.06189e-52
1024468	ACLY	A_23_P66787	44	ATP citrate lyase	47	0.667755	3.2172e-50
1038230	VANGL1	A_24_P199655	57519	vang-like 1 (van gogh; Drosophila)	81839	0.667254	5.74759e-49
1042853	APBB1IP	A_23_P12549	33809	amyloid beta (A4) precursor protein-binding; family B; member 1 interacting protein	54518	0.66718	5.24317e-41
1067402	PARD3B	A_24_P101248	78651	par-3 partitioning defective 3 homolog B (C. elegans)	117583	0.667035	7.38185e-41
1020247	ZNF516	A_23_P55606	9514	zinc finger protein 516	9658	0.666814	7.54953e-64
1047407	EMG1	A_23_P87759	10289	EMG1 nucleolar protein homolog (S. cerevisiae)	10436	0.666788	2.57846e-32
1045416	SDF2L1	A_23_P6344	23506	stromal cell-derived factor 2-like 1	23753	0.666681	3.51882e-55
1019566	C21orf88	A_32_P34826	76897	chromosome 21 open reading frame 88	114041	0.666131	1.05642e-49
1056865	FTL	A_32_P158433	2496	ferritin; light polypeptide	2512	0.664265	2.64423e-52
1017015	FAM59B	A_23_P325924	80935	family with sequence similarity 59; member B	150946	0.663595	1.69673e-40
1022384	ITPRIPL2	A_24_P835500	81532	inositol 1;4;5-trisphosphate receptor interacting protein-like 2	162073	0.663082	2.87442e-38
1041071	ENY2	A_23_P82748	36222	enhancer of yellow 2 homolog (Drosophila)	56943	0.662777	3.08657e-55
1018277	C10orf131	CUST_1131_PI416573500	1000043	chromosome 10 open reading frame 131	100127889	0.662598	7.06435e-49
1036565	DTD1	CUST_15418_PI416261804	60205	D-tyrosyl-tRNA deacylase 1 homolog (S. cerevisiae)	92675	0.662195	6.90059e-65
1054021	MT1B	A_23_P37983	4464	metallothionein 1B	4490	0.661929	9.03597e-43
1055705	HHEX	CUST_16806_PI416261804	3069	hematopoietically expressed homeobox	3087	0.660855	1.34319e-49
1035530	LYPLAL1	A_23_P86222	79189	lysophospholipase-like 1	127018	0.660679	5.04378e-58
1013053	MRO	A_32_P49309	58110	maestro	83876	0.660411	5.65942e-37
1059375	ADH5	A_32_P199725	125	alcohol dehydrogenase 5 (class III); chi polypeptide	128	0.660297	1.2305e-46
1011992	AGXT2L1	CUST_14116_PI416261804	41413	alanine-glyoxylate aminotransferase 2-like 1	64850	0.660143	1.66327e-32
1054312	MAOB	CUST_1189_PI417557136	4104	monoamine oxidase B	4129	0.659478	1.24511e-47
1056181	GRN	A_23_P49708	2879	granulin	2896	0.659439	3.56922e-49
1021659	SCN7A	A_23_P90944	6297	sodium channel; voltage-gated; type VII; alpha subunit	6332	0.659144	2.56786e-49
1038964	IQCA1	A_23_P73192	55584	IQ motif containing with AAA domain 1	79781	0.658974	2.23821e-36
1047700	NUTF2	A_23_P118038	10058	nuclear transport factor 2	10204	0.658717	6.58803e-34
1012996	FAM54B	CUST_7029_PI416261804	35464	family with sequence similarity 54; member B	56181	0.658624	3.57263e-59
1036664	NDUFAF2	A_23_P345942	60119	NADH dehydrogenase (ubiquinone) complex I; assembly factor 2	91942	0.65861	1.15284e-36
1057549	DPYSL3	A_24_P149036	1797	dihydropyrimidinase-like 3	1809	0.658179	8.37569e-49
1054019	MT1E	A_23_P206724	4467	metallothionein 1E	4493	0.657803	2.04411e-40
1033799	LIX1	A_32_P116606	81698	Lix1 homolog (chicken)	167410	0.657596	4.056e-46
1054531	LOXL1	A_23_P124084	3991	lysyl oxidase-like 1	4016	0.65692	2.74916e-43
1051723	CXCL12	CUST_16812_PI416261804	6351	chemokine (C-X-C motif) ligand 12	6387	0.656861	1.86162e-46
1055187	SP110	CUST_7182_PI416261804	3411	SP110 nuclear body protein	3431	0.656793	3.37387e-53
1041786	FERMT1	A_23_P131935	34901	fermitin family member 1	55612	0.65635	4.39709e-53
1021709	GLIS3	A_23_P350249	81753	GLIS family zinc finger 3	169792	0.656182	1.11104e-43
1013542	SLITRK2	A_24_P305824	58830	SLIT and NTRK-like family; member 2	84631	0.656107	7.94501e-51
1021009	LOC283481	CUST_3782_PI416261804	93974	uncharacterized LOC283481	283481	0.656099	9.30506e-46
1059141	APOC4	CUST_15000_PI416261804	341	apolipoprotein C-II	344	0.656075	8.00092e-46
1055909	PDIA3	A_23_P99883	2906	protein disulfide isomerase family A; member 3	2923	0.655914	3.83881e-52
1014665	SLC1A4	A_23_P91151	6473	solute carrier family 1 (glutamate/neutral amino acid transporter); member 4	6509	0.655795	3.36208e-49
1031569	LHFPL3	A_32_P158083	119599	lipoma HMGIC fusion partner-like 3	375612	0.655703	2.01948e-35
1037267	PLXDC2	A_23_P161424	59088	plexin domain containing 2	84898	0.655125	1.94676e-47
1024837	DISC1	A_24_P83787	26930	disrupted in schizophrenia 1	27185	0.654746	1.14671e-57
1040827	CD248	A_23_P52697	36402	CD248 molecule; endosialin	57124	0.654728	2.68511e-46
1037927	IFI27L2	A_23_P140146	58198	interferon; alpha-inducible protein 27-like 2	83982	0.654578	2.19788e-49
1059254	ALK	A_23_P324304	235	anaplastic lymphoma receptor tyrosine kinase	238	0.654452	2.43224e-59
1054012	MT1L	A_23_P427703	4474	metallothionein 1L (gene/pseudogene)	4500	0.654419	4.94368e-36
1034909	ROMO1	A_23_P143414	80152	reactive oxygen species modulator 1	140823	0.654351	1.32226e-41
1048567	ARHGEF6	A_23_P85024	9321	Rac/Cdc42 guanine nucleotide exchange factor (GEF) 6	9459	0.653633	3.60824e-46
1013331	RAB7L1	A_24_P234094	8855	RAB7; member RAS oncogene family-like 1	8934	0.653314	4.55387e-45
1017985	CSDAP1	A_23_P25224	8465	cold shock domain protein A	8531	0.653238	3.70104e-42
1024285	DST	A_23_P348159	663	dystonin	667	0.653005	1.19225e-51
1048601	ECEL1	CUST_5650_PI416261804	9291	endothelin converting enzyme-like 1	9427	0.652996	1.97862e-54
1015085	AP3S2	A_24_P287683	10093	adaptor-related protein complex 3; sigma 2 subunit	10239	0.652904	1.04335e-50
1020118	AP000872.1	CUST_935_PI416573500	80331	Rho GTPase activating protein 42	143872	0.652533	2.80635e-51
1031035	NRARP	CUST_909_PI416573500	134573	NOTCH-regulated ankyrin repeat protein	441478	0.652179	6.67646e-57
1043661	HERC5	CUST_980_PI416261804	30673	HECT and RLD domain containing E3 ubiquitin protein ligase 5	51191	0.652163	3.18705e-55
1054036	MSN	A_24_P803809	4452	moesin	4478	0.652134	2.5129e-47
1022537	DLEC1	A_23_P18282	9796	deleted in lung and esophageal cancer 1	9940	0.65182	2.25257e-58
1037750	ATP13A4	A_23_P430948	58449	ATPase type 13A4	84239	0.651559	1.38541e-47
1059304	AHCY	A_23_P17575	188	adenosylhomocysteinase	191	0.651511	7.80989e-40
1029068	TFEC	A_24_P98210	22554	transcription factor EC	22797	0.65144	4.88031e-33
1045361	TBC1D22A	A_23_P109593	25522	TBC1 domain family; member 22A	25771	0.651439	7.31015e-49
1022903	LGALS9C	A_32_P452655	151043	lectin; galactoside-binding; soluble; 9C	654346	0.651361	3.92346e-45
1042398	C11orf59	A_23_P2114	34293	late endosomal/lysosomal adaptor; MAPK and MTOR activator 1	55004	0.651306	3.93655e-40
1018148	AMIGO2	A_23_P14083	110355	adhesion molecule with Ig-like domain 2	347902	0.651299	4.76449e-33
1031068	DBX2	CUST_1630_PI416261804	133317	developing brain homeobox 2	440097	0.65127	2.1209e-46
1028946	PIR	CUST_952_PI416261804	8478	pirin (iron-binding nuclear protein)	8544	0.651269	1.86164e-50
1037188	CGNL1	A_23_P163306	59142	cingulin-like 1	84952	0.651258	2.20138e-29
1047754	WASF2	A_32_P41461	10018	WAS protein family; member 2	10163	0.65078	6.13566e-54
1011528	CAP1	CUST_2803_PI416261804	10340	CAP; adenylate cyclase-associated protein 1 (yeast)	10487	0.649828	1.22439e-40
1032562	TMED8	CUST_1001_PI416379584	94008	transmembrane emp24 protein transport domain containing 8	283578	0.649565	1.2773e-51
1047217	NPC2	A_23_P48717	10430	Niemann-Pick disease; type C2	10577	0.649375	6.05288e-49
1027908	CREM	A_24_P171075	1381	cAMP responsive element modulator	1390	0.649334	4.3382e-53
1025095	EYA2	A_23_P500421	2124	eyes absent homolog 2 (Drosophila)	2139	0.649267	3.8068e-36
1039077	QTRTD1	CUST_2187_PI416261804	55494	queuine tRNA-ribosyltransferase domain containing 1	79691	0.64896	6.56124e-53
1055001	INHBB	A_23_P153964	3600	inhibin; beta B	3625	0.648953	1.09379e-30
1020781	LOC150622	A_23_P390639	80911	uncharacterized LOC150622	150622	0.648818	4.76528e-46
1025508	BMP2K	CUST_8004_PI416261804	34878	BMP2 inducible kinase	55589	0.648647	4.82793e-42
1015525	FAM136A	CUST_3075_PI416261804	59098	family with sequence similarity 136; member A	84908	0.648432	1.61476e-55
1038399	NPL	A_23_P381431	56666	N-acetylneuraminate pyruvate lyase (dihydrodipicolinate synthase)	80896	0.648374	1.61163e-41
1057829	CTSO	A_23_P110175	1508	cathepsin O	1519	0.648057	6.4285e-43
1015785	TP53TG1	A_23_P145895	11096	TP53 target 1 (non-protein coding)	11257	0.647357	4.16546e-49
1018438	RBM34	A_23_P436476	22784	RNA binding motif protein 34	23029	0.646046	9.98332e-57
1013006	LOC100133337	A_32_P115558	1001267	similar to Os05g0242100	100133337	0.645989	3.11682e-53
1017891	LPAR6	A_23_P2705	10016	lysophosphatidic acid receptor 6	10161	0.645395	1.32286e-45
1036204	OSBPL11	A_24_P426	77603	oxysterol binding protein-like 11	114885	0.644845	3.4333e-48
1055417	HSP90AA2	A_23_P162874	3300	heat shock protein 90kDa alpha (cytosolic); class A member 1	3320	0.64465	1.066e-42
1013413	C9orf61	A_24_P209710	9277	family with sequence similarity 189; member A2	9413	0.644413	4.95901e-50
1051643	SGSH	A_23_P254254	6412	N-sulfoglucosamine sulfohydrolase	6448	0.644145	5.79066e-43
1045916	SYT11	A_23_P12018	22963	synaptotagmin XI	23208	0.644009	3.71534e-33
1058879	BBS4	A_24_P176284	582	Bardet-Biedl syndrome 4	585	0.643963	7.93096e-44
1020726	CASK	A_24_P288722	8507	calcium/calmodulin-dependent serine protein kinase (MAGUK family)	8573	0.643835	2.51074e-49
1014779	PFKFB3	A_24_P206604	5177	6-phosphofructo-2-kinase/fructose-2;6-biphosphatase 3	5209	0.64363	2.46447e-48
1057247	EPAS1	A_23_P430120	2019	endothelial PAS domain protein 1	2034	0.643572	2.81493e-56
1024273	AQP4	A_24_P202522	358	aquaporin 4	361	0.643384	3.97899e-38
1046907	PGRMC1	CUST_10930_PI416261804	10699	progesterone receptor membrane component 1	10857	0.642993	6.39175e-32
1043402	SCARA3	A_24_P232158	30916	scavenger receptor class A; member 3	51435	0.642623	1.27547e-51
1043231	OTUD6B	CUST_5480_PI416261804	31113	OTU domain containing 6B	51633	0.642516	2.16121e-45
1024299	PDIA3P	A_24_P101201	82585	protein disulfide isomerase family A; member 3 pseudogene	171423	0.642477	1.70227e-48
1047251	SPTLC1	CUST_604_PI416408490	10411	serine palmitoyltransferase; long chain base subunit 1	10558	0.641991	7.43469e-52
1038388	SLC2A10	A_24_P271323	56742	solute carrier family 2 (facilitated glucose transporter); member 10	81031	0.64185	7.76894e-41
1051841	S100A10	A_23_P137984	6248	S100 calcium binding protein A10	6281	0.641493	2.43948e-42
1019381	MLF1	A_23_P143906	4266	myeloid leukemia factor 1	4291	0.641301	9.52376e-35
1056360	GNA12	A_24_P98086	2751	guanine nucleotide binding protein (G protein) alpha 12	2768	0.641247	6.74926e-42
1066791	LOC780529	A_24_P481411	1008870	uncharacterized LOC780529	780529	0.641174	4.43925e-42
1059385	ADCYAP1R1	A_23_P157109	114	adenylate cyclase activating polypeptide 1 (pituitary) receptor type I	117	0.641043	1.67498e-47
1015129	PXMP3	CUST_11060_PI416261804	5796	peroxisomal biogenesis factor 2	5828	0.640975	1.9945e-50
1055864	GTF2F2	A_23_P14132	2946	general transcription factor IIF; polypeptide 2; 30kDa	2963	0.640937	6.88859e-39
1027974	S100A13	A_23_P372874	6251	S100 calcium binding protein A13	6284	0.640763	8.43503e-45
1031642	ZNF710	CUST_224_PI416379584	119492	zinc finger protein 710	374655	0.640545	4.67206e-51
1045542	DDAH2	A_23_P19482	23318	dimethylarginine dimethylaminohydrolase 2	23564	0.640439	2.33527e-42
1026017	BOLA2	A_32_P53486	149584	bolA homolog 2 (E. coli)	552900	0.639899	8.46884e-45
1054006	MT2A	A_23_P252413	4476	metallothionein 2A	4502	0.639479	5.69173e-32
1020504	CDV3	A_24_P163113	34862	CDV3 homolog (mouse)	55573	0.63904	2.10023e-50
1013782	SUCLG2	CUST_15282_PI416261804	8724	succinate-CoA ligase; GDP-forming; beta subunit	8801	0.638888	7.38861e-53
1058446	CD38	CUST_14657_PI416261804	947	CD38 molecule	952	0.638767	5.27206e-40
1041832	GALNT10	A_24_P161964	34857	UDP-N-acetyl-alpha-D-galactosamine:polypeptide N-acetylgalactosaminyltransferase 10 (GalNAc-T10)	55568	0.638365	1.05727e-47
1010258	MAFIP	CUST_4580_PI416261804	181517	MAFF interacting protein (pseudogene)	727764	0.637715	6.24423e-38
1057034	FCGRT	CUST_14582_PI416261804	2202	Fc fragment of IgG; receptor; transporter; alpha	2217	0.637503	1.80562e-45
1044383	C19orf53	A_23_P78677	28710	chromosome 19 open reading frame 53	28974	0.63742	1.51152e-47
1042924	RIN2	A_24_P305570	33744	Ras and Rab interactor 2	54453	0.637367	3.19655e-34
1031197	AC010974.2	A_24_P298224	110103	NCK-associated protein 5	344148	0.637355	1.98444e-49
1022816	USP14	CUST_16424_PI416261804	8974	ubiquitin specific peptidase 14 (tRNA-guanine transglycosylase)	9097	0.63735	7.90168e-42
1034346	DTX3L	A_23_P347040	81002	deltex 3-like (Drosophila)	151636	0.637236	1.20687e-47
1043905	TMED5	A_23_P86002	30482	transmembrane emp24 protein transport domain containing 5	50999	0.637107	7.31256e-51
1043213	MRPS33	CUST_5762_PI416261804	31130	mitochondrial ribosomal protein S33	51650	0.637013	8.65068e-33
1054959	IRF5	A_23_P500271	3638	interferon regulatory factor 5	3663	0.636911	4.10911e-43
1038968	ZFHX4	A_23_P43095	55579	zinc finger homeobox 4	79776	0.636828	1.64719e-40
1019860	AKIRIN1	A_23_P256148	55450	akirin 1	79647	0.63678	1.06593e-39
1039875	MPP5	A_24_P347458	40999	membrane protein; palmitoylated 5 (MAGUK p55 subfamily member 5)	64398	0.63648	1.40841e-41
1021127	AC005152.2	A_24_P497464	125184	uncharacterized LOC400618	400618	0.636272	2.27393e-40
1015943	LOC389458	A_32_P171143	123466	uncharacterized LOC389458	389458	0.636249	2.62888e-38
1014118	FAM204A	A_32_P32250	40520	family with sequence similarity 204; member A	63877	0.636224	9.38473e-44
1022671	KCNJ10	A_24_P387875	3741	potassium inwardly-rectifying channel; subfamily J; member 10	3766	0.636109	5.33585e-45
1017945	LOC145837	A_32_P46594	80471	uncharacterized LOC145837	145837	0.635745	1.25908e-26
1028009	KCTD21	CUST_19_PI416383280	93887	potassium channel tetramerisation domain containing 21	283219	0.635701	3.2101e-47
1018961	EDNRB	A_24_P330263	1897	endothelin receptor type B	1910	0.635238	1.71366e-34
1041399	GNG12	CUST_13213_PI416261804	35255	guanine nucleotide binding protein (G protein); gamma 12	55970	0.63522	3.21709e-34
1052445	PTPN11	A_23_P99027	5749	protein tyrosine phosphatase; non-receptor type 11	5781	0.634957	5.80394e-52
1059168	APBB2	A_23_P10701	320	amyloid beta (A4) precursor protein-binding; family B; member 2	323	0.634952	1.73644e-46
1050404	VCP	A_23_P83045	7372	valosin containing protein	7415	0.634928	1.61753e-49
1057479	RCAN1	CUST_14474_PI416261804	1815	regulator of calcineurin 1	1827	0.634531	1.17893e-44
1054729	KPNB1	A_23_P118774	3812	karyopherin (importin) beta 1	3837	0.634308	2.37094e-34
1041054	PRTFDC1	CUST_1216_PI416261804	36231	phosphoribosyl transferase domain containing 1	56952	0.634214	8.50393e-42
1036862	GADD45GIP1	A_23_P39019	59921	growth arrest and DNA-damage-inducible; gamma interacting protein 1	90480	0.634101	1.13196e-30
1051145	SRP14	CUST_6957_PI416261804	6687	signal recognition particle 14kDa (homologous Alu RNA binding protein)	6727	0.634066	4.23173e-31
1042217	PNPO	A_23_P89708	34452	pyridoxamine 5'-phosphate oxidase	55163	0.633962	7.65324e-37
1015053	TBL1X	CUST_8437_PI416261804	6867	transducin (beta)-like 1X-linked	6907	0.633797	6.68959e-46
1017671	ROBO1	A_24_P77432	6059	roundabout; axon guidance receptor; homolog 1 (Drosophila)	6091	0.633529	2.67786e-50
1021352	SSX2B	A_24_P59220	170935	synovial sarcoma; X breakpoint 2B	727837	0.633399	1.60329e-45
1038301	SNX27	A_23_P201238	57291	sorting nexin family member 27	81609	0.633108	6.07399e-51
1050396	VEGFB	A_23_P1594	7380	vascular endothelial growth factor B	7423	0.633031	4.56686e-40
1013697	HYOU1	CUST_12083_PI416261804	10378	hypoxia up-regulated 1	10525	0.632747	8.27359e-30
1048613	CYP7B1	A_23_P169092	9284	cytochrome P450; family 7; subfamily B; polypeptide 1	9420	0.632667	7.15235e-52
1036728	RSAD2	A_24_P28722	60059	radical S-adenosyl methionine domain containing 2	91543	0.63237	3.19962e-47
1059091	RHOA	A_24_P174550	384	ras homolog family member A	387	0.632226	9.66263e-37
1040750	ATP10D	A_24_P919399	36481	ATPase; class V; type 10D	57205	0.632026	3.12529e-43
1017708	LOC100287987	A_32_P74643	1003070	hypothetical protein LOC100287987	100287987	0.632012	6.66179e-41
1051082	STAT1	A_24_P274270	6732	signal transducer and activator of transcription 1; 91kDa	6772	0.631932	2.33071e-40
1042380	STX17	A_23_P169358	34303	syntaxin 17	55014	0.631588	3.30595e-30
1050938	TBXA2R	A_23_P90357	6875	thromboxane A2 receptor	6915	0.631113	3.51387e-36
1047852	ARPC5	A_23_P126803	9947	actin related protein 2/3 complex; subunit 5; 16kDa	10092	0.630961	4.11732e-45
1036144	GBP4	A_23_P103496	77673	guanylate binding protein 4	115361	0.630891	1.91396e-34
1055730	HDAC1	A_23_P114656	3048	histone deacetylase 1	3065	0.63062	8.71616e-32
1036392	EGLN3	CUST_9381_PI416261804	76550	egl nine homolog 3 (C. elegans)	112399	0.630372	3.7505e-50
1025422	DENND2A	A_23_P257583	26892	DENN/MADD domain containing 2A	27147	0.630343	7.42827e-28
1046109	RAB21	A_24_P247749	22766	RAB21; member RAS oncogene family	23011	0.63023	2.93899e-35
1052225	REST	A_23_P167081	5946	RE1-silencing transcription factor	5978	0.629924	2.90514e-54
1015848	C4orf48	A_32_P90047	125465	chromosome 4 open reading frame 48	401115	0.629684	2.07808e-50
1054188	MFNG	A_24_P224926	4217	MFNG O-fucosylpeptide 3-beta-N-acetylglucosaminyltransferase	4242	0.629416	7.16681e-39
1050063	RAB7A	A_24_P234572	7833	RAB7A; member RAS oncogene family	7879	0.629366	2.85917e-40
1045101	LRP10	A_23_P205499	25769	low density lipoprotein receptor-related protein 10	26020	0.629231	1.04744e-33
1034315	CCDC50	A_24_P51786	81045	coiled-coil domain containing 50	152137	0.629187	9.15392e-38
1052999	PLCB2	CUST_11282_PI416261804	5298	phospholipase C; beta 2	5330	0.62897	3.61696e-22
1019163	LRRC4B	A_23_P419503	60677	leucine rich repeat containing 4B	94030	0.628777	2.0709e-22
1038008	TMEM120A	A_23_P259632	58096	transmembrane protein 120A	83862	0.628697	6.13772e-47
1058755	ZFP36L1	A_23_P99540	673	zinc finger protein 36; C3H type-like 1	677	0.628635	1.52768e-42
1037852	PCBD2	CUST_11126_PI416261804	58316	pterin-4 alpha-carbinolamine dehydratase/dimerization cofactor of hepatocyte nuclear factor 1 alpha (TCF1) 2	84105	0.628561	5.45593e-39
1070287	WWTR1	A_24_P944390	25686	WW domain containing transcription regulator 1	25937	0.628536	8.16e-44
1054523	LPP	A_23_P251118	4001	LIM domain containing preferred translocation partner in lipoma	4026	0.628509	1.36572e-21
1020877	LOC653888	CUST_3284_PI416261804	151813	similar to Actin-related protein 2/3 complex subunit 1B (ARP2/3 complex 41 kDa subunit) (p41-ARC)	653888	0.628418	9.53825e-45
1041478	TMEM126B	CUST_6719_PI416261804	35151	transmembrane protein 126B	55863	0.628408	8.98296e-54
1018478	ZSWIM6	A_23_P410859	36961	zinc finger; SWIM-type containing 6	57688	0.6283	2.03834e-33
1026322	PTPRC	A_23_P125451	5756	protein tyrosine phosphatase; receptor type; C	5788	0.628181	2.02508e-30
1027845	SNX19	A_24_P81695	124990	sorting nexin 19	399979	0.628159	2.87722e-43
1023015	CD63	A_23_P139476	962	CD63 molecule	967	0.628049	1.22434e-28
1015952	EBF4	A_23_P109122	36866	early B-cell factor 4	57593	0.627976	2.80928e-37
1045201	GEMIN5	A_23_P336513	25678	gem (nuclear organelle) associated protein 5	25929	0.627898	7.2088e-38
1029061	GNG10	A_23_P112260	2773	guanine nucleotide binding protein (G protein); gamma 10	2790	0.627286	1.38598e-27
1057643	DHCR7	A_23_P24444	1705	7-dehydrocholesterol reductase	1717	0.627241	1.23232e-40
1019507	MAP7D3	A_23_P22557	55452	MAP7 domain containing 3	79649	0.627204	4.5398e-43
1031183	C4orf3	A_24_P391987	125487	chromosome 4 open reading frame 3	401152	0.627049	1.07777e-46
1057915	CSF1R	CUST_15663_PI416261804	1425	colony stimulating factor 1 receptor	1436	0.626731	1.05563e-12
1012573	FAM111A	A_24_P141629	40544	family with sequence similarity 111; member A	63901	0.626223	9.38569e-37
1030678	GRB10	A_23_P122863	2870	growth factor receptor-bound protein 10	2887	0.62609	1.55477e-38
1023314	FXN	A_23_P60517	2379	frataxin	2395	0.625989	3.42246e-39
1039569	ANKRD57	A_23_P120354	41642	sosondowah ankyrin repeat domain family member C	65124	0.625917	7.31198e-27
1040195	HPSE2	A_23_P61707	37955	heparanase 2	60495	0.625873	4.90608e-36
1034972	NEK7	A_23_P201619	79979	NIMA (never in mitosis gene a)-related kinase 7	140609	0.625553	7.30601e-44
1057568	DOK1	A_23_P5601	1784	docking protein 1; 62kDa (downstream of tyrosine kinase 1)	1796	0.625526	1.37658e-32
1034787	GLIPR1L2	A_24_P381499	80357	GLI pathogenesis-related 1 like 2	144321	0.625323	1.82087e-38
1050000	NCOA4	A_23_P86424	7983	nuclear receptor coactivator 4	8031	0.625305	7.77465e-40
1057984	CPT1A	A_24_P347065	1365	carnitine palmitoyltransferase 1A (liver)	1374	0.625242	2.0004e-45
1035005	DOCK11	A_24_P76158	79834	dedicator of cytokinesis 11	139818	0.625097	1.42758e-29
1053843	NDUFA3	CUST_15851_PI416261804	4670	NADH dehydrogenase (ubiquinone) 1 alpha subcomplex; 3; 9kDa	4696	0.625012	1.39625e-46
1050039	RDBP	A_24_P849628	7890	RD RNA binding protein	7936	0.624929	2.36893e-40
1035444	NKAIN4	A_23_P17316	79286	Na+/K+ transporting ATPase interacting 4	128414	0.624878	9.61556e-42
1040697	RAB22A	A_23_P79889	36677	RAB22A; member RAS oncogene family	57403	0.624874	5.4862e-33
1037709	SLC25A33	CUST_4850_PI416261804	58485	solute carrier family 25 (pyrimidine nucleotide carrier); member 33	84275	0.624824	3.38939e-26
1043965	AK3	CUST_7922_PI416261804	30295	adenylate kinase 3	50808	0.6243	6.3582e-44
1022966	Z83826.4	A_32_P48842	150816	chromosome X open reading frame 69	644538	0.624184	1.39332e-39
1018927	EIF2AK2	A_23_P142750	5578	eukaryotic translation initiation factor 2-alpha kinase 2	5610	0.624085	1.78129e-38
1053467	OPHN1	CUST_494_PI416408490	4951	oligophrenin 1	4983	0.623916	4.47533e-47
1020109	TMBIM6	A_23_P204702	6967	transmembrane BAX inhibitor motif containing 6	7009	0.623829	1.14239e-34
1019142	TNIP2	CUST_8923_PI416261804	54994	TNFAIP3 interacting protein 2	79155	0.623765	6.1758e-51
1045818	DNAJC13	A_23_P166910	23072	DnaJ (Hsp40) homolog; subfamily C; member 13	23317	0.623464	1.16408e-45
1011246	LOC727869	A_32_P110016	169126	uncharacterized LOC727869	727869	0.623446	2.99323e-51
1050592	TRPS1	A_23_P134755	7184	trichorhinophalangeal syndrome I	7227	0.623343	4.5214e-39
1029686	ACOX1	A_23_P206945	48	acyl-CoA oxidase 1; palmitoyl	51	0.623094	2.53261e-48
1028953	FYB	A_23_P122127	2517	FYN binding protein	2533	0.622814	1.06337e-42
1016053	WDFY4	A_32_P30905	36978	WDFY family member 4	57705	0.622811	2.24966e-45
1035907	PDZD8	A_23_P321452	78732	PDZ domain containing 8	118987	0.622636	3.06098e-40
1028799	CASP10	CUST_12947_PI416261804	839	caspase 10; apoptosis-related cysteine peptidase	843	0.622609	1.59205e-42
1028668	PK4P	CUST_12199_PI416261804	8436	plakophilin 4	8502	0.622319	7.34097e-44
1010445	PLEKHA4	A_24_P408047	36937	pleckstrin homology domain containing; family A (phosphoinositide binding specific) member 4	57664	0.622105	3.8996e-38
1056957	RP11-79P5.6	A_32_P34920	2281	forkhead box D1	2297	0.622074	5.98532e-38
1052505	PSPH	CUST_3304_PI416261804	5691	phosphoserine phosphatase	5723	0.62199	4.07186e-51
1039731	C11orf1	CUST_2116_PI416261804	41349	chromosome 11 open reading frame 1	64776	0.621953	2.09175e-44
1015417	DDX60L	A_32_P161292	60031	DEAD (Asp-Glu-Ala-Asp) box polypeptide 60-like	91351	0.621935	6.68923e-50
1057148	EVI2B	A_23_P66694	2109	ecotropic viral integration site 2B	2124	0.621881	6.15585e-44
1050095	DAP3	CUST_14617_PI416261804	7772	death associated protein 3	7818	0.621645	9.57654e-43
1037941	C10orf11	A_23_P113034	58155	chromosome 10 open reading frame 11	83938	0.621216	5.86116e-39
1021299	ATPAF1	A_24_P229199	41331	ATP synthase mitochondrial F1 complex assembly factor 1	64756	0.620806	1.7754e-52
1046862	RAB10	A_23_P165879	10732	RAB10; member RAS oncogene family	10890	0.620448	3.09295e-46
1010573	LILRB4	CUST_947_PI416379584	10848	leukocyte immunoglobulin-like receptor; subfamily B (with TM and ITIM domains); member 4	11006	0.620346	6.08138e-35
1057093	FABP6	A_23_P43846	2157	fatty acid binding protein 6; ileal	2172	0.62014	2.35217e-45
1022284	GPR149	CUST_5197_PI416261804	110136	G protein-coupled receptor 149	344758	0.620089	5.3524e-40
1020874	ITPR2	CUST_356_PI416408490	3684	inositol 1;4;5-trisphosphate receptor; type 2	3709	0.619928	7.86134e-34
1036581	FANK1	A_23_P115785	60193	fibronectin type III and ankyrin repeat domains 1	92565	0.61986	1.05959e-54
1020111	SAR1A	A_23_P127175	35960	SAR1 homolog A (S. cerevisiae)	56681	0.619857	5.12313e-47
1055433	HSPA5	A_24_P18190	3289	heat shock 70kDa protein 5 (glucose-regulated protein; 78kDa)	3309	0.619795	6.65395e-43
1049678	SMARCA5	CUST_6479_PI416261804	8406	SWI/SNF related; matrix associated; actin dependent regulator of chromatin; subfamily a; member 5	8467	0.619752	8.68203e-38
1039746	CREB3L2	CUST_1388_PI416379584	41339	cAMP responsive element binding protein 3-like 2	64764	0.619543	1.52491e-40
1058871	BCHE	CUST_15179_PI416261804	587	butyrylcholinesterase	590	0.61951	9.70541e-43
1050763	TK2	A_23_P351679	7041	thymidine kinase 2; mitochondrial	7084	0.619433	1.559e-46
1018953	AC004690.2	A_24_P695306	180757	transmembrane protein 229A	730130	0.619323	1.51993e-42
1024984	OS9	A_24_P270166	10798	osteosarcoma amplified 9; endoplasmic reticulum lectin	10956	0.619228	6.06225e-30
1055213	ID4	A_23_P59375	3380	inhibitor of DNA binding 4; dominant negative helix-loop-helix protein	3400	0.619206	8.53992e-39
1050567	TTC1	A_23_P19164	7222	tetratricopeptide repeat domain 1	7265	0.619046	2.72848e-50
1038540	PLEKHO2	A_23_P129246	56102	pleckstrin homology domain containing; family O member 2	80301	0.618895	1.76449e-39
1025815	ZMAT1	A_24_P11100	58661	zinc finger; matrin-type 1	84460	0.618857	1.1659e-41
1049011	DIRAS3	A_23_P149121	8954	DIRAS family; GTP-binding RAS-like 3	9077	0.618794	2.07524e-42
1027549	SNX1	CUST_5032_PI416261804	6602	sorting nexin 1	6642	0.618623	2.47733e-48
1050980	TAF10	A_23_P203463	6841	TAF10 RNA polymerase II; TATA box binding protein (TBP)-associated factor; 30kDa	6881	0.618485	2.21351e-29
1030380	RESP18	CUST_2698_PI416261804	123261	regulated endocrine-specific protein 18 homolog (rat)	389075	0.618371	2.48948e-50
1054566	LIMS1	A_23_P210358	3962	LIM and senescent cell antigen-like domains 1	3987	0.618329	1.29324e-35
1056486	GBP3	A_24_P370702	2619	guanylate binding protein 3	2635	0.6181	1.04529e-31
1059144	APOC1	A_24_P109214	338	apolipoprotein C-I	341	0.618065	5.87344e-39
1052876	POLR2L	A_23_P33022	5409	polymerase (RNA) II (DNA directed) polypeptide L; 7.6kDa	5441	0.618053	6.17096e-38
1034780	LYRM5	CUST_292_PI416261804	80361	LYR motif containing 5	144363	0.618027	5.35603e-48
1036988	CHRFAM7A	CUST_11360_PI416261804	59769	CHRNA7 (cholinergic receptor; nicotinic; alpha 7; exons 5-10) and FAM7A (family with sequence similarity 7A; exons A-E) fusion	89832	0.61798	2.56206e-46
1047132	EXOC5	A_23_P14464	10493	exocyst complex component 5	10640	0.617841	5.03192e-37
1025346	PIGP	CUST_7876_PI416261804	30709	phosphatidylinositol glycan anchor biosynthesis; class P	51227	0.617784	1.53566e-42
1022726	BDNF-AS1	CUST_9906_PI416261804	151606	BDNF antisense RNA (non-protein coding)	497258	0.617644	6.78296e-42
1053441	OSBP	A_23_P336449	4975	oxysterol binding protein	5007	0.617597	3.78832e-33
1045517	DDX58	A_23_P20814	23340	DEAD (Asp-Glu-Ala-Asp) box polypeptide 58	23586	0.617166	6.98869e-47
1032374	SLC9A9	A_32_P46214	94500	solute carrier family 9; subfamily A (NHE9; cation proton antiporter 9); member 9	285195	0.617104	2.99924e-30
1013237	RP11-65D13.1	CUST_11534_PI416261804	1001545	ZFHX4 antisense RNA 1 (non-protein coding)	100192378	0.617074	1.84296e-45
1047431	PGRMC2	A_23_P155868	10277	progesterone receptor membrane component 2	10424	0.617056	1.69638e-34
1052768	PPP2R5A	A_24_P134955	5493	protein phosphatase 2; regulatory subunit B'; alpha	5525	0.616953	7.63556e-40
1051276	SNCG	CUST_14363_PI416261804	6583	synuclein; gamma (breast cancer-specific protein 1)	6623	0.616735	4.43359e-46
1023958	DCN	A_23_P64873	1622	decorin	1634	0.616634	1.41912e-38
1046433	CA5B	A_24_P941268	11078	carbonic anhydrase VB; mitochondrial	11238	0.616627	1.47241e-43
1040142	ABHD4	CUST_10582_PI416261804	40517	abhydrolase domain containing 4	63874	0.616487	1.31459e-53
1042312	CXorf57	A_23_P96369	34375	chromosome X open reading frame 57	55086	0.616387	1.61279e-30
1026606	SREBF1	A_23_P129786	6680	sterol regulatory element binding transcription factor 1	6720	0.616322	1.0362e-34
1041680	CCDC88A	A_23_P28664	34993	coiled-coil domain containing 88A	55704	0.615784	3.69766e-41
1013254	LOC100289341	CUST_13679_PI416261804	94837	uncharacterized LOC100289341	100289341	0.615528	4.66517e-30
1056529	GALK2	A_23_P48807	2569	galactokinase 2	2585	0.615385	1.85927e-54
1035025	FUNDC1	A_23_P375549	79804	FUN14 domain containing 1	139341	0.615381	1.71357e-40
1027624	EYA1	CUST_14700_PI416261804	2123	eyes absent homolog 1 (Drosophila)	2138	0.615111	2.7534e-48
1042587	PALMD	A_24_P188231	34162	palmdelphin	54873	0.615038	2.03241e-46
1057039	FCGR1A	A_23_P63390	2194	Fc fragment of IgG; high affinity Ia; receptor (CD64)	2209	0.614994	1.79131e-20
1030028	C10orf54	A_23_P24077	40748	chromosome 10 open reading frame 54	64115	0.614883	2.92702e-24
1044299	DNAJC15	A_23_P117190	28839	DnaJ (Hsp40) homolog; subfamily C; member 15	29103	0.614599	5.91523e-36
1013068	PDE11A	A_32_P116857	30423	phosphodiesterase 11A	50940	0.614415	2.50374e-43
1015025	CYBRD1	A_24_P345451	55703	cytochrome b reductase 1	79901	0.614355	2.79054e-43
1017118	ISYNA1	A_23_P5131	30957	inositol-3-phosphate synthase 1	51477	0.614227	4.31564e-38
1038445	C12orf39	CUST_15484_PI416261804	56537	chromosome 12 open reading frame 39	80763	0.614102	2.78354e-41
1037672	MNF1	A_23_P156739	58510	mitochondrial nucleoid factor 1	84300	0.613877	6.06114e-33
1049031	PAPSS1	A_23_P144465	8940	3'-phosphoadenosine 5'-phosphosulfate synthase 1	9061	0.61352	5.48886e-43
1020063	SLC14A1	A_23_P55616	6527	solute carrier family 14 (urea transporter); member 1 (Kidd blood group)	6563	0.613449	1.4242e-27
1054740	KLRC3	CUST_789_PI416261804	3798	killer cell lectin-like receptor subfamily C; member 3	3823	0.613416	1.16475e-23
1045960	FAM175B	CUST_5995_PI416261804	22927	family with sequence similarity 175; member B	23172	0.612928	8.87393e-26
1058710	C1QC	A_23_P125977	710	complement component 1; q subcomponent; C chain	714	0.612809	3.65583e-13
1011430	RHOQP3	CUST_4637_PI416261804	94441	ras homolog family member Q pseudogene 3	284988	0.612785	2.77761e-36
1042592	C9orf167	A_23_P147106	34152	torsin family 4; member A	54863	0.612497	1.38624e-46
1057008	FGF2	A_23_P218918	2232	fibroblast growth factor 2 (basic)	2247	0.612462	6.00112e-32
1020971	ARHGAP24	A_24_P388659	57722	Rho GTPase activating protein 24	83478	0.612294	1.10412e-41
1052290	RARRES3	A_23_P1962	5888	retinoic acid receptor responder (tazarotene induced) 3	5920	0.612125	7.36465e-39
1016408	SIGIRR	A_23_P84344	37731	single immunoglobulin and toll-interleukin 1 receptor (TIR) domain	59307	0.612071	5.5281e-42
1040034	PBLD	A_24_P112395	40714	phenazine biosynthesis-like protein domain containing	64081	0.611604	6.12658e-46
1052866	PON3	A_23_P215549	5414	paraoxonase 3	5446	0.611422	1.00289e-30
1054871	KAL1	A_23_P429950	3705	Kallmann syndrome 1 sequence	3730	0.611346	5.26501e-30
1025390	NPAS3	A_23_P2942	40700	neuronal PAS domain protein 3	64067	0.611338	3.6194e-33
1058054	COMP	A_24_P264943	1302	cartilage oligomeric matrix protein	1311	0.611336	1.40327e-22
1043084	SPA17	A_23_P104876	32820	sperm autoantigenic protein 17	53340	0.611201	1.91765e-42
1052596	HTRA1	A_32_P84568	5622	HtrA serine peptidase 1	5654	0.611177	4.89176e-38
1010784	TNFRSF10B	A_24_P218265	8718	tumor necrosis factor receptor superfamily; member 10b	8795	0.611175	1.68333e-45
1043006	C21orf51	A_23_P82051	33358	family with sequence similarity 165; member B	54065	0.611037	2.48297e-48
1018368	GYG2	A_23_P217704	8829	glycogenin 2	8908	0.611019	1.01951e-26
1023508	FAM125B	CUST_15421_PI416261804	59787	family with sequence similarity 125; member B	89853	0.610887	2.20241e-57
1043522	SLC22A17	CUST_11115_PI416261804	30791	solute carrier family 22; member 17	51310	0.610866	7.88937e-50
1026334	OR7E156P	A_24_P384018	93982	olfactory receptor; family 7; subfamily E; member 156 pseudogene	283491	0.610853	1.26526e-45
1038517	CEP70	A_32_P757733	56122	centrosomal protein 70kDa	80321	0.610555	2.5463e-39
1054011	MT1X	A_23_P414343	4475	metallothionein 1X	4501	0.610231	6.72405e-29
1056516	GAMT	A_23_P108143	2577	guanidinoacetate N-methyltransferase	2593	0.610223	5.75929e-39
1044605	RTDR1	A_23_P29153	26901	rhabdoid tumor deletion region gene 1	27156	0.609996	3.05234e-48
1020403	FGF1	A_23_P213336	2231	fibroblast growth factor 1 (acidic)	2246	0.609991	2.58104e-49
1016028	RIMBP3	A_23_P154962	59546	RIMS binding protein 3	85376	0.609978	5.8062e-42
1039444	DDA1	A_23_P16671	54856	DET1 and DDB1 associated 1	79016	0.609886	1.71358e-40
1054989	INPP5D	A_23_P61149	3610	inositol polyphosphate-5-phosphatase; 145kDa	3635	0.609468	2.64264e-44
1024918	EDA	CUST_15806_PI416261804	1883	ectodysplasin A	1896	0.609381	9.01384e-47
1052458	QSOX1	A_23_P12463	5736	quiescin Q6 sulfhydryl oxidase 1	5768	0.609183	9.48096e-45
1015452	GFRA1	A_23_P12686	2658	GDNF family receptor alpha 1	2674	0.60913	8.63689e-43
1018991	ANAPC13	A_32_P16854	25596	anaphase promoting complex subunit 13	25847	0.609076	2.89022e-47
1037610	CYSTM1	A_23_P259506	58619	cysteine-rich transmembrane module containing 1	84418	0.608754	3.80425e-48
1050708	TNFAIP2	A_23_P421423	7084	tumor necrosis factor; alpha-induced protein 2	7127	0.608751	2.4281e-45
1041624	CNDP2	A_32_P164661	35037	CNDP dipeptidase 2 (metallopeptidase M20 family)	55748	0.608719	2.01585e-36
1045659	QPRT	A_23_P218225	23230	quinolinate phosphoribosyltransferase	23475	0.608717	1.82099e-26
1036875	MCFD2	A_23_P120270	59908	multiple coagulation factor deficiency 2	90411	0.608621	4.17414e-21
1024898	SRI	A_23_P59718	6677	sorcin	6717	0.608224	4.53402e-22
1039944	DNAJC1	A_23_P127128	40848	DnaJ (Hsp40) homolog; subfamily C; member 1	64215	0.607995	3.62473e-41
1017547	MMD2	A_23_P330301	85816	monocyte to macrophage differentiation-associated 2	221938	0.607927	7.89262e-24
1023375	TCIRG1	A_23_P75369	10166	T-cell; immune regulator 1; ATPase; H+ transporting; lysosomal V0 subunit A3	10312	0.607797	1.02936e-45
1047763	AASS	CUST_8049_PI416261804	10012	aminoadipate-semialdehyde synthase	10157	0.607742	6.08486e-46
1037051	STON2	A_23_P309837	59595	stonin 2	85439	0.607622	4.03694e-31
1018862	VIL2	A_23_P19590	7387	ezrin	7430	0.607557	3.98146e-28
1051858	S100A1	CUST_14606_PI416261804	6238	S100 calcium binding protein A1	6271	0.60743	2.72843e-38
1043185	TPPP3	CUST_10201_PI416261804	31153	tubulin polymerization-promoting protein family member 3	51673	0.607337	2.15782e-35
1052563	PSMB1	A_24_P233570	5657	proteasome (prosome; macropain) subunit; beta type; 1	5689	0.607191	3.74476e-13
1046378	USP18	A_32_P132206	11113	ubiquitin specific peptidase 18	11274	0.606734	2.00293e-32
1034960	C20orf96	A_23_P328034	80033	chromosome 20 open reading frame 96	140680	0.606465	3.95764e-34
1049226	APLN	A_24_P404822	8785	apelin	8862	0.606413	1.54014e-35
1058638	DDR1	A_24_P123601	776	discoidin domain receptor tyrosine kinase 1	780	0.606351	3.46232e-37
1054459	M6PR	A_24_P210343	4049	mannose-6-phosphate receptor (cation dependent)	4074	0.606304	9.59803e-30
1029871	SKP1	A_32_P64263	6464	S-phase kinase-associated protein 1	6500	0.606116	1.53247e-40
1029177	LASS1	CUST_1163_PI416379584	10557	ceramide synthase 1	10715	0.605713	8.39971e-33
1049255	CD84	A_24_P362193	8755	CD84 molecule	8832	0.605657	1.91515e-19
1012654	NAT10	CUST_9749_PI416261804	34515	N-acetyltransferase 10 (GCN5-related)	55226	0.605436	4.51529e-34
1029099	TRIM61	CUST_1098_PI416379584	124356	tripartite motif containing 61	391712	0.605227	8.04539e-39
1020343	LIMCH1	A_23_P83403	22753	LIM and calponin homology domains 1	22998	0.605209	2.58531e-51
1045849	WWC1	A_23_P81392	23041	WW and C2 domain containing 1	23286	0.605177	4.0552e-13
1014981	ANO6	CUST_1398_PI416379584	83429	anoctamin 6	196527	0.604888	2.31778e-40
1058402	CDH2	A_23_P38732	995	cadherin 2; type 1; N-cadherin (neuronal)	1000	0.604807	1.23619e-30
1041125	TMEM167B	CUST_2480_PI416261804	36179	transmembrane protein 167B	56900	0.604633	3.23352e-18
1051222	SOX3	A_23_P85218	6618	SRY (sex determining region Y)-box 3	6658	0.604555	6.28024e-33
1032485	LAMA1	A_32_P313405	94215	laminin; alpha 1	284217	0.604498	2.15262e-28
1046171	MSRB2	A_23_P97932	22677	methionine sulfoxide reductase B2	22921	0.604414	9.28421e-34
1046575	BTN3A2	A_23_P391264	10959	butyrophilin; subfamily 3; member A2	11118	0.603836	1.40297e-38
1040583	TAOK1	CUST_9956_PI416261804	36824	TAO kinase 1	57551	0.603796	2.94419e-30
1038544	GRPEL1	A_24_P174563	56074	GrpE-like 1; mitochondrial (E. coli)	80273	0.603629	1.32132e-22
1043117	RAB8B	A_23_P37535	31242	RAB8B; member RAS oncogene family	51762	0.603574	3.2417e-40
1029564	C1orf9	CUST_5003_PI416261804	30911	chromosome 1 open reading frame 9	51430	0.603402	4.53611e-39
1019977	PNPLA4	A_23_P159797	8176	patatin-like phospholipase domain containing 4	8228	0.603358	3.73616e-30
1027455	UHMK1	A_23_P342067	79250	U2AF homology motif (UHM) kinase 1	127933	0.602964	5.91195e-38
1048576	LY86	A_23_P70688	9313	lymphocyte antigen 86	9450	0.602665	1.82993e-43
1012457	LOC100288731	CUST_9097_PI416261804	1001158	hypothetical protein LOC100288731	100288731	0.602194	1.70123e-29
1010680	ST13P1	A_23_P68949	171618	suppression of tumorigenicity 13 (colon carcinoma) (Hsp70 interacting protein) pseudogene 1	729992	0.602061	5.7234e-41
1053551	NT5E	A_23_P111260	4876	5'-nucleotidase; ecto (CD73)	4907	0.601866	1.50013e-27
1043885	TMED7	A_24_P331727	30497	transmembrane emp24 protein transport domain containing 7	51014	0.601719	5.2421e-35
1019024	AC004409.1	CUST_745_PI416573500	110266	coiled-coil domain containing 160	347475	0.601512	6.43746e-41
1052970	PLOD1	A_23_P137532	5319	procollagen-lysine; 2-oxoglutarate 5-dioxygenase 1	5351	0.601306	2.16783e-34
1024104	IFT88	A_23_P48339	8049	intraflagellar transport 88 homolog (Chlamydomonas)	8100	0.60115	3.1198e-33
1050111	DNALI1	A_23_P160377	7756	dynein; axonemal; light intermediate chain 1	7802	0.60102	1.64856e-35
1037970	KCTD10	A_24_P39101	58126	potassium channel tetramerisation domain containing 10	83892	0.600964	1.20014e-39
1050076	SCG2	CUST_13086_PI416261804	7811	secretogranin II	7857	0.600898	4.71487e-41
1052158	RNASEL	CUST_15906_PI416261804	6009	ribonuclease L (2';5'-oligoisoadenylate synthetase-dependent)	6041	0.600865	1.75322e-41
1062506	C11orf71	A_23_P13150	33785	chromosome 11 open reading frame 71	54494	0.600768	1.23473e-46
1048276	CLINT1	A_24_P12149	9541	clathrin interactor 1	9685	0.600719	3.43798e-34
1040151	ZFAND3	A_23_P122375	38116	zinc finger; AN1-type domain 3	60685	0.600666	5.87031e-41
1025708	TYROBP	A_23_P27994	7262	TYRO protein tyrosine kinase binding protein	7305	0.600654	1.65716e-29
1038115	TMEM47	CUST_6308_PI416261804	57846	transmembrane protein 47	83604	0.600524	9.66106e-31
1051251	SNTA1	A_23_P57227	6600	syntrophin; alpha 1	6640	0.600228	3.26979e-17
1037049	ITPRIP	A_23_P340333	59606	inositol 1;4;5-trisphosphate receptor interacting protein	85450	0.600211	3.8274e-34
1044609	INTU	A_32_P118372	26897	inturned planar cell polarity effector homolog (Drosophila)	27152	0.600173	2.26654e-41
1046526	NUDT3	A_23_P93389	11006	nudix (nucleoside diphosphate linked moiety X)-type motif 3	11165	0.599936	6.72757e-45
1051875	RSU1	A_23_P138417	6218	Ras suppressor protein 1	6251	0.599702	5.43069e-30
1050142	ZNF217	A_23_P210608	7720	zinc finger protein 217	7764	0.599653	7.34218e-29
1028070	SLC3A2	A_23_P87216	6484	solute carrier family 3 (activators of dibasic and neutral amino acid transport); member 2	6520	0.599648	2.31744e-22
1020240	CDC14B	A_23_P20622	8489	CDC14 cell division cycle 14 homolog B (S. cerevisiae)	8555	0.599613	1.7092e-38
1039265	NSBP1	A_23_P136909	55202	high mobility group nucleosome binding domain 5	79366	0.599479	6.52665e-40
1052916	PODXL	CUST_15525_PI416261804	5388	podocalyxin-like	5420	0.599163	1.40764e-33
1046894	HCST	A_23_P39386	10712	hematopoietic cell signal transducer	10870	0.599003	6.9304e-34
1034734	FAM161B	CUST_5706_PI416261804	80441	family with sequence similarity 161; member B	145483	0.598875	9.39327e-32
1040350	SQRDL	A_23_P3221	37286	sulfide quinone reductase-like (yeast)	58472	0.598864	6.90824e-24
1047332	ENOX2	A_24_P391468	10348	ecto-NOX disulfide-thiol exchanger 2	10495	0.598621	2.7577e-17
1011529	COPB2	CUST_11771_PI416261804	9145	coatomer protein complex; subunit beta 2 (beta prime)	9276	0.598575	2.3342e-42
1021099	UEVLD	A_23_P203445	34582	UEV and lactate/malate dehyrogenase domains	55293	0.598561	1.21165e-38
1044479	GOLIM4	CUST_10893_PI416261804	27078	golgi integral membrane protein 4	27333	0.598476	8.33465e-38
1052927	PNMT	A_23_P100642	5377	phenylethanolamine N-methyltransferase	5409	0.598309	2.93671e-40
1049576	AP3B1	A_23_P136635	8480	adaptor-related protein complex 3; beta 1 subunit	8546	0.598263	3.92911e-26
1017502	C20orf82	A_32_P186731	80182	isthmin 1 homolog (zebrafish)	140862	0.598178	1.96741e-21
1041127	BDH2	A_23_P92490	36177	3-hydroxybutyrate dehydrogenase; type 2	56898	0.598003	1.4324e-29
1038265	C6orf62	A_24_P200652	57370	chromosome 6 open reading frame 62	81688	0.597931	4.14282e-25
1023211	LST1	A_24_P94916	7894	leukocyte specific transcript 1	7940	0.597821	5.60384e-28
1018533	AC073346.1	A_32_P158302	125609	uncharacterized LOC401397	401397	0.597717	2.33226e-29
1047376	ZNHIT1	A_23_P111843	10320	zinc finger; HIT-type containing 1	10467	0.597611	1.91929e-37
1044969	RGS22	A_32_P125771	25915	regulator of G-protein signaling 22	26166	0.597447	1.29533e-16
1044461	RRP7A	CUST_10398_PI416261804	27086	ribosomal RNA processing 7 homolog A (S. cerevisiae)	27341	0.59714	5.94189e-23
1030267	DRD2	CUST_240_PI416408490	1801	dopamine receptor D2	1813	0.597095	1.10797e-32
1052924	UBL3	A_23_P140029	5380	ubiquitin-like 3	5412	0.59695	1.58073e-37
1019379	FCGR2A	A_23_P85716	2197	Fc fragment of IgG; low affinity IIa; receptor (CD32)	2212	0.596669	2.75317e-30
1057804	CYLD	A_23_P65996	1529	cylindromatosis (turban tumor syndrome)	1540	0.596274	1.2711e-33
1050124	SLC30A1	A_23_P23815	7734	solute carrier family 30 (zinc transporter); member 1	7779	0.59624	1.38161e-48
1035155	B3GAT2	CUST_14906_PI416261804	79629	beta-1;3-glucuronyltransferase 2 (glucuronosyltransferase S)	135152	0.596233	7.82239e-32
1033361	ZNF449	CUST_6035_PI416261804	83749	zinc finger protein 449	203523	0.59608	5.21424e-22
1034386	TTC30B	A_23_P408913	80920	tetratricopeptide repeat domain 30B	150737	0.595995	3.42261e-44
1028011	LARP1	A_23_P392383	23122	La ribonucleoprotein domain family; member 1	23367	0.595758	2.98846e-37
1021207	LOC728080	A_23_P140614	171895	similar to Golgin subfamily A member 8-like protein 2	728080	0.595452	4.26728e-41
1023820	GRINL1A	CUST_317_PI416408490	57198	polymerase (RNA) II (DNA directed) polypeptide M	81488	0.595406	1.03609e-43
1050881	TEAD1	A_23_P362893	6961	TEA domain family member 1 (SV40 transcriptional enhancer factor)	7003	0.595404	5.25847e-25
1018242	MTND4P12	A_23_P315252	1011067	MT-ND4 pseudogene 12	100293090	0.595199	4.64833e-35
1044664	CACNG4	A_24_P70303	26837	calcium channel; voltage-dependent; gamma subunit 4	27092	0.595118	1.74363e-36
1056430	GHR	A_23_P156087	2674	growth hormone receptor	2690	0.594993	2.30921e-33
1047034	PTGES3	A_24_P343869	10570	prostaglandin E synthase 3 (cytosolic)	10728	0.594967	4.23779e-08
1037994	BCO2	A_24_P341985	58109	beta-carotene oxygenase 2	83875	0.594831	3.50315e-45
1046903	ADAM28	CUST_9842_PI416261804	10705	ADAM metallopeptidase domain 28	10863	0.594661	4.39433e-17
1015002	EFCAB2	CUST_9754_PI416261804	58498	EF-hand calcium binding domain 2	84288	0.594585	9.49598e-31
1045196	CLIC4	CUST_4510_PI416261804	25681	chloride intracellular channel 4	25932	0.594494	5.75557e-41
1028664	P2RY13	A_23_P211948	33134	purinergic receptor P2Y; G-protein coupled; 13	53829	0.594386	1.23181e-10
1029515	N6AMT1	A_23_P80086	28840	N-6 adenine-specific DNA methyltransferase 1 (putative)	29104	0.594373	2.44349e-46
1026488	OR7E36P	CUST_7089_PI416261804	26384	olfactory receptor; family 7; subfamily E; member 36 pseudogene	26637	0.593981	7.49592e-41
1040461	CACHD1	A_24_P943922	36958	cache domain containing 1	57685	0.593976	5.41105e-32
1020727	RPL23AP53	A_24_P323628	167802	ribosomal protein L23a pseudogene 53	644128	0.593853	4.08339e-44
1057224	EPHX1	A_23_P34537	2037	epoxide hydrolase 1; microsomal (xenobiotic)	2052	0.593812	2.2401e-24
1044303	TMEM208	A_23_P206369	28836	transmembrane protein 208	29100	0.593778	7.39431e-51
1042957	TERF2IP	CUST_10149_PI416261804	33677	telomeric repeat binding factor 2; interacting protein	54386	0.593735	2.00367e-35
1017265	TMEM176B	A_23_P157007	28695	transmembrane protein 176B	28959	0.593588	3.66442e-28
1012698	ADIPOR1	CUST_16908_PI416261804	30576	adiponectin receptor 1	51094	0.59336	1.00527e-44
1043187	TMEM66	CUST_10965_PI416261804	31149	transmembrane protein 66	51669	0.592951	7.48338e-21
1039153	C1orf54	A_23_P74778	55433	chromosome 1 open reading frame 54	79630	0.592796	4.01512e-32
1044202	GPSM2	A_23_P63402	29634	G-protein signaling modulator 2	29899	0.592722	6.86388e-40
1046614	DNAJB4	A_24_P393958	10922	DnaJ (Hsp40) homolog; subfamily B; member 4	11080	0.592689	5.18428e-38
1055193	IFI16	A_23_P217866	3408	interferon; gamma-inducible protein 16	3428	0.592572	1.38936e-36
1057780	CYP2J2	CUST_13857_PI416261804	1561	cytochrome P450; family 2; subfamily J; polypeptide 2	1573	0.592531	9.97563e-29
1028388	MINK1	A_23_P164307	29978	misshapen-like kinase 1	50488	0.592416	1.24217e-39
1032329	SUMF1	A_23_P69242	94553	sulfatase modifying factor 1	285362	0.59237	4.45867e-21
1021289	ACBD5	A_23_P97795	60051	acyl-CoA binding domain containing 5	91452	0.592241	1.53482e-23
1041212	SERF1B	A_24_P935881	168738	small EDRK-rich factor 1B (centromeric)	728492	0.592086	1.06927e-46
1054919	ITGB7	A_23_P76529	3670	integrin; beta 7	3695	0.591906	8.90868e-41
1025705	NRP2	A_23_P393727	8751	neuropilin 2	8828	0.591786	8.30225e-44
1012078	SCAPER	CUST_12560_PI416261804	29965	S-phase cyclin A-associated protein in the ER	49855	0.591728	2.09728e-37
1058795	BMP7	A_23_P68487	651	bone morphogenetic protein 7	655	0.591685	2.72569e-27
1056506	GAS6	CUST_16066_PI416261804	2605	growth arrest-specific 6	2621	0.591316	5.44227e-37
1054574	LIFR	A_23_P133517	3952	leukemia inhibitory factor receptor alpha	3977	0.591255	7.22992e-38
1049111	ATP6V0E1	A_23_P213840	8884	ATPase; H+ transporting; lysosomal 9kDa; V0 subunit e1	8992	0.591218	7.27536e-21
1057813	CYBA	CUST_176_PI417507815	1524	cytochrome b-245; alpha polypeptide	1535	0.591005	9.13964e-29
1026887	MBNL1	A_23_P357811	4129	muscleblind-like splicing regulator 1	4154	0.590986	2.12378e-40
1057855	CTNNA1	A_24_P80633	1484	catenin (cadherin-associated protein); alpha 1; 102kDa	1495	0.590981	8.33343e-46
1025820	DAPL1	A_23_P165598	60148	death associated protein-like 1	92196	0.590914	6.95521e-31
1041310	NDNL2	A_23_P117862	35443	necdin-like 2	56160	0.590913	2.1214e-39
1015250	GLG1	A_23_P206510	2717	golgi glycoprotein 1	2734	0.590538	1.14618e-34
1028287	DNAH9	A_23_P164068	1758	dynein; axonemal; heavy chain 9	1770	0.590444	4.56858e-29
1043141	WBP11	CUST_1140_PI416261804	31209	WW domain binding protein 11	51729	0.590357	5.80943e-14
1050738	TLR5	A_23_P85903	7057	toll-like receptor 5	7100	0.590252	1.31751e-37
1021914	SMOC1	A_24_P150466	40726	SPARC related modular calcium binding 1	64093	0.590189	3.84703e-34
1043922	RNF141	A_23_P139066	30346	ring finger protein 141	50862	0.589931	3.9882e-39
1013858	WDR43	CUST_4972_PI416261804	22915	WD repeat domain 43	23160	0.589767	3.18365e-17
1070342	MBNL3	A_32_P165297	35085	muscleblind-like splicing regulator 3	55796	0.589617	2.3688e-34
1040725	PBXIP1	A_24_P79808	36601	pre-B-cell leukemia homeobox interacting protein 1	57326	0.589497	3.513e-31
1016293	LEPREL1	A_23_P69179	34503	leprecan-like 1	55214	0.589444	5.46955e-41
1019171	MAPRE2	A_23_P418015	10824	microtubule-associated protein; RP/EB family; member 2	10982	0.589388	2.41597e-31
1042695	TET2	A_24_P932233	34079	tet methylcytosine dioxygenase 2	54790	0.589329	1.51415e-41
1024069	CAV2	CUST_15013_PI416261804	854	caveolin 2	858	0.589239	3.13878e-31
1048616	CRIPT	A_23_P17219	9283	cysteine-rich PDZ-binding protein	9419	0.589172	5.85572e-27
1051120	SSR1	A_32_P89755	6705	signal sequence receptor; alpha	6745	0.589083	1.67339e-37
1017296	MYOM1	A_23_P96271	8665	myomesin 1; 185kDa	8736	0.58904	1.1278e-30
1023936	LDHD	A_23_P54918	83463	lactate dehydrogenase D	197257	0.589027	1.61994e-33
1043067	STX18	A_24_P388622	32887	syntaxin 18	53407	0.588467	1.8941e-32
1034823	SESN3	CUST_1136_PI416261804	80328	sestrin 3	143686	0.588428	5.61371e-35
1035029	APOOL	A_23_P136986	79801	apolipoprotein O-like	139322	0.588037	6.91637e-35
1051801	SCD	A_23_P63618	6284	stearoyl-CoA desaturase (delta-9-desaturase)	6319	0.587857	4.26035e-49
1037217	RAB2B	A_23_P65466	59122	RAB2B; member RAS oncogene family	84932	0.587833	1.04504e-39
1041841	ENOSF1	A_23_P15906	34845	enolase superfamily member 1	55556	0.587706	2.17393e-38
1017475	LOC728024	A_24_P290373	170498	chromosome X open reading frame 56 pseudogene	728024	0.587501	4.8806e-22
1055863	GTF2H3	CUST_5525_PI416261804	2950	general transcription factor IIH; polypeptide 3; 34kDa	2967	0.587394	9.79513e-41
1027462	ARHGEF10	CUST_87_PI416408490	9495	Rho guanine nucleotide exchange factor (GEF) 10	9639	0.587324	2.60623e-37
1045046	TOR1AIP1	A_24_P267997	25841	torsin A interacting protein 1	26092	0.587273	8.59635e-31
1054018	MT1F	A_23_P15174	4468	metallothionein 1F	4494	0.587093	1.42699e-31
1016560	SLC7A7	A_23_P99642	8936	solute carrier family 7 (amino acid transporter light chain; y+L system); member 7	9056	0.58706	1.65824e-33
1050728	TSPAN6	A_23_P171143	7062	tetraspanin 6	7105	0.586964	2.11708e-17
1035359	RFTN2	A_23_P363878	79409	raftlin family member 2	130132	0.586722	1.01934e-36
1044722	NGFRAP1	A_32_P27878	26763	nerve growth factor receptor (TNFRSF16) associated protein 1	27018	0.586637	1.76394e-24
1056938	FOXO1	A_23_P151426	2292	forkhead box O1	2308	0.58659	3.50993e-40
1034526	BROX	A_23_P359636	80706	BRO1 domain and CAAX motif containing	148362	0.586588	1.00524e-36
1034882	PABPC5	CUST_4546_PI416261804	80201	poly(A) binding protein; cytoplasmic 5	140886	0.586581	8.04637e-17
1017489	AZI2	CUST_706_PI416573500	40944	5-azacytidine induced 2	64343	0.586429	3.15605e-35
1038143	CHST9	CUST_11413_PI416261804	57782	carbohydrate (N-acetylgalactosamine 4-0) sulfotransferase 9	83539	0.586127	5.91685e-28
1047730	LHFPL2	A_23_P255104	10038	lipoma HMGIC fusion partner-like 2	10184	0.585781	6.10074e-42
1029025	NDUFAF3	A_23_P256172	25664	NADH dehydrogenase (ubiquinone) complex I; assembly factor 3	25915	0.585318	1.90089e-32
1044976	GIMAP2	A_23_P368681	25906	GTPase; IMAP family member 2	26157	0.585203	6.67033e-41
1042991	CHRAC1	CUST_5673_PI416261804	33401	chromatin accessibility complex 1	54108	0.585173	1.51936e-34
1029325	TMPRSS6	A_23_P211493	81642	transmembrane protease; serine 6	164656	0.585067	8.30301e-35
1046015	MAP3K7IP2	CUST_11100_PI416261804	22873	TGF-beta activated kinase 1/MAP3K7 binding protein 2	23118	0.584912	8.67986e-31
1051886	RRAS	A_23_P39074	6204	related RAS viral (r-ras) oncogene homolog	6237	0.584883	5.98249e-31
1014453	CCNK	A_24_P348925	8735	cyclin K	8812	0.584811	1.9155e-30
1018043	MANEAL	A_23_P391228	80769	mannosidase; endo-alpha-like	149175	0.584245	7.64627e-29
1042361	SLC35A5	A_23_P255057	34321	solute carrier family 35; member A5	55032	0.584223	7.85309e-45
1055272	HTR2C	CUST_1858_PI417557136	3338	5-hydroxytryptamine (serotonin) receptor 2C; G protein-coupled	3358	0.584197	2.12086e-28
1057220	STX2	A_24_P364296	2039	syntaxin 2	2054	0.584097	4.49268e-36
1030415	UACA	A_23_P360340	34364	uveal autoantigen with coiled-coil domains and ankyrin repeats	55075	0.58401	2.91378e-27
1022652	C18orf32	CUST_416_PI416261804	152128	chromosome 18 open reading frame 32	497661	0.583946	1.70906e-37
1041115	C15orf39	A_23_P37514	36184	chromosome 15 open reading frame 39	56905	0.583914	1.67973e-31
1034072	CXorf38	A_24_P36745	81442	chromosome X open reading frame 38	159013	0.583629	2.6352e-33
1059227	AMFR	A_23_P141005	264	autocrine motility factor receptor; E3 ubiquitin protein ligase	267	0.583586	3.06963e-31
1046524	SOX21	A_24_P407259	11007	SRY (sex determining region Y)-box 21	11166	0.583571	6.58919e-33
1037921	CCDC8	A_23_P164958	58203	coiled-coil domain containing 8	83987	0.583537	6.46358e-34
1018121	ZNF195	A_23_P252748	7704	zinc finger protein 195	7748	0.583283	1.23153e-32
1054898	ITPKB	A_23_P372255	3682	inositol-trisphosphate 3-kinase B	3707	0.583246	3.5362e-23
1014100	ASRGL1	A_23_P203392	55951	asparaginase like 1	80150	0.58312	1.48268e-32
1016819	LIMS2	A_23_P142796	34968	LIM and senescent cell antigen-like domains 2	55679	0.583098	2.41038e-18
1049738	TAGLN2	A_23_P74138	8349	transgelin 2	8407	0.583015	3.08748e-26
1018746	FAM201A	A_24_P886197	81358	family with sequence similarity 201; member A	158228	0.58294	8.96886e-25
1029425	GRAMD1C	A_24_P915095	34051	GRAM domain containing 1C	54762	0.582912	2.49148e-35
1018071	ST6GALNAC3	CUST_1319_PI416573500	90352	ST6 (alpha-N-acetyl-neuraminyl-2;3-beta-galactosyl-1;3)-N-acetylgalactosaminide alpha-2;6-sialyltransferase 3	256435	0.582855	6.76942e-43
1054088	MN1	A_23_P6381	4304	meningioma (disrupted in balanced translocation) 1	4330	0.582782	4.8405e-36
1047488	IRF9	A_23_P65442	10232	interferon regulatory factor 9	10379	0.582751	2.1689e-27
1042946	DNAJC10	A_24_P225604	33722	DnaJ (Hsp40) homolog; subfamily C; member 10	54431	0.582747	7.32603e-13
1038562	PREX2	CUST_926_PI416379584	56044	phosphatidylinositol-3;4;5-trisphosphate-dependent Rac exchange factor 2	80243	0.582601	5.11963e-29
1025778	ERBB2IP	A_23_P30175	35201	erbb2 interacting protein	55914	0.582491	2.22314e-29
1045769	AP006216.1	A_24_P347067	23142	SIK family kinase 3	23387	0.582149	3.50656e-31
1037643	LZIC	A_23_P784	58538	leucine zipper and CTNNBIP1 domain containing	84328	0.582046	1.74342e-42
1049542	PDLIM4	A_23_P144796	8506	PDZ and LIM domain 4	8572	0.581993	2.77658e-35
1049443	VAMP8	A_23_P28434	8604	vesicle-associated membrane protein 8 (endobrevin)	8673	0.581922	7.95225e-38
1019669	SNX18	A_24_P180363	76596	sorting nexin 18	112574	0.581652	1.7574e-45
1036451	ARHGAP18	CUST_9954_PI416261804	60315	Rho GTPase activating protein 18	93663	0.581645	9.25526e-36
1053758	NEO1	A_23_P14798	4730	neogenin 1	4756	0.581599	3.8027e-23
1016113	FCGBP	A_23_P21495	8780	Fc fragment of IgG binding protein	8857	0.58133	9.07158e-25
1020517	CMKLR1	A_23_P105461	1231	chemokine-like receptor 1	1240	0.58133	8.65853e-20
1044422	CDH20	A_23_P55586	28053	cadherin 20; type 2	28316	0.581281	2.57498e-43
1058912	AXL	A_23_P208389	555	AXL receptor tyrosine kinase	558	0.581198	8.43864e-20
1047343	CREB3	A_23_P423389	10341	cAMP responsive element binding protein 3	10488	0.581137	1.09132e-21
1056419	GJA1	A_23_P93591	2681	gap junction protein; alpha 1; 43kDa	2697	0.581064	1.10873e-42
1034610	APCDD1	A_23_P337262	80613	adenomatosis polyposis coli down-regulated 1	147495	0.580973	2.61326e-16
1051124	SSBP1	CUST_15014_PI416261804	6702	single-stranded DNA binding protein 1; mitochondrial	6742	0.58089	1.99498e-21
1043769	SH3GLB1	A_23_P22957	30582	SH3-domain GRB2-like endophilin B1	51100	0.580704	3.18832e-23
1016841	PPM1N	A_23_P141893	80629	protein phosphatase; Mg2+/Mn2+ dependent; 1N (putative)	147699	0.58069	2.95775e-44
1033548	TXLNA	A_24_P205627	83527	taxilin alpha	200081	0.58061	1.8142e-23
1059438	ACTB	A_23_P135769	57	actin; beta	60	0.580558	6.68535e-30
1043458	POMP	A_23_P65254	30852	proteasome maturation protein	51371	0.580518	1.98121e-33
1050013	UBXN8	A_23_P157465	7946	UBX domain protein 8	7993	0.58036	9.60259e-29
1032523	FAM100B	CUST_10109_PI416261804	94136	family with sequence similarity 100; member B	283991	0.580316	8.55817e-40
1060115	MR1	A_23_P201837	3122	major histocompatibility complex; class I-related	3140	0.580293	1.26377e-31
1016602	NENF	A_23_P137948	29670	neudesin neurotrophic factor	29937	0.580275	4.31509e-32
1020432	GNG4	A_23_P335329	2769	guanine nucleotide binding protein (G protein); gamma 4	2786	0.580086	2.374e-35
1052243	RDX	CUST_14722_PI416261804	5930	radixin	5962	0.58	1.62855e-39
1011679	FAM7A3	A_32_P203786	59774	unc-51-like kinase 4 (C. elegans) pseudogene 3	89837	0.5799	2.67947e-24
1015559	C22orf41	A_24_P659836	151891	synaptonemal complex central element protein 3	644186	0.57988	5.6951e-27
1051138	SRP72	A_23_P337201	6691	signal recognition particle 72kDa	6731	0.57985	3.19137e-35
1010647	MYOZ3	A_32_P88415	60126	myozenin 3	91977	0.57976	1.26233e-31
1055423	HSPB1	A_23_P257704	3295	heat shock 27kDa protein 1	3315	0.579651	2.33804e-32
1046656	NUDT21	A_23_P129614	10893	nudix (nucleoside diphosphate linked moiety X)-type motif 21	11051	0.579607	1.05763e-21
1019887	FKBP5	A_23_P111206	2273	FK506 binding protein 5	2289	0.579497	2.12332e-31
1021492	EFTUD1	A_23_P152055	55434	elongation factor Tu GTP binding domain containing 1	79631	0.579441	1.05432e-31
1022021	ANGPTL4	A_23_P170719	30611	angiopoietin-like 4	51129	0.5793	1.46441e-20
1056986	FGFR3	A_23_P500501	2246	fibroblast growth factor receptor 3	2261	0.579193	1.78332e-17
1047318	SEMA3C	CUST_5750_PI416261804	10365	sema domain; immunoglobulin domain (Ig); short basic domain; secreted; (semaphorin) 3C	10512	0.579119	1.94783e-35
1039422	C19orf50	A_23_P50722	54876	KxDL motif containing 1	79036	0.578955	8.20777e-28
1022796	CLIC5	A_23_P416774	32885	chloride intracellular channel 5	53405	0.578952	1.18289e-28
1020344	CASC2	A_32_P170621	90244	cancer susceptibility candidate 2 (non-protein coding)	255082	0.57883	2.06091e-26
1057209	EPS8	CUST_10933_PI416261804	2044	epidermal growth factor receptor pathway substrate 8	2059	0.5786	6.38088e-36
1050741	TLR3	CUST_16146_PI416261804	7055	toll-like receptor 3	7098	0.578575	2.40119e-41
1021619	AC025627.16	CUST_8793_PI416261804	94207	lectin; galactoside-binding; soluble; 9B	284194	0.578572	2.89759e-36
1058865	CCND1	A_24_P193011	592	cyclin D1	595	0.578482	4.78863e-37
1057634	DHODH	A_23_P15202	1711	dihydroorotate dehydrogenase (quinone)	1723	0.578443	3.70858e-35
1010645	LOH12CR2	A_32_P89730	1000194	loss of heterozygosity; 12; chromosomal region 2 (non-protein coding)	503693	0.578317	9.2854e-24
1065162	EXOC6B	A_32_P16258	22988	exocyst complex component 6B	23233	0.578274	2.20868e-33
1058158	CLCN6	A_24_P302374	1176	chloride channel; voltage-sensitive 6	1185	0.578192	1.35612e-31
1014032	KDELR2	A_23_P19938	10856	KDEL (Lys-Asp-Glu-Leu) endoplasmic reticulum protein retention receptor 2	11014	0.578076	1.71525e-40
1069982	C17orf72	A_32_P27535	60169	chromosome 17 open reading frame 72	92340	0.577893	5.43725e-37
1038960	C7orf10	A_23_P145711	55586	chromosome 7 open reading frame 10	79783	0.577853	6.95762e-29
1020142	C7orf73	CUST_6359_PI416261804	165111	chromosome 7 open reading frame 73	647087	0.577814	1.01469e-29
1056906	FN1	CUST_14240_PI416261804	2319	fibronectin 1	2335	0.577754	3.87085e-29
1016010	MX1	A_23_P17663	4573	myxovirus (influenza virus) resistance 1; interferon-inducible protein p78 (mouse)	4599	0.577688	4.96344e-33
1048137	MRPL19	CUST_5646_PI416261804	9657	mitochondrial ribosomal protein L19	9801	0.577612	5.41672e-40
1042475	LPCAT2	A_24_P364807	34236	lysophosphatidylcholine acyltransferase 2	54947	0.577501	2.62861e-27
1055183	IFIT3	A_23_P35412	3417	interferon-induced protein with tetratricopeptide repeats 3	3437	0.577474	1.14134e-33
1018306	LOC100287161	CUST_4369_PI416261804	1003237	hypothetical protein LOC100287161	100287161	0.577358	7.50275e-38
1058213	CHRM5	A_23_P117873	1125	cholinergic receptor; muscarinic 5	1133	0.577277	5.79143e-28
1022790	FLJ32756	A_23_P255016	151469	uncharacterized LOC642757	642757	0.577148	8.8522e-30
1023391	SIPA1	A_23_P127460	6458	signal-induced proliferation-associated 1	6494	0.577041	4.35124e-33
1055620	HMGN1	A_32_P78250	3130	high mobility group nucleosome binding domain 1	3150	0.577027	9.25625e-46
1053296	PCYT1A	A_23_P252681	5098	phosphate cytidylyltransferase 1; choline; alpha	5130	0.576947	2.26426e-35
1025320	TGFB1	CUST_651_PI416408490	6998	transforming growth factor; beta 1	7040	0.576872	2.14203e-39
1042241	C19orf73	A_23_P164912	34439	chromosome 19 open reading frame 73	55150	0.576862	1.63436e-38
1016021	RP11-60I3.5	A_32_P177955	134557	uncharacterized LOC441461	441461	0.576813	1.596e-32
1015876	FKBP9	A_23_P334709	11163	FK506 binding protein 9; 63 kDa	11328	0.57654	5.74358e-27
1024213	KIAA1279	CUST_6322_PI416261804	25877	KIAA1279	26128	0.576468	5.40669e-23
1027989	TBL1Y	A_23_P114466	59955	transducin (beta)-like 1; Y-linked	90665	0.576448	3.38699e-38
1031604	FAM89A	A_24_P418408	119546	family with sequence similarity 89; member A	375061	0.576444	3.69575e-25
1054946	ITGA1	A_23_P256334	3647	integrin; alpha 1	3672	0.576335	8.89193e-26
1056350	GNAL	A_24_P339436	2757	guanine nucleotide binding protein (G protein); alpha activating activity polypeptide; olfactory type	2774	0.576204	2.00853e-36
1032588	CLEC9A	CUST_971_PI416379584	93950	C-type lectin domain family 9; member A	283420	0.576083	2.13154e-24
1055643	HLA-E	A_32_P460973	3115	major histocompatibility complex; class I; E	3133	0.576007	1.08008e-29
1025237	FAM13C	CUST_9572_PI416261804	85683	family with sequence similarity 13; member C	220965	0.575619	2.91347e-42
1050591	TSN	A_23_P28105	7204	translin	7247	0.575502	2.64112e-39
1043605	COX16	CUST_9619_PI416261804	30722	COX16 cytochrome c oxidase assembly homolog (S. cerevisiae)	51241	0.575478	9.83468e-35
1045939	UBXN4	A_24_P200080	22945	UBX domain protein 4	23190	0.57539	9.60984e-33
1036403	GNG8	A_24_P79070	60869	guanine nucleotide binding protein (G protein); gamma 8	94235	0.575288	4.28078e-36
1027713	GEM	A_23_P257043	2653	GTP binding protein overexpressed in skeletal muscle	2669	0.57518	5.04767e-27
1019191	RPN2	A_23_P108994	6153	ribophorin II	6185	0.575175	4.8459e-38
1037897	MAGT1	A_23_P148273	58272	magnesium transporter 1	84061	0.575173	1.76128e-35
1029778	ITGB1	A_23_P104193	3663	integrin; beta 1 (fibronectin receptor; beta polypeptide; antigen CD29 includes MDF2; MSK12)	3688	0.575158	1.45948e-31
1010703	C1orf198	A_32_P42574	59076	chromosome 1 open reading frame 198	84886	0.575152	8.93536e-31
1015620	RASAL3	A_23_P79069	41450	RAS protein activator like 3	64926	0.574976	1.27329e-34
1058681	MRPL49	A_24_P232500	736	mitochondrial ribosomal protein L49	740	0.574926	5.64343e-20
1027570	BCL2	A_23_P352266	593	B-cell CLL/lymphoma 2	596	0.574863	2.84467e-30
1041985	AGPAT5	A_24_P29876	34615	1-acylglycerol-3-phosphate O-acyltransferase 5 (lysophosphatidic acid acyltransferase; epsilon)	55326	0.574811	5.49055e-37
1037308	HAVCR2	A_23_P18903	59058	hepatitis A virus cellular receptor 2	84868	0.574566	8.37147e-17
1030189	SPTBN1	A_23_P339095	6671	spectrin; beta; non-erythrocytic 1	6711	0.574542	1.14815e-31
1053992	MYO1F	A_23_P142447	4516	myosin IF	4542	0.57452	1.3826e-28
1047507	HMG20B	CUST_9512_PI416261804	10215	high mobility group 20B	10362	0.574455	2.22264e-41
1017880	NOL8	A_23_P71591	34324	nucleolar protein 8	55035	0.574324	1.39696e-32
1030975	RHBDF2	A_23_P329870	55454	rhomboid 5 homolog 2 (Drosophila)	79651	0.574028	2.03884e-37
1012117	FAM184B	CUST_8248_PI416261804	26891	family with sequence similarity 184; member B	27146	0.573932	7.26931e-39
1014836	FTO	CUST_16468_PI416261804	54908	fat mass and obesity associated	79068	0.573812	4.9765e-19
1025442	EIF2AK4	CUST_8176_PI416261804	133458	eukaryotic translation initiation factor 2 alpha kinase 4	440275	0.573684	1.43863e-38
1038913	WDR78	A_23_P200670	55622	WD repeat domain 78	79819	0.573668	9.69142e-43
1018516	CTD-2514K5.2	A_32_P315395	59189	uncharacterized protein MGC16275	85001	0.573478	2.22254e-27
1026445	EPB41L1	A_23_P154806	2021	erythrocyte membrane protein band 4.1-like 1	2036	0.573384	2.29461e-35
1039177	ACSS3	CUST_7780_PI416261804	55414	acyl-CoA synthetase short-chain family member 3	79611	0.573377	2.58232e-26
1056834	FZD2	A_23_P141362	2519	frizzled family receptor 2	2535	0.57336	2.97778e-19
1036732	FAM113B	A_23_P36888	60056	PC-esterase domain containing 1B	91523	0.573342	2.72714e-22
1051779	SCP2	CUST_13257_PI416261804	6307	sterol carrier protein 2	6342	0.573332	3.63269e-30
1045141	CHMP2B	A_24_P114617	25727	charged multivesicular body protein 2B	25978	0.573259	2.71232e-28
1024581	BHLHE23	CUST_9632_PI416261804	79285	basic helix-loop-helix family; member e23	128408	0.573062	1.83684e-27
1019850	EIF2AK1	A_23_P251173	26847	eukaryotic translation initiation factor 2-alpha kinase 1	27102	0.573053	8.50171e-41
1028049	TCF12	A_23_P151930	6898	transcription factor 12	6938	0.573008	5.66338e-37
1044088	GLTSCR1	A_24_P31421	29731	glioma tumor suppressor candidate region gene 1	29998	0.572948	1.39912e-34
1049589	BCAS1	CUST_5881_PI416261804	8471	breast carcinoma amplified sequence 1	8537	0.572923	2.4549e-37
1025296	HEATR1	A_23_P103628	34416	HEAT repeat containing 1	55127	0.572895	8.03424e-33
1026341	SMARCD3	A_23_P122852	6564	SWI/SNF related; matrix associated; actin dependent regulator of chromatin; subfamily d; member 3	6604	0.572851	2.43192e-21
1042515	UBE2R2	CUST_9407_PI416261804	34215	ubiquitin-conjugating enzyme E2R 2	54926	0.572767	3.36105e-38
1053097	SERPINB6	A_23_P70355	5237	serpin peptidase inhibitor; clade B (ovalbumin); member 6	5269	0.572611	1.79623e-31
1069734	KATNAL2	A_23_P101121	57717	katanin p60 subunit A-like 2	83473	0.572564	2.08556e-29
1052393	PYGL	A_23_P48676	5804	phosphorylase; glycogen; liver	5836	0.572515	7.15628e-39
1049382	SNX4	CUST_4712_PI416261804	8652	sorting nexin 4	8723	0.572505	4.62058e-35
1059306	NR0B1	A_23_P73632	187	nuclear receptor subfamily 0; group B; member 1	190	0.572487	1.52744e-19
1045440	SH3BP4	A_23_P79259	23430	SH3-domain binding protein 4	23677	0.572373	2.58398e-27
1018271	MILR1	A_24_P33982	94150	mast cell immunoglobulin-like receptor 1	284021	0.572126	1.26032e-20
1032238	DPY19L4	A_32_P196047	94803	dpy-19-like 4 (C. elegans)	286148	0.571996	2.87429e-32
1016343	KIF2A	A_23_P254091	3771	kinesin heavy chain member 2A	3796	0.571979	2.06745e-27
1036814	PYGO2	CUST_5031_PI416261804	59966	pygopus homolog 2 (Drosophila)	90780	0.571927	1.95224e-24
1034179	PEBP4	A_23_P157636	81279	phosphatidylethanolamine-binding protein 4	157310	0.571837	5.28032e-27
1014072	C2orf72	CUST_10621_PI416261804	90415	chromosome 2 open reading frame 72	257407	0.571796	3.33692e-22
1037642	HVCN1	CUST_15098_PI416261804	58539	hydrogen voltage-gated channel 1	84329	0.5717	2.00253e-32
1021742	PRKAG2	A_23_P314760	30903	protein kinase; AMP-activated; gamma 2 non-catalytic subunit	51422	0.571634	1.42474e-37
1033141	C6orf130	CUST_141_PI416261804	85756	chromosome 6 open reading frame 130	221443	0.571613	8.2166e-33
1022641	FAM196A	CUST_9514_PI416261804	152302	family with sequence similarity 196; member A	642938	0.57157	7.57805e-39
1055677	HLA-DMA	A_23_P42306	3090	major histocompatibility complex; class II; DM alpha	3108	0.571394	1.97962e-32
1019372	FHL1	A_23_P217326	2258	four and a half LIM domains 1	2273	0.571346	6.04664e-34
1050081	CXCR4	CUST_16990_PI416261804	7806	chemokine (C-X-C motif) receptor 4	7852	0.571322	8.43566e-30
1040423	IGDCC4	A_23_P14673	36995	immunoglobulin superfamily; DCC subclass; member 4	57722	0.57131	2.21776e-22
1046774	CBX1	A_24_P247596	10793	chromobox homolog 1	10951	0.571195	1.86647e-39
1040092	CXorf56	CUST_353_PI416261804	40575	chromosome X open reading frame 56	63932	0.571121	1.15934e-30
1033694	S100Z	A_24_P12136	81907	S100 calcium binding protein Z	170591	0.57108	2.61811e-27
1058099	COL1A2	A_24_P277934	1269	collagen; type I; alpha 2	1278	0.570965	8.09792e-29
1047894	MAMLD1	CUST_12385_PI416261804	9901	mastermind-like domain containing 1	10046	0.57088	4.19935e-33
1034049	C11orf65	A_23_P418485	81462	chromosome 11 open reading frame 65	160140	0.570857	5.8802e-38
1069855	LOC100131754	A_24_P281853	1011055	similar to NADH dehydrogenase subunit 2	100131754	0.570669	4.2789e-26
1057346	EGFR	CUST_17_PI416408490	1943	epidermal growth factor receptor	1956	0.570615	3.27448e-33
1058423	CD81	CUST_1295_PI416379584	970	CD81 molecule	975	0.570488	3.47385e-32
1038284	UNC93B3	A_23_P98167	57304	unc-93 homolog B1 (C. elegans)	81622	0.570387	9.66026e-16
1010865	LOC644422	A_24_P418386	165742	splicing factor; arginine/serine-rich 6 pseudogene	644422	0.570107	2.38734e-36
1058331	CEBPA	A_24_P224727	1043	CCAAT/enhancer binding protein (C/EBP); alpha	1050	0.570003	1.24462e-17
1017053	ZNF610	A_23_P416751	81558	zinc finger protein 610	162963	0.569997	1.8572e-35
1043994	ATP6V0A4	A_23_P215111	30107	ATPase; H+ transporting; lysosomal V0 subunit a4	50617	0.569961	1.36009e-32
1043554	RASL12	A_24_P150580	30766	RAS-like; family 12	51285	0.569931	2.70935e-33
1058113	PLK3	A_23_P51646	1254	polo-like kinase 3	1263	0.569848	2.68626e-35
1055915	CXCL3	A_24_P251764	2904	chemokine (C-X-C motif) ligand 3	2921	0.569754	1.56535e-23
1047405	IFI30	A_23_P153745	10290	interferon; gamma-inducible protein 30	10437	0.569712	7.70062e-35
1056918	FMO2	A_23_P355295	2311	flavin containing monooxygenase 2 (non-functional)	2327	0.569695	6.025e-36
1052987	PLCG2	CUST_14332_PI416261804	5304	phospholipase C; gamma 2 (phosphatidylinositol-specific)	5336	0.569631	5.97171e-40
1047276	GLRX3	CUST_14844_PI416261804	10392	glutaredoxin 3	10539	0.569554	1.18031e-40
1059006	ATOX1	A_23_P144877	472	ATX1 antioxidant protein 1 homolog (yeast)	475	0.569457	2.90756e-13
1017457	OR7E24	A_23_P16110	26395	olfactory receptor; family 7; subfamily E; member 24	26648	0.569449	1.18536e-32
1015631	AC044839.2	A_32_P189790	119464	uncharacterized DKFZp779M0652	374387	0.56932	3.94902e-27
1011104	PEX19	A_24_P19752	5792	peroxisomal biogenesis factor 19	5824	0.569237	3.08192e-30
1046980	AHCYL1	A_24_P11307	10610	adenosylhomocysteinase-like 1	10768	0.569183	4.88052e-32
1048598	ABCG2	A_23_P18713	9293	ATP-binding cassette; sub-family G (WHITE); member 2	9429	0.569117	5.71905e-26
1048937	ATG12	A_23_P18901	9017	autophagy related 12	9140	0.569054	3.18166e-32
1040438	RNF213	A_24_P350124	36947	ring finger protein 213	57674	0.568983	7.87394e-37
1054085	MNDA	CUST_1288_PI416261804	4306	myeloid cell nuclear differentiation antigen	4332	0.568941	3.3057e-37
1044520	DIMT1	A_24_P266037	27037	DIM1 dimethyladenosine transferase 1 homolog (S. cerevisiae)	27292	0.568742	1.02784e-34
1054741	KLRC2	A_23_P22232	3797	killer cell lectin-like receptor subfamily C; member 2	3822	0.568686	5.06482e-22
1056999	FGF7	A_32_P196029	2237	fibroblast growth factor 7	2252	0.568677	1.78033e-21
1050098	CSDE1	A_23_P74595	7766	cold shock domain containing E1; RNA-binding	7812	0.568411	6.39202e-33
1043916	HEBP1	CUST_459_PI416261804	30349	heme binding protein 1	50865	0.568235	2.4482e-12
1052041	MRPL23	A_23_P105044	6118	mitochondrial ribosomal protein L23	6150	0.56818	9.97568e-29
1052812	PPIC	A_23_P422724	5448	peptidylprolyl isomerase C (cyclophilin C)	5480	0.56816	2.14165e-21
1051243	SOD1	A_24_P151464	6607	superoxide dismutase 1; soluble	6647	0.56807	1.54459e-21
1042808	SPATA6	A_23_P327483	33849	spermatogenesis associated 6	54558	0.568012	1.5171e-43
1041745	NHP2	CUST_13709_PI416261804	34940	NHP2 ribonucleoprotein homolog (yeast)	55651	0.567994	1.49724e-09
1035679	LSM12	A_32_P95537	79026	LSM12 homolog (S. cerevisiae)	124801	0.567812	1.62653e-41
1035241	CPEB2	A_32_P225355	79534	cytoplasmic polyadenylation element binding protein 2	132864	0.56781	2.39029e-36
1051443	SLC6A11	A_23_P418562	6502	solute carrier family 6 (neurotransmitter transporter; GABA); member 11	6538	0.567745	4.30116e-39
1041131	DPYSL5	A_23_P210224	36175	dihydropyrimidinase-like 5	56896	0.567658	4.01549e-33
1055434	HSPA4	A_24_P377269	3288	heat shock 70kDa protein 4	3308	0.567633	9.03691e-35
1046276	COBLL1	CUST_4902_PI416261804	22593	COBL-like 1	22837	0.567592	5.08359e-32
1039352	MAPKAP1	CUST_6939_PI416261804	54948	mitogen-activated protein kinase associated protein 1	79109	0.567582	3.35324e-26
1047658	CALCOCO2	A_24_P322191	10095	calcium binding and coiled-coil domain 2	10241	0.567571	3.74711e-35
1045322	ATXN10	A_32_P162760	25563	ataxin 10	25814	0.567446	1.24278e-23
1058778	BNIP2	CUST_1298_PI416573500	659	BCL2/adenovirus E1B 19kDa interacting protein 2	663	0.567401	5.13734e-28
1030819	ANXA2	A_32_P94798	299	annexin A2	302	0.567204	2.99984e-28
1020319	ENDOD1	CUST_249_PI416408490	22807	endonuclease domain containing 1	23052	0.567174	3.46842e-32
1042843	MIER2	A_23_P119683	33822	mesoderm induction early response 1; family member 2	54531	0.566977	5.33424e-27
1034762	C12orf66	CUST_5922_PI416261804	80381	chromosome 12 open reading frame 66	144577	0.566733	2.76453e-17
1019319	RP11-193H5.1	A_32_P146286	1002040	POTE ankyrin domain family; member F pseudogene	100130331	0.566593	2.74229e-15
1050941	TBX2	A_23_P164451	6869	T-box 2	6909	0.566396	2.30003e-31
1034128	C9orf98	A_23_P83200	81344	adenylate kinase 8	158067	0.566299	3.44861e-24
1042103	OGFOD1	CUST_7456_PI416261804	34528	2-oxoglutarate and iron-dependent oxygenase domain containing 1	55239	0.566241	1.07254e-22
1051261	SNRPD3	A_23_P132216	6594	small nuclear ribonucleoprotein D3 polypeptide 18kDa	6634	0.566199	1.88274e-23
1035753	TARSL2	CUST_7836_PI416261804	78948	threonyl-tRNA synthetase-like 2	123283	0.566174	2.84994e-32
1015454	ATXN1L	CUST_9406_PI416261804	109982	ataxin 1-like	342371	0.566065	5.15801e-37
1027396	AP2B1	A_23_P55149	160	adaptor-related protein complex 2; beta 1 subunit	163	0.565963	3.62739e-28
1055425	HSPA9	A_32_P51781	3293	heat shock 70kDa protein 9 (mortalin)	3313	0.565657	3.07045e-33
1010681	AGBL5	A_32_P57854	37969	ATP/GTP binding protein-like 5	60509	0.565632	2.06322e-21
1050975	TAL2	CUST_11847_PI416261804	6847	T-cell acute lymphocytic leukemia 2	6887	0.565571	1.57835e-34
1035199	CCDC127	CUST_20_PI416261804	79581	coiled-coil domain containing 127	133957	0.565538	2.3509e-27
1058448	SCARB2	A_23_P386514	945	scavenger receptor class B; member 2	950	0.565523	1.2462e-39
1011111	LOC389842	CUST_3671_PI416261804	123608	RAN binding protein 1 pseudogene	389842	0.565314	9.12944e-43
1046471	AKAP13	A_24_P155761	11054	A kinase (PRKA) anchor protein 13	11214	0.565298	2.16762e-31
1042142	RCBTB1	A_24_P364516	34502	regulator of chromosome condensation (RCC1) and BTB (POZ) domain containing protein 1	55213	0.565289	6.15125e-28
1053207	PECAM1	A_23_P252471	5143	platelet/endothelial cell adhesion molecule 1	5175	0.565049	3.70725e-26
1056447	GFAP	A_24_P31165	2654	glial fibrillary acidic protein	2670	0.564902	1.58812e-29
1036483	MMGT1	CUST_8529_PI416261804	60275	membrane magnesium transporter 1	93380	0.564792	4.33962e-23
1036242	FMNL2	CUST_8992_PI416261804	77517	formin-like 2	114793	0.564668	1.94943e-38
1034422	DUSP18	A_23_P143650	80873	dual specificity phosphatase 18	150290	0.564632	2.75165e-27
1052172	RIT1	A_23_P316601	5984	Ras-like without CAAX 1	6016	0.564611	1.51859e-30
1055694	HK2	A_23_P398460	3081	hexokinase 2	3099	0.56448	3.25459e-31
1046093	PALLD	CUST_15064_PI416261804	22777	palladin; cytoskeletal associated protein	23022	0.564424	1.86962e-17
1021674	LOC729225	A_24_P862207	169022	hypothetical LOC729225	729225	0.564399	3.75071e-30
1040637	ESYT2	A_23_P8744	36761	extended synaptotagmin-like protein 2	57488	0.56414	5.40199e-38
1020485	UG0898H09	A_24_P170275	158822	uncharacterized LOC643763	643763	0.564122	7.28017e-19
1050348	WNT6	A_23_P119916	7432	wingless-type MMTV integration site family; member 6	7475	0.563915	1.56176e-22
1045473	RABGAP1	CUST_11241_PI416261804	23390	RAB GTPase activating protein 1	23637	0.563909	3.07901e-09
1057275	EMP2	A_23_P106682	1998	epithelial membrane protein 2	2013	0.563717	4.10032e-28
1042081	ADI1	A_23_P148194	34545	acireductone dioxygenase 1	55256	0.563563	2.49868e-13
1014893	PARP9	CUST_1245_PI416379584	57908	poly (ADP-ribose) polymerase family; member 9	83666	0.563347	3.36565e-35
1020864	MUC3B	A_23_P349147	37147	mucin 3B; cell surface associated	57876	0.56311	7.05926e-34
1012151	BANF1	CUST_9724_PI416261804	8738	barrier to autointegration factor 1	8815	0.562753	2.06789e-31
1010391	ROBLD3	CUST_1420_PI416379584	28692	late endosomal/lysosomal adaptor; MAPK and MTOR activator 2	28956	0.562649	8.60546e-35
1036858	LRRC46	A_23_P152949	59926	leucine rich repeat containing 46	90506	0.562565	2.91116e-33
1040556	DOCK6	A_23_P67299	36845	dedicator of cytokinesis 6	57572	0.5625	5.21897e-33
1052202	RGS2	CUST_15741_PI416261804	5965	regulator of G-protein signaling 2; 24kDa	5997	0.562379	3.62512e-33
1035016	OTUD6A	A_24_P42389	79818	OTU domain containing 6A	139562	0.562305	6.65151e-24
1016536	LOC100129201	CUST_3591_PI416261804	1002733	proline rich 13 pseudogene	100129201	0.562259	1.85152e-28
1026393	TP53BP2	CUST_8860_PI416261804	7116	tumor protein p53 binding protein; 2	7159	0.562181	1.81839e-21
1039586	TMEM135	A_24_P181101	41608	transmembrane protein 135	65084	0.562165	1.42923e-34
1046708	SLC27A5	A_23_P4611	10840	solute carrier family 27 (fatty acid transporter); member 5	10998	0.562159	2.5893e-26
1037289	AIFM2	A_23_P138567	59073	apoptosis-inducing factor; mitochondrion-associated; 2	84883	0.562135	4.76843e-27
1021921	CDC42	A_32_P115015	993	cell division cycle 42 (GTP binding protein; 25kDa)	998	0.562038	8.86644e-38
1044611	CPAMD8	A_23_P67198	26896	C3 and PZP-like; alpha-2-macroglobulin domain containing 8	27151	0.561939	8.38171e-27
1027827	2010-09-01	CUST_3329_PI416261804	80943	septin 10	151011	0.56191	1.04427e-36
1029431	ADAL	A_24_P193482	81526	adenosine deaminase-like	161823	0.561841	1.07959e-32
1013368	LRRCC1	A_24_P307695	59600	leucine rich repeat and coiled-coil centrosomal protein 1	85444	0.561684	8.80693e-35
1055603	HMOX1	A_23_P120883	3142	heme oxygenase (decycling) 1	3162	0.56156	1.12848e-20
1053845	NDUFA2	A_23_P257795	4669	NADH dehydrogenase (ubiquinone) 1 alpha subcomplex; 2; 8kDa	4695	0.561484	7.02537e-31
1031330	CENPVL1	A_32_P195719	123617	centromere protein V pseudogene 1	389857	0.561425	1.49989e-21
1011250	LLPH	CUST_2699_PI416261804	58508	LLP homolog; long-term synaptic facilitation (Aplysia)	84298	0.561158	5.99912e-29
1024855	RFX4	A_23_P76332	5960	regulatory factor X; 4 (influences HLA class II expression)	5992	0.561112	2.01511e-41
1053504	OAS3	A_24_P335305	4909	2'-5'-oligoadenylate synthetase 3; 100kDa	4940	0.56098	9.3261e-36
1030673	TXNRD1	A_23_P204581	7253	thioredoxin reductase 1	7296	0.560855	8.36547e-24
1038173	SH3BGRL3	A_23_P126388	57686	SH3 domain binding glutamic acid-rich protein like 3	83442	0.560727	9.46897e-29
1046751	IFI44L	A_23_P45871	10806	interferon-induced protein 44-like	10964	0.5607	1.42998e-25
1013452	SLC39A7	CUST_16127_PI416261804	7876	solute carrier family 39 (zinc transporter); member 7	7922	0.560674	3.10571e-34
1038479	SLC19A3	A_23_P39871	56478	solute carrier family 19; member 3	80704	0.560518	2.73066e-29
1029500	TMEM63B	A_23_P167856	34651	transmembrane protein 63B	55362	0.560473	1.34627e-30
1021194	SYT6	A_23_P398947	80700	synaptotagmin VI	148281	0.56047	6.04082e-33
1058700	C4A	A_23_P42282	716	complement component 4A (Rodgers blood group)	720	0.560384	3.91338e-23
1048329	ISG15	A_23_P819	9492	ISG15 ubiquitin-like modifier	9636	0.560259	6.29271e-28
1014033	FKBP9L	A_24_P320796	111201	FK506 binding protein 9-like	360132	0.560229	3.67757e-29
1040027	MCCC2	A_23_P18887	40720	methylcrotonoyl-CoA carboxylase 2 (beta)	64087	0.560212	1.57224e-38
1021550	TMEM91	CUST_543_PI416379584	169768	transmembrane protein 91	641649	0.560183	2.46933e-34
1020212	COPS2	A_23_P26021	9184	COP9 constitutive photomorphogenic homolog subunit 2 (Arabidopsis)	9318	0.560021	1.69918e-29
1065513	MGC24103	A_23_P373100	81370	uncharacterized MGC24103	158295	0.559779	4.6109e-30
1032449	C19orf63	CUST_392_PI416261804	94271	ER membrane protein complex subunit 10	284361	0.55969	6.02328e-33
1011696	HMGB3P22	A_24_P24685	182161	high mobility group box 3 pseudogene 22	729595	0.55967	2.41274e-17
1024574	VMA21	A_23_P96542	83751	VMA21 vacuolar H+-ATPase homolog (S. cerevisiae)	203547	0.559548	5.53126e-10
1032950	ZDHHC20	A_23_P99397	90138	zinc finger; DHHC-type containing 20	253832	0.559498	6.57488e-34
1032967	SERHL2	A_23_P120953	90093	serine hydrolase-like 2	253190	0.559486	1.45338e-25
1014385	PLSCR4	CUST_13065_PI416261804	36366	phospholipid scramblase 4	57088	0.559375	2.15135e-31
1024692	C10orf72	A_24_P930796	83438	V-set and transmembrane domain containing 4	196740	0.558859	6.84502e-35
1035452	C1orf88	A_32_P215700	79275	chromosome 1 open reading frame 88	128344	0.558764	1.28702e-31
1045132	REXO2	A_24_P316364	25745	REX2; RNA exonuclease 2 homolog (S. cerevisiae)	25996	0.558634	3.02634e-31
1013948	CD55	A_24_P188377	1592	CD55 molecule; decay accelerating factor for complement (Cromer blood group)	1604	0.558626	3.07374e-27
1053883	NAGLU	A_23_P26945	4643	N-acetylglucosaminidase; alpha	4669	0.558594	5.9066e-30
1047679	GDF11	A_23_P76102	10074	growth differentiation factor 11	10220	0.558548	3.60195e-27
1025191	PEX16	A_23_P86818	9273	peroxisomal biogenesis factor 16	9409	0.558382	6.24878e-14
1023298	SLC27A6	CUST_1610_PI416261804	28701	solute carrier family 27 (fatty acid transporter); member 6	28965	0.558349	1.18639e-35
1047613	ZMPSTE24	A_23_P137427	10123	zinc metallopeptidase STE24 homolog (S. cerevisiae)	10269	0.558163	8.93282e-26
1050682	TNS1	A_23_P351724	7102	tensin 1	7145	0.558086	4.00553e-35
1053784	NDUFV3	A_24_P416951	4705	NADH dehydrogenase (ubiquinone) flavoprotein 3; 10kDa	4731	0.558005	3.02042e-25
1054591	LGALS3BP	A_23_P15357	3934	lectin; galactoside-binding; soluble; 3 binding protein	3959	0.558003	4.27436e-34
1026042	CD74	CUST_14064_PI416261804	967	CD74 molecule; major histocompatibility complex; class II invariant chain	972	0.557996	7.28097e-41
1044431	PPP2R3B	CUST_5773_PI416261804	27971	protein phosphatase 2; regulatory subunit B''; beta	28227	0.557972	5.90576e-30
1036397	TSGA14	A_23_P111413	61002	centrosomal protein 41kDa	95681	0.557881	1.45611e-15
1045343	BRI3	A_23_P122915	25547	brain protein I3	25798	0.557852	5.09327e-26
1039583	MARCKSL1	CUST_8235_PI416261804	41626	MARCKS-like 1	65108	0.557841	2.12801e-28
1031475	FIBIN	CUST_8725_PI416261804	122695	fin bud initiation factor homolog (zebrafish)	387758	0.55781	2.86909e-26
1019923	TCF3	A_23_P67708	6889	transcription factor 3 (E2A immunoglobulin enhancer binding factors E12/E47)	6929	0.557447	3.72981e-33
1044686	GHITM	A_32_P196694	26814	growth hormone inducible transmembrane protein	27069	0.557377	3.26579e-34
1013528	CCDC77	CUST_6118_PI416261804	58528	coiled-coil domain containing 77	84318	0.557371	3.84429e-31
1021862	GATSL3	CUST_1312_PI416379584	167370	GATS protein-like 3	652968	0.557224	5.81418e-19
1059803	LILRA1	A_24_P393151	10866	leukocyte immunoglobulin-like receptor; subfamily A (with TM domain); member 1	11024	0.557202	4.32497e-34
1031789	C15orf38	A_23_P106425	110365	chromosome 15 open reading frame 38	348110	0.557133	8.23682e-35
1030616	TRIP12	A_23_P147984	9186	thyroid hormone receptor interactor 12	9320	0.556983	6.94552e-25
1040143	BCAN	A_23_P160607	40470	brevican	63827	0.556911	7.08406e-14
1054631	LAMP1	A_23_P162846	3891	lysosomal-associated membrane protein 1	3916	0.556408	2.24325e-22
1019941	HPGD	A_23_P213050	3228	hydroxyprostaglandin dehydrogenase 15-(NAD)	3248	0.556403	6.68048e-15
1051713	SDHD	A_23_P138967	6356	succinate dehydrogenase complex; subunit D; integral membrane protein	6392	0.55626	6.12093e-30
1048861	ZBED1	A_32_P86623	9065	zinc finger; BED-type containing 1	9189	0.556255	6.96365e-30
1024935	CCBL2	A_23_P46017	35547	cysteine conjugate-beta lyase 2	56267	0.556163	1.00434e-27
1034741	MIPOL1	A_23_P300867	80427	mirror-image polydactyly 1	145282	0.556117	1.61226e-25
1049189	CPNE3	A_23_P94370	8816	copine III	8895	0.556091	3.24797e-29
1017882	SUGT1	A_23_P162787	10752	SGT1; suppressor of G2 allele of SKP1 (S. cerevisiae)	10910	0.556034	4.03447e-23
1057828	CTSS	A_23_P46141	1509	cathepsin S	1520	0.555987	3.51219e-30
1047617	RAMP1	A_23_P50946	10121	receptor (G protein-coupled) activity modifying protein 1	10267	0.555787	3.29689e-22
1045642	HEY2	A_23_P168351	23248	hairy/enhancer-of-split related with YRPW motif 2	23493	0.555751	2.98624e-29
1016907	SLC15A3	A_23_P75786	30777	solute carrier family 15; member 3	51296	0.555734	3.17462e-21
1017327	OVOS	A_23_P25069	128372	ovostatin	408186	0.555733	1.06918e-29
1054240	DNAJB9	CUST_9311_PI416261804	4164	DnaJ (Hsp40) homolog; subfamily B; member 9	4189	0.555675	3.13567e-31
1016230	KIAA1949	A_23_P331479	82204	protein phosphatase 1; regulatory subunit 18	170954	0.555643	3.31328e-32
1020473	CCDC152	CUST_6771_PI416261804	1003752	coiled-coil domain containing 152	100129792	0.555445	1.23384e-36
1059322	AGA	A_23_P7099	172	aspartylglucosaminidase	175	0.555401	2.50907e-17
1024325	DFFA	A_23_P12189	1664	DNA fragmentation factor; 45kDa; alpha polypeptide	1676	0.555391	2.1001e-23
1057869	CSTB	A_23_P154894	1465	cystatin B (stefin B)	1476	0.555324	2.08157e-19
1039000	CLIP4	CUST_8535_PI416261804	55548	CAP-GLY domain containing linker protein family; member 4	79745	0.555277	1.09153e-28
1012068	BLNK	CUST_9854_PI416261804	29495	B-cell linker	29760	0.555173	2.08476e-06
1030385	KRTAP5-1	A_24_P247408	122353	keratin associated protein 5-1	387264	0.555135	1.62186e-23
1041601	EXOC2	CUST_8978_PI416261804	35059	exocyst complex component 2	55770	0.555108	2.02152e-22
1042623	MFSD6	CUST_8603_PI416261804	34131	major facilitator superfamily domain containing 6	54842	0.55509	5.12982e-31
1015020	ACOT13	A_23_P31116	35144	acyl-CoA thioesterase 13	55856	0.555069	3.54045e-25
1014910	WIPF1	A_23_P330616	7413	WAS/WASL interacting protein family; member 1	7456	0.554972	5.41563e-32
1033342	SENP5	A_23_P18102	83780	SUMO1/sentrin specific peptidase 5	205564	0.554901	3.46241e-17
1043596	PDZD11	CUST_7207_PI416261804	30729	PDZ domain containing 11	51248	0.554885	3.88605e-27
1052197	RGS10	A_23_P138717	5969	regulator of G-protein signaling 10	6001	0.554873	4.66641e-13
1027207	RECQL	A_23_P25215	5933	RecQ protein-like (DNA helicase Q1-like)	5965	0.554839	9.37536e-31
1038252	DOCK8	A_32_P181077	57386	dedicator of cytokinesis 8	81704	0.554815	1.03379e-21
1057999	CPD	A_23_P207837	1353	carboxypeptidase D	1362	0.55478	2.34317e-23
1035058	OR13C5	CUST_239_PI416379584	79756	olfactory receptor; family 13; subfamily C; member 5	138799	0.554741	1.40378e-31
1053563	NRAS	A_23_P63190	4862	neuroblastoma RAS viral (v-ras) oncogene homolog	4893	0.55459	2.05443e-30
1058601	CALR	A_23_P67288	807	calreticulin	811	0.554567	3.5035e-33
1023358	MTMR15	CUST_747_PI416573500	22665	FANCD2/FANCI-associated nuclease 1	22909	0.554558	1.44984e-35
1047446	IFITM3	A_24_P924010	10263	interferon induced transmembrane protein 3	10410	0.554491	1.15161e-25
1053521	NUCB1	A_23_P78771	4893	nucleobindin 1	4924	0.554481	6.67272e-13
1020141	TYW3	A_23_P103172	79204	tRNA-yW synthesizing protein 3 homolog (S. cerevisiae)	127253	0.554343	1.27701e-25
1016319	FAM183A	A_24_P847326	133747	family with sequence similarity 183; member A	440585	0.554155	2.40136e-40
1045772	NCSTN	A_23_P34402	23140	nicastrin	23385	0.554131	2.89501e-30
1039605	MRPL1	CUST_5113_PI416261804	41532	mitochondrial ribosomal protein L1	65008	0.55402	1.21181e-14
1022375	MRPL45P2	A_24_P67534	165045	mitochondrial ribosomal protein L45 pseudogene 2	653479	0.55396	9.16471e-20
1020972	ASAH2C	A_23_P161171	166909	N-acylsphingosine amidohydrolase (non-lysosomal ceramidase) 2C	653365	0.553809	1.62033e-34
1010611	LEF1	A_24_P20630	30658	lymphoid enhancer-binding factor 1	51176	0.553714	4.2593e-26
1055485	HPR	A_23_P206760	3230	haptoglobin-related protein	3250	0.553638	2.1804e-13
1036905	KLHL13	CUST_11290_PI416261804	59880	kelch-like 13 (Drosophila)	90293	0.553588	4.73495e-18
1037409	ABHD1	A_23_P17242	58894	abhydrolase domain containing 1	84696	0.553552	1.86324e-26
1045933	FBXL7	A_24_P7600	22949	F-box and leucine-rich repeat protein 7	23194	0.553505	1.03363e-18
1018390	ST13P18	A_32_P126338	167826	suppression of tumorigenicity 13 (colon carcinoma) (Hsp70 interacting protein) pseudogene 18	643310	0.553339	1.66152e-25
1045801	VPS39	A_23_P100103	23094	vacuolar protein sorting 39 homolog (S. cerevisiae)	23339	0.553117	4.15256e-15
1030771	LEPR	CUST_16839_PI416261804	3928	leptin receptor	3953	0.553082	3.67565e-27
1059316	JAG1	CUST_13510_PI416261804	179	jagged 1	182	0.553054	3.15939e-28
1054558	FADS1	A_24_P192994	3967	fatty acid desaturase 1	3992	0.553005	1.41769e-34
1040260	SCPEP1	A_23_P152548	37766	serine carboxypeptidase 1	59342	0.552975	3.00847e-29
1041794	KIF21A	A_24_P366315	34894	kinesin family member 21A	55605	0.552947	4.14596e-31
1036073	CYYR1	A_23_P17620	77746	cysteine/tyrosine-rich 1	116159	0.55294	1.68175e-24
1016435	FBXO15	A_23_P342709	83640	F-box protein 15	201456	0.55275	2.88988e-40
1042423	HCFC1R1	A_23_P26534	34274	host cell factor C1 regulator 1 (XPO1 dependent)	54985	0.552737	1.74997e-34
1035721	IQCK	A_23_P324523	78980	IQ motif containing K	124152	0.552734	2.76831e-17
1050054	ALDH5A1	A_24_P3761	7869	aldehyde dehydrogenase 5 family; member A1	7915	0.552733	2.21499e-13
1028554	HMGB1P1	A_24_P169148	10210	high mobility group box 1 pseudogene 1	10357	0.552733	3.94564e-35
1017439	TMEM90A	A_24_P595237	152440	synapse differentiation inducing 1-like	646658	0.552713	3.85205e-23
1042961	WNT4	A_23_P11787	33652	wingless-type MMTV integration site family; member 4	54361	0.552515	2.54522e-38
1056856	FUCA2	A_23_P145408	2503	fucosidase; alpha-L- 2; plasma	2519	0.55243	1.2456e-29
1047296	IPO8	A_23_P98923	10379	importin 8	10526	0.552237	4.51318e-17
1015557	PPP1R3G	CUST_1028_PI416379584	169334	protein phosphatase 1; regulatory subunit 3G	648791	0.552073	4.72249e-09
1021671	FUBP3	A_23_P435833	8860	far upstream element (FUSE) binding protein 3	8939	0.551877	1.15896e-29
1058546	SERPINH1	A_23_P76006	867	serpin peptidase inhibitor; clade H (heat shock protein 47); member 1; (collagen binding protein 1)	871	0.551736	1.19568e-22
1019916	PAICS	A_23_P41280	10459	phosphoribosylaminoimidazole carboxylase; phosphoribosylaminoimidazole succinocarboxamide synthetase	10606	0.55165	1.61599e-25
1021929	SCD5	A_24_P385134	55768	stearoyl-CoA desaturase 5	79966	0.551589	2.45312e-31
1052854	POU3F2	CUST_14488_PI416261804	5422	POU class 3 homeobox 2	5454	0.551537	1.65304e-21
1031983	ANKRD34B	CUST_546_PI416261804	109803	ankyrin repeat domain 34B	340120	0.551516	1.06207e-35
1030442	LAT2	A_23_P259621	7419	linker for activation of T cells family; member 2	7462	0.551421	5.00073e-24
1055149	IGF2	A_23_P150609	3461	insulin-like growth factor 2 (somatomedin A)	3481	0.55142	1.56211e-23
1039804	HIAT1	A_23_P45851	41227	hippocampus abundant transcript 1	64645	0.551391	5.34522e-21
1033370	SUSD3	A_23_P401076	83733	sushi domain containing 3	203328	0.551247	7.16252e-29
1056889	FPR1	A_23_P38795	2341	formyl peptide receptor 1	2357	0.551091	1.3357e-28
1052292	RARRES2	A_23_P134237	5887	retinoic acid receptor responder (tazarotene induced) 2	5919	0.550945	5.09124e-16
1021955	SCARNA17	A_32_P37592	166976	small Cajal body-specific RNA 17	677769	0.550855	6.51869e-32
1017527	AC024575.3	A_24_P75920	79105	coiled-coil domain containing 159	126075	0.55083	4.039e-38
1057811	CYBB	A_23_P217258	1525	cytochrome b-245; beta polypeptide	1536	0.550732	0.000201709
1043155	CYB5R1	A_23_P52101	31186	cytochrome b5 reductase 1	51706	0.550714	2.09572e-22
1027221	ERLIN2	A_23_P123440	11001	ER lipid raft associated 2	11160	0.550688	4.11822e-28
1051090	ST13	A_24_P100266	6727	suppression of tumorigenicity 13 (colon carcinoma) (Hsp70 interacting protein)	6767	0.550661	1.42903e-35
1036818	SEC11C	CUST_1252_PI416261804	59960	SEC11 homolog C (S. cerevisiae)	90701	0.550648	3.03147e-12
1050181	ZNF157	A_23_P84910	7668	zinc finger protein 157	7712	0.550554	2.4833e-24
1025800	ZAK	A_23_P318300	31256	sterile alpha motif and leucine zipper containing kinase AZK	51776	0.550479	3.49712e-19
1033972	ANKFN1	A_23_P350698	81536	ankyrin-repeat and fibronectin type III domain containing 1	162282	0.550438	1.84628e-24
1044633	CYTH4	A_23_P155057	26873	cytohesin 4	27128	0.550438	2.57657e-29
1024800	RNF128	A_23_P148345	55392	ring finger protein 128; E3 ubiquitin protein ligase	79589	0.550431	3.40306e-19
1014636	CANT1	A_24_P116669	79010	calcium activated nucleotidase 1	124583	0.550341	9.84527e-18
1046194	RUFY3	A_24_P362979	22658	RUN and FYVE domain containing 3	22902	0.55033	1.94884e-18
1056947	FOXJ1	A_23_P348636	2286	forkhead box J1	2302	0.550326	2.68349e-25
1044863	HSPB8	A_23_P162579	26101	heat shock 22kDa protein 8	26353	0.550259	1.78572e-30
1023100	TJP1	A_24_P193435	7039	tight junction protein 1 (zona occludens 1)	7082	0.550228	1.90089e-21
1042743	MPHOSPH8	A_24_P188183	34026	M-phase phosphoprotein 8	54737	0.550085	1.40401e-21
1025109	MESDC2	CUST_7379_PI416261804	22939	mesoderm development candidate 2	23184	0.550081	3.84535e-21
1051127	SSB	CUST_14601_PI416261804	6701	Sjogren syndrome antigen B (autoantigen La)	6741	0.549927	3.12058e-21
1059329	AEBP1	A_23_P157299	162	AE binding protein 1	165	0.549892	8.89436e-29
1046377	AP1GBP1	CUST_12268_PI416261804	11115	synergin; gamma	11276	0.549872	5.55618e-27
1032559	C14orf177	CUST_167_PI416261804	94020	chromosome 14 open reading frame 177	283598	0.549683	1.2023e-20
1025631	GTF2I	A_24_P95007	2952	general transcription factor IIi	2969	0.549429	4.30973e-28
1020930	ST3GAL5	A_23_P136573	8790	ST3 beta-galactoside alpha-2;3-sialyltransferase 5	8869	0.549368	1.72406e-35
1043784	CRYL1	A_23_P162746	30566	crystallin; lambda 1	51084	0.549252	2.26238e-16
1040441	KIAA1609	A_24_P306214	36980	KIAA1609	57707	0.549192	3.58081e-31
1022201	TRIOBP	A_23_P408328	10920	TRIO and F-actin binding protein	11078	0.549142	9.53338e-32
1034554	CILP2	CUST_10970_PI416261804	80680	cartilage intermediate layer protein 2	148113	0.549079	7.53747e-29
1030838	ATPIF1	CUST_5538_PI416261804	60622	ATPase inhibitory factor 1	93974	0.548974	8.17541e-28
1012720	SCOC	A_24_P46334	38052	short coiled-coil protein	60592	0.548906	1.81123e-33
1056985	GPC5	CUST_15615_PI416261804	2247	glypican 5	2262	0.548799	7.30039e-22
1045781	KIAA0776	CUST_13210_PI416261804	23131	UFM1-specific ligase 1	23376	0.548721	9.91549e-19
1047847	ACTR3	A_24_P105771	9951	ARP3 actin-related protein 3 homolog (yeast)	10096	0.548716	1.82665e-27
1054547	LMO1	A_23_P87310	3979	LIM domain only 1 (rhombotin 1)	4004	0.548685	3.03436e-26
1070142	SPATA13	A_24_P13475	85716	spermatogenesis associated 13	221178	0.548439	8.78642e-29
1048585	QKI	A_24_P384954	9307	QKI; KH domain containing; RNA binding	9444	0.548171	1.03112e-37
1017041	ASAP3	A_23_P114689	34905	ArfGAP with SH3 domain; ankyrin repeat and PH domain 3	55616	0.548133	2.85551e-25
1047670	M6PRBP1	A_23_P101707	10080	perilipin 3	10226	0.548115	8.7862e-35
1023078	P2RY12	A_23_P143902	41377	purinergic receptor P2Y; G-protein coupled; 12	64805	0.548017	0.000259236
1043755	LACTB2	CUST_7524_PI416261804	30592	lactamase; beta 2	51110	0.547984	1.77121e-17
1025840	ZFYVE1	A_24_P287503	32829	zinc finger; FYVE domain containing 1	53349	0.547715	8.57782e-26
1057889	CSRP1	A_24_P225448	1454	cysteine and glycine-rich protein 1	1465	0.547658	3.06079e-31
1025325	IGSF1	CUST_1134_PI416379584	3522	immunoglobulin superfamily; member 1	3547	0.547562	1.13781e-27
1049537	TMEFF1	A_24_P274987	8511	transmembrane protein with EGF-like and two follistatin-like domains 1	8577	0.54744	4.61583e-10
1053172	PFDN2	A_23_P51906	5170	prefoldin subunit 2	5202	0.547415	2.00318e-24
1013736	ECHDC1	A_23_P82206	35150	enoyl CoA hydratase domain containing 1	55862	0.547075	1.93203e-09
1047794	TRAP1	A_23_P3849	9986	TNF receptor-associated protein 1	10131	0.547002	3.04599e-15
1051893	RPS28	A_32_P150950	6201	ribosomal protein S28	6234	0.546888	1.98556e-32
1044833	TIMM8B	A_23_P98382	26269	translocase of inner mitochondrial membrane 8 homolog B (yeast)	26521	0.546722	1.54216e-16
1041741	SLC48A1	A_23_P204511	34941	solute carrier family 48 (heme transporter); member 1	55652	0.546719	3.13947e-26
1027965	DTNBP1	A_23_P42435	58273	dystrobrevin binding protein 1	84062	0.546626	1.1201e-26
1055463	HES1	A_23_P17998	3260	hairy and enhancer of split 1; (Drosophila)	3280	0.5466	2.1541e-08
1051781	SCO1	A_23_P15466	6306	SCO cytochrome oxidase deficient homolog 1 (yeast)	6341	0.546574	2.39674e-25
1024109	COLEC12	CUST_14278_PI416261804	56746	collectin sub-family member 12	81035	0.546469	1.603e-30
1039973	IFIH1	A_23_P68155	40768	interferon induced with helicase C domain 1	64135	0.546438	2.75495e-30
1034525	SAMD11	A_24_P402510	80707	sterile alpha motif domain containing 11	148398	0.546402	4.72487e-31
1049057	SEMA5A	A_24_P912799	8917	sema domain; seven thrombospondin repeats (type 1 and type 1-like); transmembrane domain (TM) and short cytoplasmic domain; (semaphorin) 5A	9037	0.546368	5.03031e-22
1035609	JOSD2	A_23_P67321	79106	Josephin domain containing 2	126119	0.546171	6.24543e-18
1057910	CSF2RA	A_23_P501985	1427	colony stimulating factor 2 receptor; alpha; low-affinity (granulocyte-macrophage)	1438	0.546139	6.9156e-19
1011664	VAV2	A_24_P84419	7367	vav 2 guanine nucleotide exchange factor	7410	0.546058	2.47443e-29
1050107	PTP4A1	A_23_P81770	7757	protein tyrosine phosphatase type IVA; member 1	7803	0.546028	1.1408e-35
1059073	ARHGDIB	A_23_P151075	394	Rho GDP dissociation inhibitor (GDI) beta	397	0.545901	7.85333e-26
1025337	ZMYM3	A_24_P16815	9079	zinc finger; MYM-type 3	9203	0.545871	1.95709e-26
1043246	TAF9B	A_23_P254790	31096	TAF9B RNA polymerase II; TATA box binding protein (TBP)-associated factor; 31kDa	51616	0.545853	1.75565e-07
1036192	TMEM123	A_23_P202964	77624	transmembrane protein 123	114908	0.545822	7.2466e-28
1033536	KRTCAP2	A_23_P149249	83539	keratinocyte associated protein 2	200185	0.545816	2.15538e-32
1026535	NLGN4X	A_23_P364592	36775	neuroligin 4; X-linked	57502	0.545613	3.40014e-29
1056313	GNS	A_23_P139632	2782	glucosamine (N-acetyl)-6-sulfatase	2799	0.545604	2.35884e-20
1017785	PTMA	A_23_P434301	5725	prothymosin; alpha	5757	0.54557	1.4158e-33
1014123	KIAA1598	CUST_7944_PI416261804	36971	KIAA1598	57698	0.545565	3.4081e-39
1050424	UTRN	A_23_P214779	7359	utrophin	7402	0.545465	3.16072e-32
1053407	P2RY1	A_23_P382835	4996	purinergic receptor P2Y; G-protein coupled; 1	5028	0.545229	6.34574e-21
1042859	PCDH18	A_24_P284959	33801	protocadherin 18	54510	0.545093	1.28437e-22
1017033	SLCO2B1	A_23_P150768	11145	solute carrier organic anion transporter family; member 2B1	11309	0.545065	4.46189e-24
1019797	TATDN3	A_23_P23522	79284	TatD DNase domain containing 3	128387	0.544979	5.38955e-26
1015717	MTMR9LP	A_24_P160413	109686	myotubularin related protein 9-like; pseudogene	339483	0.5448	1.66082e-24
1057640	DHFRP1	A_24_P320284	1707	dihydrofolate reductase	1719	0.544773	1.34235e-35
1012156	DYSF	A_23_P39931	8238	dysferlin; limb girdle muscular dystrophy 2B (autosomal recessive)	8291	0.544682	1.01153e-25
1021092	LOC729742	CUST_7254_PI416261804	180982	similar to hCG1812832	729742	0.544536	9.02281e-15
1057170	ETFB	A_23_P107653	2094	electron-transfer-flavoprotein; beta polypeptide	2109	0.544318	1.79925e-18
1019880	CD164	A_24_P380536	8690	CD164 molecule; sialomucin	8763	0.544206	1.16816e-17
1039348	TMEM185B	A_23_P119789	54973	transmembrane protein 185B	79134	0.544115	2.79746e-29
1050641	HSP90B1	A_23_P2601	7141	heat shock protein 90kDa beta (Grp94); member 1	7184	0.544102	1.39996e-19
1054951	ISG20	A_23_P32404	3644	interferon stimulated exonuclease gene 20kDa	3669	0.544055	1.09549e-32
1019704	SLC25A1	A_23_P120776	6540	solute carrier family 25 (mitochondrial carrier; citrate transporter); member 1	6576	0.543972	1.81311e-25
1059369	ADM	CUST_61_PI416408490	130	adrenomedullin	133	0.543788	2.53649e-19
1024952	TCEB2	A_23_P312181	6883	transcription elongation factor B (SIII); polypeptide 2 (18kDa; elongin B)	6923	0.54377	1.41918e-21
1026884	MRPL35	A_23_P165651	30799	mitochondrial ribosomal protein L35	51318	0.543707	1.52067e-24
1035111	SRCRB4D	A_23_P8571	79683	scavenger receptor cysteine rich domain containing; group B (4 domains)	136853	0.543706	7.56705e-21
1059067	ARL1	A_32_P68586	397	ADP-ribosylation factor-like 1	400	0.543569	9.61581e-16
1038903	METTL8	CUST_299_PI417507815	55631	methyltransferase like 8	79828	0.543511	8.04498e-41
1015722	C1orf175	A_23_P160226	119534	HEAT repeat containing 8	374977	0.543485	9.8597e-23
1013777	IPO11	CUST_6739_PI416261804	30676	importin 11	51194	0.54333	1.36285e-12
1058609	CALM2	A_32_P4505	801	calmodulin 2 (phosphorylase kinase; delta)	805	0.543284	9.62085e-29
1042465	FAM120C	A_32_P67623	34243	family with sequence similarity 120C	54954	0.543034	9.61386e-31
1039621	MRPS6	A_24_P365571	41492	mitochondrial ribosomal protein S6	64968	0.543002	9.1638e-22
1042628	C10orf26	A_24_P64362	34127	WW domain binding protein 1-like	54838	0.54296	6.08919e-27
1020347	CLCC1	A_23_P74809	22910	chloride channel CLIC-like 1	23155	0.542955	1.60586e-26
1051991	RPLP0P3	A_32_P207243	6143	ribosomal protein; large; P0	6175	0.542814	1.56798e-30
1057580	DYNC1LI2	A_24_P236445	1771	dynein; cytoplasmic 1; light intermediate chain 2	1783	0.542774	8.14767e-19
1054134	MLLT1	A_24_P151295	4273	myeloid/lymphoid or mixed-lineage leukemia (trithorax homolog; Drosophila); translocated to; 1	4298	0.54271	1.50236e-29
1044068	SOX8	A_23_P66137	29803	SRY (sex determining region Y)-box 8	30812	0.5426	1.97971e-29
1040179	GUF1	A_32_P4943	38018	GUF1 GTPase homolog (S. cerevisiae)	60558	0.542513	1.90096e-16
1041993	C5orf22	A_23_P7761	34611	chromosome 5 open reading frame 22	55322	0.542486	7.52928e-22
1024428	AR	A_23_P113111	364	androgen receptor	367	0.542469	4.24721e-31
1018889	LOC389199	A_32_P459242	123333	uncharacterized LOC389199	389199	0.542465	3.67907e-28
1032497	SLC26A11	A_23_P125078	94191	solute carrier family 26; member 11	284129	0.542432	2.72448e-21
1023850	HUWE1	A_24_P932016	9930	HECT; UBA and WWE domain containing 1; E3 ubiquitin protein ligase	10075	0.542187	5.84586e-07
1048911	COX7A2L	A_24_P88800	9043	cytochrome c oxidase subunit VIIa polypeptide 2 like	9167	0.542152	1.83837e-26
1010289	GSTK1	CUST_1211_PI416379584	119414	glutathione S-transferase kappa 1	373156	0.542066	2.49297e-22
1017212	CCDC72	A_32_P44762	30853	translational machinery associated 7 homolog (S. cerevisiae)	51372	0.541923	7.02234e-31
1057821	CX3CR1	A_23_P407565	1513	chemokine (C-X3-C motif) receptor 1	1524	0.541917	1.93705e-17
1057410	GPR183	A_23_P25566	1868	G protein-coupled receptor 183	1880	0.541889	4.931e-18
1024162	PPP1R8	A_24_P139773	5479	protein phosphatase 1; regulatory subunit 8	5511	0.54181	7.7129e-17
1018127	TUBB2B	A_32_P3545	110335	tubulin; beta 2B class IIb	347733	0.541806	1.44635e-26
1067056	ZNF396	A_24_P393565	90000	zinc finger protein 396	252884	0.541766	5.11638e-28
1053253	PDK4	A_23_P257087	5134	pyruvate dehydrogenase kinase; isozyme 4	5166	0.541741	5.53139e-31
1031608	SFT2D2	A_23_P148785	119543	SFT2 domain containing 2	375035	0.541548	2.52053e-23
1015359	PHKA1	A_24_P238543	5223	phosphorylase kinase; alpha 1 (muscle)	5255	0.541539	1.81681e-19
1017813	LOC100129852	A_32_P86180	1001829	uncharacterized LOC100129852	100129852	0.541499	1.49494e-29
1040468	GPAM	A_23_P104237	36951	glycerol-3-phosphate acyltransferase; mitochondrial	57678	0.541476	3.06219e-25
1053705	NINJ1	A_23_P169137	4783	ninjurin 1	4814	0.541347	5.02816e-26
1018711	CPSF7	A_23_P116376	55672	cleavage and polyadenylation specific factor 7; 59kDa	79869	0.541195	8.04242e-36
1027360	C2orf64	CUST_560_PI416261804	149572	cytochrome C oxidase assembly factor 5	493753	0.541158	7.91701e-37
1029813	ATP2C1	CUST_13954_PI416261804	26777	ATPase; Ca++ transporting; type 2C; member 1	27032	0.5411	1.76349e-36
1055460	HSBP1	A_23_P328511	3261	heat shock factor binding protein 1	3281	0.54102	2.99651e-17
1057078	ACSL4	A_23_P217564	2167	acyl-CoA synthetase long-chain family member 4	2182	0.540883	6.47726e-24
1027064	AMZ1	A_24_P383649	81244	archaelysin family metallopeptidase 1	155185	0.540869	1.26252e-16
1014660	ERG	A_23_P57323	2063	v-ets erythroblastosis virus E26 oncogene homolog (avian)	2078	0.540792	1.15208e-29
1031052	FCGR1B	CUST_14469_PI416261804	2195	Fc fragment of IgG; high affinity Ib; receptor (CD64)	2210	0.540779	4.29548e-21
1010419	AUTS2	A_23_P122906	25802	autism susceptibility candidate 2	26053	0.540777	2.30641e-17
1054168	CD99	A_23_P217510	4242	CD99 molecule	4267	0.540767	5.13985e-21
1051235	SORD	A_32_P127153	6612	sorbitol dehydrogenase	6652	0.540685	7.4456e-22
1040083	GPSM3	A_23_P219060	40583	G-protein signaling modulator 3	63940	0.540674	5.09398e-26
1040660	TMCC3	A_24_P305933	36731	transmembrane and coiled-coil domain family 3	57458	0.5405	5.17738e-24
1029448	NEK3	A_23_P65320	4726	NIMA (never in mitosis gene a)-related kinase 3	4752	0.540444	6.55067e-36
1022157	ERP29	CUST_13109_PI416261804	10803	endoplasmic reticulum protein 29	10961	0.540443	3.51357e-24
1056329	AC005512.1	A_24_P279749	2771	guanine nucleotide binding protein (G protein); gamma 7	2788	0.540398	2.02653e-20
1031268	MEX3D	A_23_P39453	124878	mex-3 homolog D (C. elegans)	399664	0.54034	1.1512e-21
1031658	TMEM179B	A_24_P161959	119466	transmembrane protein 179B	374395	0.540172	1.66097e-26
1026183	PHKB	CUST_4700_PI416261804	5225	phosphorylase kinase; beta	5257	0.540162	3.94597e-30
1031143	CUEDC1	A_24_P287974	126376	CUE domain containing 1	404093	0.54016	2.45403e-30
1048144	PTDSS1	A_23_P168868	9647	phosphatidylserine synthase 1	9791	0.540128	4.5696e-30
1023020	PDE4B	A_24_P325333	5110	phosphodiesterase 4B; cAMP-specific	5142	0.540071	1.13742e-39
1058966	ALDH7A1	A_23_P70231	498	aldehyde dehydrogenase 7 family; member A1	501	0.539959	1.08247e-17
1040861	ANO2	A_32_P141238	36379	anoctamin 2	57101	0.539823	3.70394e-30
1036435	HTRA3	A_23_P395438	60678	HtrA serine peptidase 3	94031	0.53962	1.68606e-19
1041507	ARHGAP15	A_23_P255166	35131	Rho GTPase activating protein 15	55843	0.539556	1.16562e-11
1027008	PITPNC1	A_23_P84189	25956	phosphatidylinositol transfer protein; cytoplasmic 1	26207	0.539443	1.02629e-19
1051811	TSPAN31	A_23_P24987	6268	tetraspanin 31	6302	0.539425	5.33057e-15
1038909	C2orf34	CUST_6194_PI416261804	55626	calmodulin-lysine N-methyltransferase	79823	0.539408	2.93863e-25
1013911	GRAMD3	CUST_14123_PI416261804	41826	GRAM domain containing 3	65983	0.539346	7.53585e-30
1033333	SAMD9L	A_23_P145874	85501	sterile alpha motif domain containing 9-like	219285	0.539289	6.77355e-21
1027888	ZNF592	A_32_P113193	9496	zinc finger protein 592	9640	0.539183	2.34752e-20
1059284	ALB	A_23_P257834	210	albumin	213	0.539097	1.57437e-24
1048470	GMFG	A_23_P208866	9394	glia maturation factor; gamma	9535	0.539095	2.94456e-22
1050878	TEAD3	A_23_P82000	6963	TEA domain family member 3	7005	0.539051	1.10738e-24
1016972	SFTA3	A_24_P693461	90149	surfactant associated 3	253970	0.538838	1.74813e-23
1026405	PML	A_23_P358944	5339	promyelocytic leukemia	5371	0.53865	4.82415e-14
1041104	C1GALT1	A_23_P252145	36192	core 1 synthase; glycoprotein-N-acetylgalactosamine 3-beta-galactosyltransferase; 1	56913	0.538649	9.77872e-27
1056494	GBAS	CUST_11291_PI416261804	2615	glioblastoma amplified sequence	2631	0.538581	2.98931e-23
1031195	LOC401021	CUST_2897_PI416261804	125402	uncharacterized LOC401021	401021	0.53847	2.26014e-20
1043708	HSD17B12	A_23_P47377	30626	hydroxysteroid (17-beta) dehydrogenase 12	51144	0.538361	1.53474e-29
1036487	SP140L	A_24_P337012	60273	SP140 nuclear body protein-like	93349	0.538304	9.68918e-23
1022409	GSN	A_23_P255884	2917	gelsolin	2934	0.53814	8.73838e-33
1026736	RFXANK	A_23_P165180	8556	regulatory factor X-associated ankyrin-containing protein	8625	0.538086	2.6452e-24
1013278	MYH15	CUST_13162_PI416261804	22744	myosin; heavy chain 15	22989	0.537988	3.75899e-31
1010476	LOC100131149	CUST_2811_PI416261804	1000103	similar to HSPC125	100131149	0.537936	5.55292e-30
1036402	EPSTI1	CUST_189_PI416261804	60872	epithelial stromal interaction 1 (breast)	94240	0.53793	3.07123e-27
1039334	MMP28	A_23_P26890	54987	matrix metallopeptidase 28	79148	0.537924	2.93324e-12
1047212	IFITM2	A_24_P287043	10434	interferon induced transmembrane protein 2	10581	0.537899	5.64957e-15
1043346	TRMT112	A_24_P283814	30984	tRNA methyltransferase 11-2 homolog (S. cerevisiae)	51504	0.537863	1.50477e-28
1035349	KCTD18	CUST_15387_PI416261804	79424	potassium channel tetramerisation domain containing 18	130535	0.53781	2.57794e-34
1055601	HMX1	A_23_P84320	3146	H6 family homeobox 1	3166	0.537638	1.8083e-14
1043621	GLTP	CUST_1390_PI416573500	30710	glycolipid transfer protein	51228	0.537631	1.88179e-32
1024990	NBN	CUST_460_PI416408490	4657	nibrin	4683	0.537627	2.63497e-09
1026959	SERF2	A_24_P244916	10024	small EDRK-rich factor 2	10169	0.537499	3.77678e-26
1046760	TMED2	A_23_P36445	10801	transmembrane emp24 domain trafficking protein 2	10959	0.537473	1.70025e-18
1011953	HES4	CUST_9348_PI416261804	37072	hairy and enhancer of split 4 (Drosophila)	57801	0.537462	1.38355e-27
1024956	RFNG	A_24_P138912	5954	RFNG O-fucosylpeptide 3-beta-N-acetylglucosaminyltransferase	5986	0.537297	2.0966e-28
1029491	SPAST	A_23_P209356	6643	spastin	6683	0.537292	1.21174e-10
1026059	MPST	A_23_P132285	4331	mercaptopyruvate sulfurtransferase	4357	0.537228	4.76795e-29
1024417	ITGA5	CUST_355_PI416408490	3653	integrin; alpha 5 (fibronectin receptor; alpha polypeptide)	3678	0.537185	3.56846e-20
1033516	TMEM17	A_32_P206949	83586	transmembrane protein 17	200728	0.537161	1.81051e-19
1058072	COL9A2	CUST_10863_PI416261804	1289	collagen; type IX; alpha 2	1298	0.537152	1.06423e-33
1052314	RAN	A_32_P125233	5869	RAN; member RAS oncogene family	5901	0.537086	2.08157e-23
1015121	KPNA1	CUST_209_PI417507815	3811	karyopherin alpha 1 (importin alpha 5)	3836	0.536966	4.17005e-17
1047628	IGSF6	A_23_P106629	10115	immunoglobulin superfamily; member 6	10261	0.536932	3.02195e-23
1042391	C19orf24	A_23_P130926	34298	chromosome 19 open reading frame 24	55009	0.536911	4.3864e-29
1039994	TMBIM1	A_24_P148521	40747	transmembrane BAX inhibitor motif containing 1	64114	0.536835	4.50374e-23
1022414	SPOCK3	CUST_44_PI416408490	30343	sparc/osteonectin; cwcv and kazal-like domains proteoglycan (testican) 3	50859	0.536776	6.46996e-33
1018241	C9orf147	CUST_3453_PI416261804	1016587	chromosome 9 open reading frame 147	100133204	0.53664	2.48114e-27
1021285	ENGASE	A_23_P152583	41346	endo-beta-N-acetylglucosaminidase	64772	0.536612	1.72565e-32
1055702	HIP1	A_23_P71033	3074	huntingtin interacting protein 1	3092	0.536484	6.78669e-37
1047232	RABAC1	A_23_P38864	10420	Rab acceptor 1 (prenylated)	10567	0.536295	1.41729e-36
1058704	C3	A_23_P101407	714	complement component 3	718	0.536281	4.02971e-32
1049731	BCAR3	CUST_7581_PI416261804	8354	breast cancer anti-estrogen resistance 3	8412	0.536253	1.82706e-32
1032774	SERINC5	A_24_P6381	90383	serine incorporator 5	256987	0.536243	1.23775e-27
1038089	DYNLRB1	A_24_P143440	57900	dynein; light chain; roadblock-type 1	83658	0.536228	2.82803e-16
1045601	HMHA1	CUST_1373_PI416379584	23281	histocompatibility (minor) HA-1	23526	0.536076	3.6895e-15
1040352	CXCL16	A_23_P38505	37223	chemokine (C-X-C motif) ligand 16	58191	0.535812	2.18951e-22
1016198	FANCL	A_23_P131383	34409	Fanconi anemia; complementation group L	55120	0.535794	5.22267e-30
1019302	PLEKHC1	A_23_P88347	10821	fermitin family member 2	10979	0.535775	1.01285e-22
1045469	LDOC1	A_23_P114105	23394	leucine zipper; down-regulated in cancer 1	23641	0.535732	6.13494e-09
1020334	NT5C2	A_23_P97906	22733	5'-nucleotidase; cytosolic II	22978	0.535648	5.36016e-28
1029533	SOD2	A_23_P134176	6608	superoxide dismutase 2; mitochondrial	6648	0.535644	1.28774e-25
1029888	SGK3	CUST_8166_PI416261804	23431	serum/glucocorticoid regulated kinase family; member 3	23678	0.535613	6.701e-28
1055023	IL18	CUST_15672_PI416261804	3581	interleukin 18 (interferon-gamma-inducing factor)	3606	0.535609	1.54349e-34
1028370	ACOT11	A_23_P417415	25776	acyl-CoA thioesterase 11	26027	0.535316	0.000227553
1047442	YAP1	A_23_P104762	10266	Yes-associated protein 1	10413	0.535149	3.62012e-35
1035191	DNAJC21	A_24_P177987	79592	DnaJ (Hsp40) homolog; subfamily C; member 21	134218	0.535117	2.07733e-21
1055165	IFNGR1	CUST_14999_PI416261804	3439	interferon gamma receptor 1	3459	0.535087	1.38688e-30
1040590	WDR35	A_23_P108463	36812	WD repeat domain 35	57539	0.535078	8.74402e-12
1061317	YIPF6	A_24_P920181	94880	Yip1 domain family; member 6	286451	0.535057	4.94998e-24
1013118	SVIP	CUST_12028_PI416261804	90807	small VCP/p97-interacting protein	258010	0.535055	1.1729e-30
1020054	MPEG1	A_23_P127727	85601	macrophage expressed 1	219972	0.535026	3.93525e-16
1047859	EDIL3	CUST_4776_PI416261804	9940	EGF-like repeats and discoidin I-like domains 3	10085	0.535023	6.6365e-24
1054722	KPNA3	A_23_P139950	3814	karyopherin alpha 3 (importin alpha 4)	3839	0.53497	1.27747e-23
1055597	FOXA2	A_23_P165582	3150	forkhead box A2	3170	0.534823	5.73551e-33
1040000	RTP4	A_23_P166797	40741	receptor (chemosensory) transporter protein 4	64108	0.534746	1.29237e-13
1030609	FXYD5	A_23_P130995	33132	FXYD domain containing ion transport regulator 5	53827	0.534675	7.44493e-21
1024694	SH3KBP1	A_24_P289139	29744	SH3-domain kinase binding protein 1	30011	0.534674	3.67494e-25
1045259	SPEF1	A_23_P40280	25625	sperm flagellar 1	25876	0.534651	4.2188e-22
1039335	PPDPF	A_23_P120364	54983	pancreatic progenitor cell differentiation and proliferation factor homolog (zebrafish)	79144	0.534641	6.29215e-27
1053142	PGGT1B	CUST_3563_PI416261804	5197	protein geranylgeranyltransferase type I; beta subunit	5229	0.534622	2.99789e-26
1033430	C4orf34	A_23_P112634	83664	chromosome 4 open reading frame 34	201895	0.534601	5.73849e-29
1018824	NEIL2	A_23_P94128	90074	nei endonuclease VIII-like 2 (E. coli)	252969	0.534403	1.6279e-31
1030739	FAM69A	A_24_P246406	123086	family with sequence similarity 69; member A	388650	0.534363	9.48812e-30
1048557	CHST3	CUST_15682_PI416261804	9329	carbohydrate (chondroitin 6) sulfotransferase 3	9469	0.534232	8.07701e-34
1048272	NUP93	A_23_P89056	9544	nucleoporin 93kDa	9688	0.534151	2.58326e-33
1034605	C19orf18	A_23_P303803	80625	chromosome 19 open reading frame 18	147685	0.534042	2.70469e-29
1022610	LOC645955	A_32_P224850	152516	hypothetical LOC645955	645955	0.533883	5.41426e-20
1056935	FLI1	A_24_P355649	2297	Friend leukemia virus integration 1	2313	0.533812	5.48726e-26
1057574	DOCK1	A_23_P45059	1781	dedicator of cytokinesis 1	1793	0.533763	2.21486e-19
1023295	DOCK10	A_23_P16722	34908	dedicator of cytokinesis 10	55619	0.533758	2.84982e-30
1050411	VAV1	A_23_P38959	7366	vav 1 guanine nucleotide exchange factor	7409	0.533295	5.86879e-35
1039695	NMNAT1	A_24_P139742	41375	nicotinamide nucleotide adenylyltransferase 1	64802	0.533015	5.93633e-23
1050647	TPT1	A_32_P85925	7135	tumor protein; translationally-controlled 1	7178	0.532966	3.62521e-37
1048989	TBX19	A_23_P137705	8972	T-box 19	9095	0.532863	6.98186e-27
1051695	SELPLG	A_23_P64860	6368	selectin P ligand	6404	0.532816	1.44053e-23
1010934	PDE6B	A_23_P22143	5126	phosphodiesterase 6B; cGMP-specific; rod; beta	5158	0.532686	1.50574e-27
1052951	PLXNB3	CUST_8449_PI416261804	5333	plexin B3	5365	0.532622	7.29472e-33
1036679	CHMP7	A_32_P70220	60098	charged multivesicular body protein 7	91782	0.532582	1.43662e-12
1020123	RCC1	A_24_P930442	1096	regulator of chromosome condensation 1	1104	0.532555	9.20185e-28
1021317	PVRL2	A_23_P208293	5787	poliovirus receptor-related 2 (herpesvirus entry mediator B)	5819	0.532512	1.98436e-12
1015995	LOC100132306	A_23_P411215	1002596	family with sequence similarity 91; member A1 pseudogene	100132306	0.532411	4.35851e-29
1016056	TSEN34	A_23_P130626	54882	tRNA splicing endonuclease 34 homolog (S. cerevisiae)	79042	0.532389	2.80044e-23
1027289	SDCBP	A_23_P157580	6350	syndecan binding protein (syntenin)	6386	0.532176	3.24954e-35
1055080	IL3RA	A_32_P217750	3538	interleukin 3 receptor; alpha (low affinity)	3563	0.532103	1.95852e-17
1045057	C20orf26	A_32_P4262	25823	chromosome 20 open reading frame 26	26074	0.532066	3.58961e-27
1058272	AKR1C4	CUST_16260_PI416261804	1101	aldo-keto reductase family 1; member C4 (chlordecone reductase; 3-alpha hydroxysteroid dehydrogenase; type I; dihydrodiol dehydrogenase 4)	1109	0.532007	5.36677e-25
1017494	LOC100290585	CUST_3316_PI416261804	1003013	similar to hCG2040334	100290585	0.531939	3.08732e-16
1017734	LOC729088	A_32_P36143	180846	uncharacterized LOC729088	729088	0.531829	1.34277e-24
1035282	TMEM42	A_23_P29836	79481	transmembrane protein 42	131616	0.531781	1.32186e-28
1023434	MAP3K7	CUST_17047_PI416261804	6845	mitogen-activated protein kinase kinase kinase 7	6885	0.531698	5.95911e-11
1052322	RALA	A_23_P168479	5866	v-ral simian leukemia viral oncogene homolog A (ras related)	5898	0.531685	2.16128e-26
1036210	OSBPL8	A_23_P204810	77600	oxysterol binding protein-like 8	114882	0.531651	2.66096e-11
1045635	DAAM2	CUST_1309_PI416261804	23255	dishevelled associated activator of morphogenesis 2	23500	0.531608	5.6303e-36
1054693	KRT8P9	A_23_P14072	3831	keratin 8	3856	0.531483	1.15493e-15
1017430	LOC100294072	A_24_P204515	1003000	similar to hCG2040334	100294072	0.531412	3.30949e-18
1027312	VEGFA	A_23_P70398	7379	vascular endothelial growth factor A	7422	0.531278	7.55895e-32
1033787	C6orf118	A_32_P85106	81713	chromosome 6 open reading frame 118	168090	0.531252	6.14768e-19
1021849	CD68	A_23_P15394	963	CD68 molecule	968	0.531104	7.42932e-34
1068874	PTGES	A_24_P478940	9395	prostaglandin E synthase	9536	0.531079	2.39629e-26
1011318	DPH3P1	A_23_P258814	1000575	DPH3; KTI11 homolog (S. cerevisiae) pseudogene 1	100132911	0.530994	5.36691e-20
1014232	FRYL	A_24_P68229	94597	FRY-like	285527	0.530993	6.48285e-27
1020366	ERI2	CUST_8805_PI416261804	76592	ERI1 exoribonuclease family member 2	112479	0.530815	3.36586e-37
1041966	SLC39A9	A_23_P380326	34623	solute carrier family 39 (zinc transporter); member 9	55334	0.530809	7.25247e-16
1050303	YES1	A_23_P164507	7482	v-yes-1 Yamaguchi sarcoma viral oncogene homolog 1	7525	0.530808	1.55518e-26
1035483	ARL8A	A_23_P138271	79246	ADP-ribosylation factor-like 8A	127829	0.530522	9.22324e-25
1035963	GALNTL2	A_23_P212119	78535	UDP-N-acetyl-alpha-D-galactosamine:polypeptide N-acetylgalactosaminyltransferase-like 2	117248	0.530438	6.29604e-29
1054461	EPCAM	CUST_14251_PI416261804	4047	epithelial cell adhesion molecule	4072	0.530376	1.07384e-14
1043586	RNF181	A_23_P108708	30736	ring finger protein 181	51255	0.530374	1.40622e-08
1059493	ABCA1	A_24_P235429	16	ATP-binding cassette; sub-family A (ABC1); member 1	19	0.53037	6.16747e-16
1042208	PRMT6	A_23_P12336	34459	protein arginine methyltransferase 6	55170	0.530198	1.97019e-18
1020013	ERAP2	A_23_P30243	40800	endoplasmic reticulum aminopeptidase 2	64167	0.530189	2.31721e-19
1019380	SLC2A5	A_23_P160159	6482	solute carrier family 2 (facilitated glucose/fructose transporter); member 5	6518	0.53015	8.08939e-16
1029625	FYN	A_23_P502142	2518	FYN oncogene related to SRC; FGR; YES	2534	0.530114	2.34751e-09
1040212	SLC5A7	A_32_P114502	37942	solute carrier family 5 (choline transporter); member 7	60482	0.530106	2.99044e-19
1052231	RENBP	A_23_P137157	5941	renin binding protein	5973	0.529884	1.83247e-07
1037252	TMEM87B	A_23_P91076	59100	transmembrane protein 87B	84910	0.529592	7.54394e-24
1048331	MTL5	A_23_P161507	9489	metallothionein-like 5; testis-specific (tesmin)	9633	0.529298	2.95901e-22
1030567	VWA1	A_23_P86089	41419	von Willebrand factor A domain containing 1	64856	0.529281	4.67182e-24
1041671	NECAP2	A_23_P97296	34996	NECAP endocytosis associated 2	55707	0.529228	3.30714e-20
1036010	C6orf192	CUST_1207_PI416261804	78155	solute carrier family 18; subfamily B; member 1	116843	0.529215	1.16455e-13
1019323	OLIG1	A_23_P154849	77779	oligodendrocyte transcription factor 1	116448	0.529159	5.53964e-24
1015981	ANKRD58	A_32_P123255	110264	sosondowah ankyrin repeat domain family member D	347454	0.529013	5.07902e-24
1035370	BBS5	CUST_2766_PI416261804	79397	Bardet-Biedl syndrome 5	129880	0.528936	1.87517e-31
1034273	RASGEF1B	A_23_P331186	81098	RasGEF domain family; member 1B	153020	0.528878	1.34221e-36
1030337	STOM	A_23_P255263	2025	stomatin	2040	0.528826	9.38046e-11
1038805	ADM2	CUST_12121_PI416261804	55726	adrenomedullin 2	79924	0.528758	4.1862e-24
1010747	FGD3	A_24_P153840	59782	FYVE; RhoGEF and PH domain containing 3	89846	0.528741	3.6156e-23
1018366	AC016747.3	A_32_P49728	109738	uncharacterized LOC339803	339803	0.528628	2.62123e-27
1021218	PMS2	A_32_P140706	5363	PMS2 postmeiotic segregation increased 2 (S. cerevisiae)	5395	0.528614	1.88223e-19
1013499	PLEKHN1	CUST_6324_PI416261804	58280	pleckstrin homology domain containing; family N member 1	84069	0.52861	1.75504e-24
1046712	SDS	A_23_P2645	10835	serine dehydratase	10993	0.528513	1.13732e-11
1050187	TRIM25	A_23_P15326	7662	tripartite motif containing 25	7706	0.528443	3.68441e-23
1046411	GPR44	A_23_P161918	11090	prostaglandin D2 receptor 2	11251	0.528435	2.72239e-24
1051248	SNTB1	A_23_P95029	6601	syntrophin; beta 1 (dystrophin-associated protein A1; 59kDa; basic component 1)	6641	0.528373	1.29891e-21
1045047	HERC4	A_24_P346807	25840	HECT and RLD domain containing E3 ubiquitin protein ligase 4	26091	0.528259	3.54027e-20
1052838	PPARA	A_24_P417036	5433	peroxisome proliferator-activated receptor alpha	5465	0.528097	2.73247e-26
1017570	LOC400590	CUST_305_PI417507815	125167	uncharacterized LOC400590	400590	0.528096	8.15976e-16
1049671	CDC42BPA	A_24_P205458	8412	CDC42 binding protein kinase alpha (DMPK-like)	8476	0.528031	2.54968e-24
1055406	DNAJB1	CUST_13045_PI416261804	3317	DnaJ (Hsp40) homolog; subfamily B; member 1	3337	0.527991	2.57243e-23
1049856	BRAP	A_23_P53614	8257	BRCA1 associated protein	8315	0.527973	3.8752e-09
1040199	CCDC90B	A_23_P162127	37952	coiled-coil domain containing 90B	60492	0.527816	2.16108e-17
1045585	SLC16A8	A_23_P155079	23293	solute carrier family 16; member 8 (monocarboxylic acid transporter 3)	23539	0.527727	8.5835e-27
1053356	PAWR	CUST_10883_PI416261804	5042	PRKC; apoptosis; WT1; regulator	5074	0.527722	1.27545e-18
1042023	CCDC91	A_24_P372959	34586	coiled-coil domain containing 91	55297	0.527621	2.74862e-16
1012306	BTG3	CUST_15896_PI416261804	10792	BTG family; member 3	10950	0.527537	1.17441e-30
1054928	ITGAX	A_23_P312132	3662	integrin; alpha X (complement component 3 receptor 4 subunit)	3687	0.527502	7.99329e-11
1055236	TNC	A_23_P157865	3351	tenascin C	3371	0.52702	1.04777e-29
1034220	HDGFL1	CUST_65_PI416573500	81176	hepatoma derived growth factor-like 1	154150	0.526985	5.83019e-12
1034931	MACROD2	A_23_P22398	80085	MACRO domain containing 2	140733	0.526973	3.49483e-20
1016009	IL10RA	A_23_P203173	3562	interleukin 10 receptor; alpha	3587	0.526779	4.35156e-13
1036935	FAM181A	A_23_P117380	59840	family with sequence similarity 181; member A	90050	0.526647	8.04401e-21
1018628	SKIL	A_23_P351215	6462	SKI-like oncogene	6498	0.526508	2.42854e-12
1037663	MXRA8	A_23_P32444	33878	matrix-remodelling associated 8	54587	0.526409	4.87374e-19
1059348	ADRB2	A_23_P145024	151	adrenoceptor beta 2; surface	154	0.526324	3.24258e-15
1016327	APOL3	A_23_P29237	56604	apolipoprotein L; 3	80833	0.526253	2.91995e-15
1024046	LRRN2	A_23_P11843	10299	leucine rich repeat neuronal 2	10446	0.526238	3.83016e-19
1032074	TMEM119	CUST_6025_PI416261804	109575	transmembrane protein 119	338773	0.526073	2.60097e-21
1056939	FOXS1	CUST_6644_PI416261804	2291	forkhead box S1	2307	0.525998	5.95998e-12
1033446	DNAH12	A_32_P14721	83652	dynein; axonemal; heavy chain 12	201625	0.525989	3.11731e-29
1031564	ENHO	A_24_P32560	119604	energy homeostasis associated	375704	0.525975	3.90903e-18
1054652	KRT86	A_23_P363769	3867	keratin 86	3892	0.525908	1.19693e-21
1058954	ATP5I	A_23_P125420	518	ATP synthase; H+ transporting; mitochondrial Fo complex; subunit E	521	0.525904	3.18189e-16
1038078	CRISPLD1	A_23_P59960	57932	cysteine-rich secretory protein LCCL domain containing 1	83690	0.525864	1.834e-32
1051247	SNX2	CUST_2316_PI416261804	6603	sorting nexin 2	6643	0.525787	5.03195e-23
1014857	HGSNAT	A_23_P147950	79726	heparan-alpha-glucosaminide N-acetyltransferase	138050	0.525778	0.00481987
1041801	AC068989.2	A_24_P334361	34890	DEAD (Asp-Glu-Ala-Asp) box polypeptide 60	55601	0.525718	4.47408e-28
1018202	C15orf44	CUST_7628_PI416261804	57258	chromosome 15 open reading frame 44	81556	0.525641	1.141e-33
1032286	AC094086.1	CUST_5999_PI416261804	94639	chromosome 5 open reading frame 64	285668	0.525403	8.3842e-32
1042172	FAM176B	A_23_P62831	34483	family with sequence similarity 176; member B	55194	0.525398	1.64492e-25
1051859	RYR3	A_23_P94838	6230	ryanodine receptor 3	6263	0.525286	1.29672e-22
1058713	C1QB	A_23_P137366	709	complement component 1; q subcomponent; B chain	713	0.525245	2.20875e-19
1054015	MT1H	A_23_P163782	4470	metallothionein 1H	4496	0.525202	1.03573e-15
1031393	C2orf82	CUST_9_PI416379584	123264	chromosome 2 open reading frame 82	389084	0.525125	5.12112e-21
1049721	BBOX1	A_23_P127495	8365	butyrobetaine (gamma); 2-oxoglutarate dioxygenase (gamma-butyrobetaine hydroxylase) 1	8424	0.525121	3.35364e-12
1056959	FOXC1	A_23_P390504	2280	forkhead box C1	2296	0.524958	1.65144e-17
1049297	DYRK4	A_23_P87902	8721	dual-specificity tyrosine-(Y)-phosphorylation regulated kinase 4	8798	0.524747	5.34885e-30
1029509	ATMIN	A_23_P100133	23055	ATM interactor	23300	0.524702	7.38922e-15
1050305	XRCC5	A_24_P345498	7477	X-ray repair complementing defective repair in Chinese hamster cells 5 (double-strand-break rejoining)	7520	0.524666	7.16143e-25
1065811	FLJ37798	A_32_P3385	125544	uncharacterized LOC401264	401264	0.524649	1.3707e-29
1043354	PTPLAD1	A_23_P99927	30975	protein tyrosine phosphatase-like A domain containing 1	51495	0.524628	2.36826e-26
1023397	HTRA2	A_24_P88763	27173	HtrA serine peptidase 2	27429	0.524605	4.83865e-16
1014558	POFUT2	A_24_P139229	23030	protein O-fucosyltransferase 2	23275	0.524589	3.46273e-30
1024028	SLC19A1	A_23_P29083	6537	solute carrier family 19 (folate transporter); member 1	6573	0.524284	1.1827e-10
1014182	ELMOD1	CUST_6033_PI416261804	34820	ELMO/CED-12 domain containing 1	55531	0.524283	1.39109e-25
1036969	SLC25A21	A_23_P136504	59803	solute carrier family 25 (mitochondrial oxoadipate carrier); member 21	89874	0.524244	5.72377e-20
1029455	RECQL5	CUST_9289_PI416261804	9264	RecQ protein-like 5	9400	0.523972	2.85991e-24
1058553	SERPINA6	A_23_P117363	862	serpin peptidase inhibitor; clade A (alpha-1 antiproteinase; antitrypsin); member 6	866	0.523934	4.46457e-21
1021778	DYX1C1-CCPG1	CUST_17045_PI416261804	81519	dyslexia susceptibility 1 candidate 1	161582	0.5239	3.02676e-19
1017556	FLJ14186	CUST_3260_PI416261804	125485	uncharacterized LOC401149	401149	0.523834	3.23861e-29
1047553	LAMC3	A_23_P82979	10173	laminin; gamma 3	10319	0.523675	1.40323e-17
1045200	PTPN23	A_24_P179316	25679	protein tyrosine phosphatase; non-receptor type 23	25930	0.523564	4.40152e-31
1059479	ABL1	A_24_P393711	22	c-abl oncogene 1; non-receptor tyrosine kinase	25	0.523445	8.0762e-36
1027082	XRCC4	A_23_P122174	7475	X-ray repair complementing defective repair in Chinese hamster cells 4	7518	0.523428	2.34891e-34
1043277	UFM1	A_24_P313109	31049	ubiquitin-fold modifier 1	51569	0.523343	2.73164e-17
1058152	TPP1	A_24_P38815	1191	tripeptidyl peptidase I	1200	0.523339	7.56525e-13
1050639	TRAF1	A_23_P216970	7142	TNF receptor-associated factor 1	7185	0.523322	8.69415e-26
1038065	JAM3	A_23_P217998	57942	junctional adhesion molecule 3	83700	0.523302	1.75984e-22
1048074	FCHSD2	A_23_P368278	9729	FCH and double SH3 domains 2	9873	0.523245	7.81757e-23
1049561	DEGS1	A_23_P126186	8494	delta(4)-desaturase; sphingolipid 1	8560	0.523225	2.53232e-09
1016382	C2orf70	A_24_P358591	109730	chromosome 2 open reading frame 70	339778	0.52305	6.99177e-16
1053651	NOTCH2	CUST_1430_PI416261804	4822	notch 2	4853	0.522891	2.91766e-26
1041487	TEX2	A_23_P4036	35140	testis expressed 2	55852	0.522457	6.03071e-24
1023783	CACNA1H	A_23_P3483	8833	calcium channel; voltage-dependent; T type; alpha 1H subunit	8912	0.522445	7.9296e-19
1047167	TGOLN2	A_23_P209933	10471	trans-golgi network protein 2	10618	0.52242	4.27869e-15
1016564	LOC643856	A_32_P160039	168991	similar to hCG2026922	643856	0.522399	8.52985e-25
1042842	MRPL50	CUST_4770_PI416261804	33825	mitochondrial ribosomal protein L50	54534	0.522317	6.65901e-32
1050818	TGFBR2	A_23_P337242	7006	transforming growth factor; beta receptor II (70/80kDa)	7048	0.522315	8.23018e-28
1061185	LRRC41	A_24_P307674	10342	leucine rich repeat containing 41	10489	0.522266	1.27311e-16
1054014	MT1M	A_23_P66241	4473	metallothionein 1M	4499	0.522246	6.25344e-09
1034336	LRRC34	CUST_1875_PI416261804	81015	leucine rich repeat containing 34	151827	0.522232	4.57365e-33
1050817	TGFBR3	CUST_15959_PI416261804	7007	transforming growth factor; beta receptor III	7049	0.522024	9.31707e-26
1048102	HEPH	A_23_P22526	9699	hephaestin	9843	0.521996	5.30456e-17
1025248	HSPD1	A_32_P25273	3309	heat shock 60kDa protein 1 (chaperonin)	3329	0.521805	1.13074e-24
1013629	FAM86B1	A_24_P280868	59190	family with sequence similarity 86; member B1	85002	0.521695	2.995e-27
1028387	C17orf97	CUST_6411_PI416261804	125151	chromosome 17 open reading frame 97	400566	0.52164	3.99514e-31
1010790	STARD8	A_23_P387630	9610	StAR-related lipid transfer (START) domain containing 8	9754	0.521557	5.5917e-29
1022926	LFNG	A_23_P8452	3930	LFNG O-fucosylpeptide 3-beta-N-acetylglucosaminyltransferase	3955	0.521461	1.10319e-17
1046474	PROSC	A_23_P45166	11052	proline synthetase co-transcribed homolog (bacterial)	11212	0.521458	6.7846e-18
1054023	MT1A	A_23_P54840	4463	metallothionein 1A	4489	0.521314	1.9517e-15
1048739	KLF4	A_23_P32233	9180	Kruppel-like factor 4 (gut)	9314	0.521253	1.23843e-17
1023838	ERBB2	A_23_P89249	2049	v-erb-b2 erythroblastic leukemia viral oncogene homolog 2; neuro/glioblastoma derived oncogene homolog (avian)	2064	0.521245	3.03952e-28
1012377	RNFT2	A_24_P13390	59090	ring finger protein; transmembrane 2	84900	0.521019	2.98421e-32
1018659	MFRP	A_23_P259292	57795	membrane frizzled-related protein	83552	0.520996	1.41011e-20
1053780	NEDD4	A_32_P160883	4708	neural precursor cell expressed; developmentally down-regulated 4; E3 ubiquitin protein ligase	4734	0.520979	1.22389e-23
1052814	PPIB	CUST_11322_PI416261804	5447	peptidylprolyl isomerase B (cyclophilin B)	5479	0.520854	4.23049e-30
1017228	LOC150519	CUST_137_PI417507815	80899	uncharacterized LOC150519	150519	0.520837	2.04055e-30
1017132	SIGLEC11	A_23_P119322	76984	sialic acid binding Ig-like lectin 11	114132	0.520525	6.91378e-20
1018470	BEST1	A_23_P104996	7396	bestrophin 1	7439	0.520467	3.40699e-28
1047831	PPIF	A_23_P202104	9960	peptidylprolyl isomerase F	10105	0.520274	1.22579e-20
1046584	PRDM5	A_23_P362759	10948	PR domain containing 5	11107	0.520139	7.23458e-30
1021809	SNX29P2	CUST_4050_PI416261804	133530	sorting nexin 29 pseudogene 2	440352	0.52009	9.49969e-22
1014867	EPN2	CUST_786_PI416261804	22661	epsin 2	22905	0.520047	2.77683e-12
1023583	LAMP2	A_23_P416608	3895	lysosomal-associated membrane protein 2	3920	0.519982	5.61004e-32
1036208	OSBPL9	CUST_6732_PI416261804	77601	oxysterol binding protein-like 9	114883	0.519965	1.43791e-20
1018670	SERPINE2	A_23_P50919	5238	serpin peptidase inhibitor; clade E (nexin; plasminogen activator inhibitor type 1); member 2	5270	0.519907	2.83738e-18
1014261	DERL1	A_24_P175347	54978	derlin 1	79139	0.519882	3.18886e-26
1053114	PHF1	A_23_P156732	5220	PHD finger protein 1	5252	0.519859	2.02065e-30
1019312	LOC100288578	A_23_P301925	1020279	similar to cytochrome c oxidase subunit II	100288578	0.519845	5.41474e-25
1041077	DUSP22	CUST_3164_PI416261804	36219	dual specificity phosphatase 22	56940	0.519782	2.01914e-26
1032284	RNF180	CUST_1056_PI416261804	94640	ring finger protein 180	285671	0.51966	7.6408e-16
1022947	EFEMP1	A_23_P501007	2187	EGF containing fibulin-like extracellular matrix protein 1	2202	0.519599	1.60334e-24
1017256	BCLAF1	A_23_P111343	9630	BCL2-associated transcription factor 1	9774	0.519565	6.03477e-35
1045246	PAMR1	CUST_14513_PI416261804	25640	peptidase domain containing associated with muscle regeneration 1	25891	0.519081	4.01411e-17
1038842	LPCAT1	A_23_P213471	55691	lysophosphatidylcholine acyltransferase 1	79888	0.518825	8.91111e-11
1020417	NFATC4	A_23_P140394	4750	nuclear factor of activated T-cells; cytoplasmic; calcineurin-dependent 4	4776	0.518791	1.63481e-25
1052674	PRKCSH	A_24_P396197	5557	protein kinase C substrate 80K-H	5589	0.518765	3.29478e-23
1023435	SHROOM4	A_24_P265064	36750	shroom family member 4	57477	0.518706	4.66859e-31
1036369	C1orf85	A_23_P85893	76610	chromosome 1 open reading frame 85	112770	0.518509	1.15282e-20
1028562	DLC1	A_23_P252721	10248	deleted in liver cancer 1	10395	0.5185	1.73744e-24
1048270	BZW1	A_24_P362572	9545	basic leucine zipper and W2 domains 1	9689	0.518472	1.19807e-25
1016679	ZNF503	A_23_P202484	59048	zinc finger protein 503	84858	0.51842	2.60146e-25
1050499	AC087742.2	A_24_P296520	7283	ubiquitin-conjugating enzyme E2G 1	7326	0.518388	1.26915e-28
1046366	CYP4F8	A_23_P131060	11122	cytochrome P450; family 4; subfamily F; polypeptide 8	11283	0.518274	2.43074e-27
1038354	SGPP1	A_23_P347048	57246	sphingosine-1-phosphate phosphatase 1	81537	0.518268	1.06382e-32
1043443	ATP6V1D	A_23_P140115	30863	ATPase; H+ transporting; lysosomal 34kDa; V1 subunit D	51382	0.518247	1.71047e-22
1027242	OR5L2	A_24_P258235	26086	olfactory receptor; family 5; subfamily L; member 2	26338	0.518155	1.32215e-25
1047159	POLR3G	CUST_3833_PI416261804	10475	polymerase (RNA) III (DNA directed) polypeptide G (32kD)	10622	0.518095	1.48096e-19
1028060	EXOC1	A_23_P113972	35052	exocyst complex component 1	55763	0.517747	5.23836e-23
1025184	CLCN3	A_24_P402847	1173	chloride channel; voltage-sensitive 3	1182	0.517613	4.34511e-11
1052372	RAB3IL1	A_23_P75800	5834	RAB3A interacting protein (rabin3)-like 1	5866	0.517601	8.9417e-23
1035929	C10orf90	CUST_263_PI416261804	78714	chromosome 10 open reading frame 90	118611	0.517595	4.52322e-34
1051192	SPARC	A_23_P7642	6638	secreted protein; acidic; cysteine-rich (osteonectin)	6678	0.517536	1.42792e-17
1053508	GPR143	A_23_P45560	4904	G protein-coupled receptor 143	4935	0.517368	1.68963e-16
1057979	CRABP1	A_23_P117882	1372	cellular retinoic acid binding protein 1	1381	0.517246	1.68676e-17
1030504	MAP4K4	A_23_P108604	9311	mitogen-activated protein kinase kinase kinase kinase 4	9448	0.517138	1.62302e-30
1042134	EXD2	A_23_P205296	34507	exonuclease 3'-5' domain containing 2	55218	0.517056	3.46909e-32
1027109	CASC4	A_23_P140469	76649	cancer susceptibility candidate 4	113201	0.516988	2.48668e-33
1052380	RAB2A	A_23_P340251	5830	RAB2A; member RAS oncogene family	5862	0.516987	6.84864e-19
1031647	TEX9	CUST_62_PI416573500	119487	testis expressed 9	374618	0.516973	1.6566e-26
1048982	MTMR6	A_23_P25515	8984	myotubularin related protein 6	9107	0.516926	1.87961e-11
1032757	CCDC96	A_32_P69930	90405	coiled-coil domain containing 96	257236	0.516885	4.94117e-22
1024159	MRPL42	A_23_P25163	28713	mitochondrial ribosomal protein L42	28977	0.516776	2.05993e-26
1044421	NKIRAS1	CUST_5628_PI416261804	28248	NFKB inhibitor interacting Ras-like 1	28512	0.516712	1.0592e-10
1048983	USP10	A_23_P100196	8977	ubiquitin specific peptidase 10	9100	0.516691	3.86462e-34
1026626	TH	CUST_660_PI417557136	7012	tyrosine hydroxylase	7054	0.51664	3.89949e-25
1041083	C11orf75	A_23_P75430	36214	chromosome 11 open reading frame 75	56935	0.516474	1.54935e-30
1042163	FAM86C	A_24_P218757	34488	family with sequence similarity 86; member C1	55199	0.516468	1.74378e-17
1039544	MPPE1	A_32_P115358	41759	metallophosphoesterase 1	65258	0.516458	1.91233e-26
1043126	HIGD1B	CUST_12369_PI416261804	31231	HIG1 hypoxia inducible domain family; member 1B	51751	0.516431	1.97739e-14
1017406	C3orf55	CUST_6052_PI416261804	81037	chromosome 3 open reading frame 55	152078	0.516423	6.38808e-25
1050727	GPR137B	CUST_7466_PI416261804	7064	G protein-coupled receptor 137B	7107	0.516366	1.05397e-18
1021494	ROCK1	A_32_P203320	6061	Rho-associated; coiled-coil containing protein kinase 1	6093	0.516292	5.99069e-22
1051979	RPN1	A_23_P254340	6152	ribophorin I	6184	0.516271	2.45386e-19
1034248	MARVELD2	A_23_P401675	81134	MARVEL domain containing 2	153562	0.516269	4.69487e-16
1014163	SH3D19	A_24_P366656	81066	SH3 domain containing 19	152503	0.516175	1.00899e-25
1058575	CAPZB	A_23_P126752	828	capping protein (actin filament) muscle Z-line; beta	832	0.516168	2.07264e-25
1033138	KIF6	A_32_P214274	85757	kinesin family member 6	221458	0.516114	1.65528e-32
1032237	NKAIN3	CUST_511_PI416261804	94817	Na+/K+ transporting ATPase interacting 3	286183	0.515919	5.67119e-06
1025710	CD8B	A_23_P159335	921	CD8b molecule	926	0.515748	1.16052e-20
1032153	MMAB	A_24_P364381	108277	methylmalonic aciduria (cobalamin deficiency) cblB type	326625	0.515714	8.21065e-14
1053692	NKX3-1	A_23_P157545	4793	NK3 homeobox 1	4824	0.51567	3.58656e-21
1052561	PSMB2	A_24_P284893	5658	proteasome (prosome; macropain) subunit; beta type; 2	5690	0.515657	1.27211e-16
1048817	RAB11B	A_23_P67748	9105	RAB11B; member RAS oncogene family	9230	0.515645	3.97027e-29
1041974	ACER3	A_23_P203665	34620	alkaline ceramidase 3	55331	0.515643	1.54326e-27
1036957	KBTBD6	CUST_8374_PI416261804	59817	kelch repeat and BTB (POZ) domain containing 6	89890	0.515612	3.6018e-26
1036475	MAPK1IP1L	CUST_3105_PI416261804	60285	mitogen-activated protein kinase 1 interacting protein 1-like	93487	0.515594	4.49265e-29
1059248	ALOX5AP	A_23_P2793	238	arachidonate 5-lipoxygenase-activating protein	241	0.515499	1.12345e-17
1016846	RP11-834C11.4	A_32_P169406	125011	uncharacterized LOC400043	400043	0.515467	1.5122e-21
1038610	RP11-369J21.1	CUST_6071_PI416261804	55996	chromosome 10 open reading frame 57	80195	0.515463	6.46608e-12
1057125	F2RL2	A_32_P60065	2136	coagulation factor II (thrombin) receptor-like 2	2151	0.515409	2.45832e-30
1030197	ZFYVE27	CUST_6391_PI416261804	78722	zinc finger; FYVE domain containing 27	118813	0.515401	1.475e-25
1041490	PSENEN	CUST_14486_PI416261804	35139	presenilin enhancer 2 homolog (C. elegans)	55851	0.515368	1.50749e-09
1057123	F3	A_23_P126782	2137	coagulation factor III (thromboplastin; tissue factor)	2152	0.515343	6.40124e-23
1044358	MRPL13	CUST_9479_PI416261804	28734	mitochondrial ribosomal protein L13	28998	0.51527	3.03902e-25
1049068	HIP1R	A_23_P398294	8906	huntingtin interacting protein 1 related	9026	0.5152	5.06454e-20
1029791	TM9SF1	CUST_943_PI416573500	10401	transmembrane 9 superfamily member 1	10548	0.515144	3.70467e-25
1019579	KIAA1772	A_23_P119040	55802	growth regulation by estrogen in breast cancer-like	80000	0.515122	2.86323e-31
1012004	PPCS	A_24_P19810	55520	phosphopantothenoylcysteine synthetase	79717	0.515002	1.75254e-16
1019876	ANK2	A_23_P133068	284	ankyrin 2; neuronal	287	0.514879	8.55948e-13
1013486	KIAA1211	A_24_P331882	36755	KIAA1211	57482	0.514855	2.39838e-20
1032212	CXorf59	A_32_P410753	94886	chromosome X open reading frame 59	286464	0.51483	6.09398e-27
1058074	COL9A1	CUST_79_PI417507815	1288	collagen; type IX; alpha 1	1297	0.514773	3.60363e-24
1029120	CDC14A	CUST_17094_PI416261804	8490	CDC14 cell division cycle 14 homolog A (S. cerevisiae)	8556	0.514702	4.55489e-23
1031461	C15orf52	A_23_P163467	122833	chromosome 15 open reading frame 52	388115	0.514541	9.91475e-17
1051577	SLC4A3	A_23_P39647	6472	solute carrier family 4; anion exchanger; member 3	6508	0.514508	1.01433e-14
1026219	HHLA3	A_24_P182281	10988	HERV-H LTR-associating 3	11147	0.514444	2.58653e-19
1014099	HEATR5A	CUST_4671_PI416261804	25687	HEAT repeat containing 5A	25938	0.514434	2.32635e-33
1057400	S1PR1	A_23_P404481	1888	sphingosine-1-phosphate receptor 1	1901	0.514319	6.82076e-24
1054721	KPNA4	A_23_P218835	3815	karyopherin alpha 4 (importin alpha 3)	3840	0.514317	1.58638e-06
1018189	ABCC4	A_24_P16913	10111	ATP-binding cassette; sub-family C (CFTR/MRP); member 4	10257	0.514258	4.4376e-21
1033222	HEPACAM	A_24_P213950	85636	hepatic and glial cell adhesion molecule	220296	0.514156	6.99317e-17
1038508	DNAJC5	CUST_13964_PI416261804	56132	DnaJ (Hsp40) homolog; subfamily C; member 5	80331	0.514075	0.000511051
1044377	FLVCR1	A_23_P12113	28718	feline leukemia virus subgroup C cellular receptor 1	28982	0.514072	1.2118e-22
1057890	CSPG4	A_23_P21976	1453	chondroitin sulfate proteoglycan 4	1464	0.513929	3.69748e-22
1024822	AC099524.1	A_23_P371239	56561	c-Maf inducing protein	80790	0.513904	1.30016e-24
1058932	ATP7A	A_23_P217737	535	ATPase; Cu++ transporting; alpha polypeptide	538	0.5139	2.97958e-18
1035061	PTPDC1	A_23_P20876	79748	protein tyrosine phosphatase domain containing 1	138639	0.513866	3.92887e-27
1010416	LOC100129361	CUST_3705_PI416261804	1000076	chromosome X open reading frame 69 pseudogene	100129361	0.51382	3.57053e-23
1029693	MRPL52	A_24_P409330	78909	mitochondrial ribosomal protein L52	122704	0.513764	7.07058e-30
1043603	C3orf19	A_24_P144481	30725	chromosome 3 open reading frame 19	51244	0.513642	1.49584e-19
1039836	MRPS25	A_23_P18135	41030	mitochondrial ribosomal protein S25	64432	0.51355	1.16403e-14
1043740	SBDS	A_23_P70867	30601	Shwachman-Bodian-Diamond syndrome	51119	0.51354	6.9145e-27
1053202	PEG3AS	A_23_P407583	5146	paternally expressed 3	5178	0.513423	2.72779e-28
1038045	ITCH	A_23_P132019	57979	itchy E3 ubiquitin protein ligase	83737	0.513395	5.05692e-26
1027370	AMD1	A_23_P214121	259	adenosylmethionine decarboxylase 1	262	0.513379	4.70811e-26
1053995	MTM1	A_23_P62133	4508	myotubularin 1	4534	0.513365	3.10836e-15
1039770	MFSD1	CUST_2269_PI416261804	41322	major facilitator superfamily domain containing 1	64747	0.513115	4.55511e-23
1036680	NXPE3	A_23_P132560	60097	neurexophilin and PC-esterase domain family; member 3	91775	0.513056	7.85632e-28
1036619	PCDH21	A_23_P149946	60149	cadherin-related family member 1	92211	0.512882	5.50312e-28
1032650	WDR51B	CUST_137_PI416261804	93773	POC1 centriolar protein homolog B (Chlamydomonas)	282809	0.512808	1.1574e-27
1054972	ITGA6	CUST_12063_PI416261804	3630	integrin; alpha 6	3655	0.512806	7.21417e-23
1035014	UPRT	A_24_P185986	79820	uracil phosphoribosyltransferase (FUR1) homolog (S. cerevisiae)	139596	0.51273	4.52192e-27
1018491	BEX4	A_24_P40551	35551	brain expressed; X-linked 4	56271	0.512615	2.90015e-25
1021685	ZCWPW2	CUST_325_PI416573500	81039	zinc finger; CW type with PWWP domain 2	152098	0.512579	1.28422e-27
1056374	GM2A	A_23_P144872	2743	GM2 ganglioside activator	2760	0.512482	1.17414e-30
1050071	MAPKAPK3	A_23_P314584	7821	mitogen-activated protein kinase-activated protein kinase 3	7867	0.512449	1.43852e-10
1019841	MS4A15	CUST_5057_PI416261804	85608	membrane-spanning 4-domains; subfamily A; member 15	219995	0.512413	1.93833e-23
1043774	IFT52	A_23_P165962	30580	intraflagellar transport 52 homolog (Chlamydomonas)	51098	0.512316	2.91697e-12
1015893	FOLR2	A_23_P47709	2334	folate receptor 2 (fetal)	2350	0.512163	1.17362e-19
1035967	FTSJ3	A_23_P55091	78533	FtsJ homolog 3 (E. coli)	117246	0.512015	4.78819e-22
1020385	ZNF271	A_23_P147199	10620	zinc finger protein 271	10778	0.511947	1.15959e-26
1035465	C1orf182	A_32_P41553	79265	chromosome 1 open reading frame 182	128229	0.511906	3.10708e-19
1059087	RHOB	CUST_13512_PI416261804	385	ras homolog family member B	388	0.511783	6.59439e-20
1044472	HTATSF1	CUST_10570_PI416261804	27081	HIV-1 Tat specific factor 1	27336	0.511718	1.66633e-13
1046491	WBP4	A_23_P140035	11033	WW domain binding protein 4 (formin binding protein 21)	11193	0.511695	1.20005e-16
1019685	FRMD4B	A_23_P148175	22905	FERM domain containing 4B	23150	0.511674	4.49733e-16
1015660	C21ORF119	A_23_P29023	59186	chromosome 21 open reading frame 119	84996	0.511667	7.89478e-30
1050414	VASP	A_23_P119102	7365	vasodilator-stimulated phosphoprotein	7408	0.511587	3.87728e-08
1059164	AIRE	A_23_P68740	323	autoimmune regulator	326	0.511563	1.16004e-21
1022324	PRTG	A_23_P358513	94038	protogenin	283659	0.511409	1.23055e-29
1030404	PSMA3	CUST_10402_PI416261804	5652	proteasome (prosome; macropain) subunit; alpha type; 3	5684	0.51134	9.91218e-15
1057222	EPHX2	A_23_P8834	2038	epoxide hydrolase 2; cytoplasmic	2053	0.511277	2.14575e-20
1044180	PYCR2	A_24_P165259	29653	pyrroline-5-carboxylate reductase family; member 2	29920	0.511266	5.4438e-18
1038617	MYCT1	A_23_P31046	55978	myc target 1	80177	0.511217	6.46587e-13
1023412	NFATC1	A_23_P300150	4746	nuclear factor of activated T-cells; cytoplasmic; calcineurin-dependent 1	4772	0.511047	9.43718e-23
1058110	CNN3	A_23_P138168	1257	calponin 3; acidic	1266	0.511037	5.17964e-26
1040527	WDR48	A_23_P80409	36872	WD repeat domain 48	57599	0.511031	7.83381e-22
1019362	EMILIN1	A_23_P165848	10958	elastin microfibril interfacer 1	11117	0.510903	9.45564e-29
1054861	KCNA5	A_23_P417173	3716	potassium voltage-gated channel; shaker-related subfamily; member 5	3741	0.510856	4.138e-31
1042223	TMEM33	A_24_P123325	34450	transmembrane protein 33	55161	0.510847	1.5777e-22
1035801	TEX26	CUST_108_PI416261804	78874	testis expressed 26	122046	0.510847	1.87797e-15
1039985	FN3K	A_23_P89215	40755	fructosamine 3 kinase	64122	0.510783	1.45462e-22
1017451	FAM70A	A_23_P125680	34315	family with sequence similarity 70; member A	55026	0.510673	5.57617e-25
1017393	INCA1	CUST_1331_PI416379584	122923	inhibitor of CDK; cyclin A1 interacting protein 1	388324	0.510415	5.86929e-20
1037084	MICALL1	CUST_1449_PI416261804	59547	MICAL-like 1	85377	0.510403	5.21626e-19
1010892	SLC12A3	A_32_P108066	6523	solute carrier family 12 (sodium/chloride transporters); member 3	6559	0.510349	5.52134e-21
1045520	TMEM50A	A_23_P74129	23339	transmembrane protein 50A	23585	0.510335	4.6482e-23
1020259	SYK	A_23_P9255	6810	spleen tyrosine kinase	6850	0.510298	9.25363e-31
1050024	SHFM1	A_23_P42664	7933	split hand/foot malformation (ectrodactyly) type 1	7979	0.51023	1.12848e-23
1037159	ARHGAP19	A_23_P334845	59176	Rho GTPase activating protein 19	84986	0.510168	3.77495e-22
1015463	AC107883.1	A_24_P933802	55637	NKF3 kinase family member	79834	0.510138	3.50659e-11
1034808	PLEKHA7	A_24_P348806	80341	pleckstrin homology domain containing; family A member 7	144100	0.510049	3.05282e-22
1032463	C19orf54	CUST_138_PI416379584	94254	chromosome 19 open reading frame 54	284325	0.510002	9.49589e-17
1040705	RHOJ	A_24_P82032	36655	ras homolog family member J	57381	0.509943	3.2739e-15
1057073	FANCF	CUST_9815_PI416261804	2173	Fanconi anemia; complementation group F	2188	0.509919	2.11727e-19
1046729	C10orf116	A_23_P161439	10816	chromosome 10 open reading frame 116	10974	0.509904	1.21764e-13
1038191	SLC25A28	A_24_P918397	57566	solute carrier family 25 (mitochondrial iron transporter); member 28	81894	0.509896	9.10692e-19
1048447	SEC22B	A_23_P412392	9412	SEC22 vesicle trafficking protein homolog B (S. cerevisiae) (gene/pseudogene)	9554	0.509781	1.67287e-14
1047371	PFDN6	CUST_2019_PI416261804	10324	prefoldin subunit 6	10471	0.509657	1.36557e-25
1025941	STAMBP	CUST_8900_PI416261804	10470	STAM binding protein	10617	0.509645	4.20297e-26
1046429	PADI2	A_23_P201747	11080	peptidyl arginine deiminase; type II	11240	0.50957	3.46807e-28
1046230	INPP5F	A_23_P35684	22632	inositol polyphosphate-5-phosphatase F	22876	0.509429	6.87483e-24
1027671	NTRK1	A_23_P34804	4883	neurotrophic tyrosine kinase; receptor; type 1	4914	0.509348	4.13961e-24
1035746	NIPA1	A_23_P382460	78953	non imprinted in Prader-Willi/Angelman syndrome 1	123606	0.509284	3.52987e-25
1042552	ELOVL2	CUST_11087_PI416261804	34187	ELOVL fatty acid elongase 2	54898	0.509177	5.98984e-27
1044564	COQ2	CUST_4882_PI416261804	26980	coenzyme Q2 homolog; prenyltransferase (yeast)	27235	0.509066	3.03696e-21
1018395	LOC100129034	A_32_P91042	1014485	uncharacterized LOC100129034	100129034	0.508965	3.4309e-18
1019917	CHID1	A_23_P147874	41848	chitinase domain containing 1	66005	0.508774	2.87461e-21
1050931	TCEA3	A_24_P327886	6880	transcription elongation factor A (SII); 3	6920	0.508774	2.70571e-22
1017148	LOC100292489	A_23_P114210	1021987	similar to POU domain; class 3; transcription factor 4	100292489	0.508642	1.38789e-12
1045832	UBR2	A_23_P362637	23059	ubiquitin protein ligase E3 component n-recognin 2	23304	0.508602	5.7549e-21
1031986	TMEM173	A_23_P61371	109790	transmembrane protein 173	340061	0.508601	1.29134e-08
1045872	HISPPD1	CUST_9368_PI416261804	23017	diphosphoinositol pentakisphosphate kinase 2	23262	0.508551	8.78064e-22
1047097	CD226	A_23_P78330	10519	CD226 molecule	10666	0.508516	2.81011e-21
1014342	ZNF146	A_24_P159845	7661	zinc finger protein 146	7705	0.508304	1.57041e-26
1058300	CFL1	A_23_P35820	1064	cofilin 1 (non-muscle)	1072	0.508271	3.92842e-11
1047720	TXNDC9	A_24_P263524	10044	thioredoxin domain containing 9	10190	0.508257	8.77631e-20
1027600	GGTLC2	CUST_8825_PI416261804	60017	gamma-glutamyltransferase light chain 2	91227	0.508234	3.59962e-18
1027031	RGS3	A_23_P219197	5966	regulator of G-protein signaling 3	5998	0.50817	1.98541e-18
1038800	GRRP1	A_23_P46131	55729	family with sequence similarity 110; member D	79927	0.508161	1.01702e-19
1054551	LMNA	A_23_P34835	3975	lamin A/C	4000	0.508155	7.62357e-22
1042848	WDR44	CUST_13899_PI416261804	33812	WD repeat domain 44	54521	0.508122	3.70666e-09
1041829	C2orf29	A_23_P108761	34860	chromosome 2 open reading frame 29	55571	0.508051	9.93851e-14
1041139	TM9SF3	A_24_P309360	36168	transmembrane 9 superfamily member 3	56889	0.508032	4.94288e-20
1036412	ARHGAP12	CUST_9792_PI416261804	60779	Rho GTPase activating protein 12	94134	0.507988	1.08607e-21
1044250	CARD10	A_23_P434890	29510	caspase recruitment domain family; member 10	29775	0.507971	5.51994e-17
1039907	LMBR1	A_23_P300728	40928	limb region 1 homolog (mouse)	64327	0.507966	2.50192e-16
1017244	GPR17	A_23_P16963	2823	G protein-coupled receptor 17	2840	0.507957	5.311e-21
1051876	RSC1A1	A_23_P395534	6215	regulatory solute carrier protein; family 1; member 1	6248	0.507881	3.08096e-15
1011239	GGT5	A_24_P297182	2671	gamma-glutamyltransferase 5	2687	0.507877	5.50556e-21
1021925	OLIG2	A_23_P211079	10069	oligodendrocyte lineage transcription factor 2	10215	0.507817	2.38418e-20
1035520	C1orf93	A_32_P84289	79208	family with sequence similarity 213; member B	127281	0.507757	2.14858e-14
1041483	TMEM165	A_23_P133174	35146	transmembrane protein 165	55858	0.507659	1.6662e-31
1020890	C8orf30B	A_23_P61268	182166	family with sequence similarity 203; member B	728071	0.507599	7.78801e-15
1046715	SLC38A3	A_24_P402784	10833	solute carrier family 38; member 3	10991	0.507582	1.30126e-21
1025030	TMEM189	CUST_2832_PI416261804	122572	TMEM189-UBE2V1 readthrough	387522	0.507461	2.77542e-27
1019190	CALU	A_23_P122815	809	calumenin	813	0.507288	2.82787e-09
1014332	PNRC2	CUST_10872_PI416261804	34918	proline-rich nuclear receptor coactivator 2	55629	0.507207	2.64146e-20
1023594	SYTL3	A_23_P168188	60765	synaptotagmin-like 3	94120	0.507197	1.43276e-25
1051839	S100A11	A_23_P145863	6249	S100 calcium binding protein A11	6282	0.507083	8.02273e-14
1038227	TRIM56	A_23_P350107	57524	tripartite motif containing 56	81844	0.507005	1.20568e-15
1017005	TCTN1	A_23_P76402	55403	tectonic family member 1	79600	0.506777	3.76662e-16
1051820	SAG	A_23_P5853	6261	S-antigen; retina and pineal gland (arrestin)	6295	0.506752	1.30529e-08
1021037	LRRC1	CUST_5289_PI416261804	34516	leucine rich repeat containing 1	55227	0.506674	1.20513e-23
1059047	ARSF	A_23_P304304	413	arylsulfatase F	416	0.506671	8.74811e-12
1035251	SPATA18	A_23_P407112	79525	spermatogenesis associated 18	132671	0.506668	4.26755e-13
1016411	AC074286.1	A_24_P400172	1002387	uncharacterized LOC100130691	100130691	0.506518	1.39718e-26
1052367	RAB5B	CUST_7038_PI416261804	5837	RAB5B; member RAS oncogene family	5869	0.506432	3.44663e-11
1029902	SLC22A6	A_23_P98616	9221	solute carrier family 22 (organic anion transporter); member 6	9356	0.506322	8.7517e-19
1016242	LMO2	A_23_P53126	3980	LIM domain only 2 (rhombotin-like 1)	4005	0.506272	3.34632e-20
1027683	TMEM201	CUST_843_PI416379584	83513	transmembrane protein 201	199953	0.506093	1.23809e-19
1058136	CCR1	A_24_P148717	1221	chemokine (C-C motif) receptor 1	1230	0.505959	6.83549e-22
1046444	PRAF2	A_23_P96350	11070	PRA1 domain family; member 2	11230	0.505854	5.74959e-18
1012668	CLCA4	A_23_P45751	22558	chloride channel accessory 4	22802	0.505795	1.00279e-19
1021686	CAST	A_23_P434352	827	calpastatin	831	0.505649	2.15649e-24
1059298	AIF1	CUST_13577_PI416261804	196	allograft inflammatory factor 1	199	0.505624	1.95851e-12
1018183	RAG1AP1	A_24_P88565	35259	solute carrier family 50 (sugar transporter); member 1	55974	0.505615	1.17279e-25
1034887	ZNF280B	A_23_P402134	80199	zinc finger protein 280B	140883	0.505305	1.94162e-17
1052500	PTAFR	A_23_P51926	5692	platelet-activating factor receptor	5724	0.505052	1.80339e-09
1040611	SRGAP1	A_23_P162449	36795	SLIT-ROBO Rho GTPase activating protein 1	57522	0.505014	1.05065e-15
1010915	FNDC3B	A_24_P223124	41351	fibronectin type III domain containing 3B	64778	0.504978	3.23996e-14
1036075	C20orf108	A_24_P399680	77744	family with sequence similarity 210; member B	116151	0.504914	1.40043e-24
1051111	SSR3	A_24_P319942	6707	signal sequence receptor; gamma (translocon-associated protein gamma)	6747	0.504881	2.35077e-15
1020947	LOC441454	CUST_3479_PI416261804	134550	prothymosin; alpha pseudogene	441454	0.504872	2.79612e-27
1047536	TLR6	A_24_P17677	10187	toll-like receptor 6	10333	0.504825	6.60647e-14
1038385	KCNH6	A_23_P170541	56744	potassium voltage-gated channel; subfamily H (eag-related); member 6	81033	0.50482	1.07932e-26
1033768	GIMAP7	A_24_P274831	81729	GTPase; IMAP family member 7	168537	0.504737	4.78702e-09
1010558	ACVRL1	A_24_P945113	91	activin A receptor type II-like 1	94	0.504679	7.64449e-17
1041466	GABRQ	CUST_278_PI416408490	35167	gamma-aminobutyric acid (GABA) A receptor; theta	55879	0.504617	7.28695e-25
1037447	FAM126A	CUST_18_PI416408490	58866	family with sequence similarity 126; member A	84668	0.504559	4.02812e-19
1035320	FBXO36	A_24_P254702	79451	F-box protein 36	130888	0.504524	7.05196e-14
1038682	C2orf37	A_23_P5481	55869	DDB1 and CUL4 associated factor 17	80067	0.504437	2.70539e-09
1039242	FYCO1	A_23_P212339	55248	FYVE and coiled-coil domain containing 1	79443	0.504371	4.4817e-16
1018225	DHRSX	A_24_P378987	83795	dehydrogenase/reductase (SDR family) X-linked	207063	0.504287	7.05126e-17
1054484	LTBR	A_23_P53557	4030	lymphotoxin beta receptor (TNFR superfamily; member 3)	4055	0.504203	8.83185e-14
1045034	C1orf144	A_24_P405054	25848	chromosome 1 open reading frame 144	26099	0.5042	7.51633e-17
1043433	AIG1	CUST_1716_PI416261804	30871	androgen-induced 1	51390	0.504177	4.53078e-24
1057482	DSC2	A_23_P4494	1812	desmocollin 2	1824	0.504111	7.22462e-19
1045002	TES	A_24_P55437	25885	testis derived transcript (3 LIM domains)	26136	0.504104	7.61759e-17
1048406	SOX13	A_23_P85703	9438	SRY (sex determining region Y)-box 13	9580	0.504089	1.0678e-20
1018908	GJB6	A_23_P2745	10646	gap junction protein; beta 6; 30kDa	10804	0.504074	1.3436e-06
1042317	ARGLU1	CUST_5454_PI416261804	34371	arginine and glutamate rich 1	55082	0.504042	3.47516e-09
1050724	TM7SF2	A_23_P127426	7065	transmembrane 7 superfamily member 2	7108	0.503602	3.37205e-15
1029539	SLCO1A2	A_23_P13820	6542	solute carrier organic anion transporter family; member 1A2	6579	0.503448	1.03073e-20
1038768	DENND1C	A_23_P78608	55760	DENN/MADD domain containing 1C	79958	0.503428	4.80771e-26
1040016	SMOC2	A_23_P70307	40727	SPARC related modular calcium binding 2	64094	0.503423	9.33675e-21
1039829	CPEB1	A_23_P106322	41104	cytoplasmic polyadenylation element binding protein 1	64506	0.503361	7.66577e-34
1025205	PDE8A	CUST_12461_PI416261804	5119	phosphodiesterase 8A	5151	0.503348	3.75949e-32
1029556	GPR125	A_23_P158925	81680	G protein-coupled receptor 125	166647	0.503346	2.11362e-09
1034162	C8orf42	CUST_7608_PI416261804	81307	chromosome 8 open reading frame 42	157695	0.503345	6.14197e-28
1019359	AKR7L	A_23_P320304	89693	aldo-keto reductase family 7-like	246181	0.503337	8.90257e-09
1048544	NAPSA	A_23_P90130	9336	napsin A aspartic peptidase	9476	0.503273	1.83986e-15
1019842	CABLES1	A_23_P422851	60096	Cdk5 and Abl enzyme substrate 1	91768	0.503092	4.67541e-10
1026487	LIMK2	A_23_P211445	3960	LIM domain kinase 2	3985	0.503055	5.3202e-16
1015920	RAB34	A_23_P152876	58105	RAB34; member RAS oncogene family	83871	0.503	5.68708e-16
1044131	DMGDH	A_23_P257803	29691	dimethylglycine dehydrogenase	29958	0.502846	3.99168e-14
1042904	ARMCX6	A_32_P104460	33761	armadillo repeat containing; X-linked 6	54470	0.50281	1.12041e-23
1046298	COPZ1	A_24_P389959	22574	coatomer protein complex; subunit zeta 1	22818	0.502723	1.5679e-26
1052644	DNAJC3	A_23_P36962	5579	DnaJ (Hsp40) homolog; subfamily C; member 3	5611	0.502647	2.33336e-20
1026576	MLL3	A_23_P502241	37322	myeloid/lymphoid or mixed-lineage leukemia 3	58508	0.502624	1.42223e-24
1013525	LOC100131582	CUST_3986_PI416261804	1001676	uncharacterized LOC100131582	100131582	0.50259	1.37461e-22
1046167	ATF6	A_23_P62907	22682	activating transcription factor 6	22926	0.50235	5.07711e-14
1023450	LIAS	CUST_13350_PI416261804	10861	lipoic acid synthetase	11019	0.502206	1.05665e-25
1024784	FGFR4	A_23_P92754	2249	fibroblast growth factor receptor 4	2264	0.502026	4.36002e-20
1034397	OTOS	A_23_P90997	80912	otospiralin	150677	0.501997	1.73627e-11
1040464	ZBTB26	CUST_1498_PI416261804	36957	zinc finger and BTB domain containing 26	57684	0.501928	7.34235e-14
1043575	PIPOX	CUST_14807_PI416261804	30749	pipecolic acid oxidase	51268	0.501912	7.71335e-26
1047438	SPON1	A_32_P133072	10271	spondin 1; extracellular matrix protein	10418	0.501872	7.28643e-16
1023263	HNRNPH2	CUST_10240_PI416261804	3168	heterogeneous nuclear ribonucleoprotein H2 (H')	3188	0.501803	0.0408952
1036761	IGFN1	A_32_P425998	60011	immunoglobulin-like and fibronectin type III domain containing 1	91156	0.501773	3.98764e-18
1040493	EP400	A_23_P421465	36907	E1A binding protein p400	57634	0.501773	9.50446e-20
1049544	KHSRP	A_24_P134235	8504	KH-type splicing regulatory protein	8570	0.501754	1.98925e-11
1048481	VPS4B	A_23_P50156	9384	vacuolar protein sorting 4 homolog B (S. cerevisiae)	9525	0.501648	1.49607e-19
1030930	MYOF	A_23_P86682	26257	myoferlin	26509	0.501648	9.84202e-15
1041940	TCP11L1	A_23_P47247	34635	t-complex 11 (mouse)-like 1	55346	0.501583	2.13747e-05
1054169	CIITA	A_32_P209960	4236	class II; major histocompatibility complex; transactivator	4261	0.501546	4.04708e-23
1014550	OSGIN2	A_24_P261083	730	oxidative stress induced growth inhibitor family member 2	734	0.501435	8.21817e-32
1070376	ZEB2	A_24_P367454	9695	zinc finger E-box binding homeobox 2	9839	0.501431	2.00371e-24
1057289	ELAVL1	A_23_P208477	1979	ELAV (embryonic lethal; abnormal vision; Drosophila)-like 1 (Hu antigen R)	1994	0.501153	2.57748e-06
1051725	SDC4	A_23_P109034	6349	syndecan 4	6385	0.501111	1.28664e-09
1047293	IPO7	A_23_P331598	10380	importin 7	10527	0.501032	2.536e-25
1059586	THBS2	A_23_P62021	7016	thrombospondin 2	7058	0.500935	7.19637e-29
1051217	SOX9	A_23_P26847	6622	SRY (sex determining region Y)-box 9	6662	0.500914	2.66415e-09
1034702	TTBK2	A_24_P224342	80493	tau tubulin kinase 2	146057	0.500895	7.33562e-19
1033172	CPNE2	A_23_P37988	85718	copine II	221184	0.500871	1.14453e-24
1038311	PLA2G12A	A_23_P30020	57281	phospholipase A2; group XIIA	81579	0.50086	1.59131e-14
1050503	UBE2D1	A_24_P13032	7278	ubiquitin-conjugating enzyme E2D 1	7321	0.500833	1.40067e-24
1015168	SCRN1	CUST_11816_PI416261804	9661	secernin 1	9805	0.500709	1.84914e-20
1038273	TSC22D4	A_23_P250866	57310	TSC22 domain family; member 4	81628	0.500669	1.05903e-14
1013034	GSTM2	CUST_16453_PI416261804	2929	glutathione S-transferase mu 2 (muscle)	2946	0.500566	1.58864e-18
1040202	PPCDC	A_23_P163428	37950	phosphopantothenoylcysteine decarboxylase	60490	0.500555	2.19052e-30
1057651	CFD	A_23_P119562	1663	complement factor D (adipsin)	1675	0.500497	0.0002067
1027644	LBR	A_23_P200493	3905	lamin B receptor	3930	0.500438	5.54661e-23
1024563	MS4A7	CUST_1406_PI416261804	37289	membrane-spanning 4-domains; subfamily A; member 7	58475	0.50029	1.45052e-15
1048226	SECISBP2L	A_23_P37415	9584	SECIS binding protein 2-like	9728	0.500235	3.3042e-12
1020277	ARCN1	A_23_P203103	369	archain 1	372	0.500112	1.31273e-06
1023059	HIBCH	CUST_9204_PI416261804	26023	3-hydroxyisobutyryl-CoA hydrolase	26275	0.500091	1.56837e-14
1042400	PAK1IP1	A_23_P122674	34292	PAK1 interacting protein 1	55003	0.500072	8.06333e-15
1018253	SEC61A2	A_23_P161197	34465	Sec61 alpha 2 subunit (S. cerevisiae)	55176	0.499975	8.90394e-20
1044315	STXBP6	A_24_P10214	28827	syntaxin binding protein 6 (amisyn)	29091	0.499969	6.00683e-26
1024120	YSK4	CUST_8566_PI416261804	55923	YSK4 Sps1/Ste20-related kinase homolog (S. cerevisiae)	80122	0.499922	8.9429e-16
1018001	MIR100HG	A_24_P794447	124981	mir-100-let-7a-2 cluster host gene (non-protein coding)	399959	0.499844	8.07312e-30
1027465	FBLN1	A_23_P211631	2177	fibulin 1	2192	0.49984	2.15121e-11
1052374	RAB3B	A_32_P18668	5833	RAB3B; member RAS oncogene family	5865	0.499761	8.64602e-28
1040940	PLSCR3	A_23_P49597	36326	phospholipid scramblase 3	57048	0.499612	3.64307e-15
1029834	OLA1	A_23_P28420	29524	Obg-like ATPase 1	29789	0.499578	7.56328e-16
1041615	TMEM30A	A_23_P70290	35043	transmembrane protein 30A	55754	0.499467	1.32027e-15
1032915	ZDHHC24	A_24_P259276	90189	zinc finger; DHHC-type containing 24	254359	0.499465	4.07378e-14
1026432	FNBP1L	A_24_P366967	34163	formin binding protein 1-like	54874	0.499412	3.96971e-31
1043981	PNPLA8	A_23_P312718	30130	patatin-like phospholipase domain containing 8	50640	0.499365	2.18008e-17
1059404	ADARB2	A_23_P86751	102	adenosine deaminase; RNA-specific; B2	105	0.49931	9.34543e-29
1017184	LOC646890	A_32_P23795	166056	axin interactor; dorsalization associated pseudogene	646890	0.499253	1.69734e-23
1039642	SLC30A5	CUST_6827_PI416261804	41448	solute carrier family 30 (zinc transporter); member 5	64924	0.49925	2.50791e-07
1031597	RBM43	A_32_P116660	119567	RNA binding motif protein 43	375287	0.499138	1.36968e-19
1029773	PTP4A2	A_23_P378968	8022	protein tyrosine phosphatase type IVA; member 2	8073	0.499085	3.03499e-26
1044502	APEX2	A_23_P256682	27046	APEX nuclease (apurinic/apyrimidinic endonuclease) 2	27301	0.498963	7.03488e-14
1013650	HDGF	CUST_12821_PI416261804	3051	hepatoma-derived growth factor	3068	0.498927	7.34224e-18
1038304	LBH	A_23_P120227	57288	limb bud and heart development homolog (mouse)	81606	0.498858	9.30969e-21
1033611	PLBD2	A_23_P10911	83417	phospholipase B domain containing 2	196463	0.498581	9.23294e-20
1036699	ACY3	CUST_16596_PI416261804	60088	aspartoacylase (aminocyclase) 3	91703	0.498559	4.74752e-20
1047037	SLC12A7	A_23_P61688	10565	solute carrier family 12 (potassium/chloride transporters); member 7	10723	0.498522	6.66215e-15
1031470	SETD8	A_32_P82807	122759	SET domain containing (lysine methyltransferase) 8	387893	0.497863	4.06953e-13
1031226	FAM174B	A_23_P100001	125113	family with sequence similarity 174; member B	400451	0.497807	2.70536e-15
1027362	NBR1	CUST_4103_PI416261804	4052	neighbor of BRCA1 gene 1	4077	0.497777	3.77902e-16
1035949	ANTXR2	A_23_P170733	78683	anthrax toxin receptor 2	118429	0.497529	1.04676e-12
1050717	TMSB4XP8	A_32_P23659	7074	thymosin beta 4; X-linked pseudogene 8	7117	0.497508	6.21154e-31
1047255	AGPAT1	A_23_P258093	10407	1-acylglycerol-3-phosphate O-acyltransferase 1 (lysophosphatidic acid acyltransferase; alpha)	10554	0.497495	2.69552e-21
1052495	PTGDS	CUST_16789_PI416261804	5698	prostaglandin D2 synthase 21kDa (brain)	5730	0.497464	2.40014e-18
1033133	FGD2	A_24_P140788	85760	FYVE; RhoGEF and PH domain containing 2	221472	0.497368	1.03004e-22
1057986	CPOX	CUST_14581_PI416261804	1362	coproporphyrinogen oxidase	1371	0.497361	9.77664e-20
1023539	HYAL2	A_23_P57927	8623	hyaluronoglucosaminidase 2	8692	0.497279	3.99064e-23
1015552	INTS12	A_23_P81087	36395	integrator complex subunit 12	57117	0.497174	7.4477e-26
1034759	C12orf60	A_23_P364544	80386	chromosome 12 open reading frame 60	144608	0.497157	4.54716e-26
1033540	SPAG17	A_23_P319783	83536	sperm associated antigen 17	200162	0.497111	1.44619e-22
1034941	C20orf135	A_32_P507580	80053	abhydrolase domain containing 16B	140701	0.497086	2.21189e-18
1046070	KIAA0913	A_24_P409728	22808	KIAA0913	23053	0.496996	4.30001e-23
1030350	TRNT1	A_23_P372331	30577	tRNA nucleotidyl transferase; CCA-adding; 1	51095	0.496946	0.000816685
1037245	SLC35B4	A_23_P59441	59102	solute carrier family 35; member B4	84912	0.496874	5.18577e-24
1028055	ZNF18	A_23_P141302	7523	zinc finger protein 18	7566	0.496856	1.95119e-20
1037459	DPY30	A_23_P5389	58859	dpy-30 homolog (C. elegans)	84661	0.496738	2.42895e-15
1051728	SDC2	A_24_P380734	6347	syndecan 2	6383	0.496695	2.59178e-19
1036039	RAB39B	A_23_P159877	77774	RAB39B; member RAS oncogene family	116442	0.496607	1.25502e-07
1024207	ZFP90	A_24_P176404	80500	zinc finger protein 90 homolog (mouse)	146198	0.4966	2.55662e-21
1024458	UBA3	A_23_P211840	8919	ubiquitin-like modifier activating enzyme 3	9039	0.496575	6.14225e-21
1016275	AC034199.2	A_24_P922631	79577	chromosome 5 open reading frame 58	133874	0.496476	7.9165e-11
1046699	CCDC85B	CUST_612_PI416261804	10849	coiled-coil domain containing 85B	11007	0.49641	7.59252e-18
1042928	ANLN	CUST_5000_PI416261804	33734	anillin; actin binding protein	54443	0.496317	1.05539e-26
1045130	CLIP3	A_24_P279718	25748	CAP-GLY domain containing linker protein 3	25999	0.496309	1.28077e-06
1055014	IMPDH2	CUST_16103_PI416261804	3590	IMP (inosine 5'-monophosphate) dehydrogenase 2	3615	0.49619	1.49594e-26
1055191	IFI27	A_23_P48513	3409	interferon; alpha-inducible protein 27	3429	0.496139	6.81861e-17
1039895	HIF3A	A_23_P142187	40945	hypoxia inducible factor 3; alpha subunit	64344	0.496037	2.82911e-09
1045320	FAM19A5	A_24_P560663	25566	family with sequence similarity 19 (chemokine (C-C motif)-like); member A5	25817	0.496028	1.18708e-10
1044555	TNFRSF21	A_23_P30666	26987	tumor necrosis factor receptor superfamily; member 21	27242	0.495861	4.41727e-23
1054003	MTAP	A_24_P51118	4481	methylthioadenosine phosphorylase	4507	0.495812	2.25898e-15
1031015	AVL9	A_23_P122947	22835	AVL9 homolog (S. cerevisiase)	23080	0.495795	5.66584e-09
1041970	DRAM1	A_24_P355816	34621	DNA-damage regulated autophagy modulator 1	55332	0.495708	2.92633e-12
1014451	USP8	CUST_10386_PI416261804	8978	ubiquitin specific peptidase 8	9101	0.495518	6.15577e-28
1026462	OPA1	A_24_P351451	4944	optic atrophy 1 (autosomal dominant)	4976	0.495484	8.14485e-07
1036326	LARP4	A_23_P36860	76654	La ribonucleoprotein domain family; member 4	113251	0.495458	1.51886e-20
1013539	PCTP	CUST_7385_PI416261804	37302	phosphatidylcholine transfer protein	58488	0.495433	1.03291e-17
1027230	RTKN	A_23_P120056	6209	rhotekin	6242	0.495401	3.9829e-23
1041319	TEX15	CUST_12638_PI416261804	35437	testis expressed 15	56154	0.49534	4.9262e-12
1030177	ARHGEF5	A_23_P93988	7938	Rho guanine nucleotide exchange factor (GEF) 5	7984	0.495324	5.69476e-15
1049432	PEA15	A_24_P410952	8613	phosphoprotein enriched in astrocytes 15	8682	0.495268	4.70194e-16
1050744	TLR1	A_23_P10873	7053	toll-like receptor 1	7096	0.495257	1.83685e-12
1026526	CBFB	A_23_P113634	861	core-binding factor; beta subunit	865	0.495141	2.23994e-15
1019261	BOD1	A_24_P117964	60021	biorientation of chromosomes in cell division 1	91272	0.495124	4.37987e-22
1040946	TWSG1	A_24_P211064	36323	twisted gastrulation homolog 1 (Drosophila)	57045	0.494993	4.10969e-10
1041419	CTTNBP2NL	A_23_P318420	35204	CTTNBP2 N-terminal like	55917	0.494947	6.99309e-19
1038558	KIAA1539	A_24_P346762	56057	family with sequence similarity 214; member B	80256	0.494922	1.75683e-21
1020675	TMEM106B	A_23_P8522	33955	transmembrane protein 106B	54664	0.494889	5.12687e-20
1024156	NMB	A_23_P88522	4797	neuromedin B	4828	0.494849	4.31367e-19
1048765	GPR56	A_23_P206284	9156	G protein-coupled receptor 56	9289	0.494829	6.91402e-08
1013376	INPP1	CUST_9981_PI416261804	3603	inositol polyphosphate-1-phosphatase	3628	0.494825	2.14884e-21
1052265	RBMS1	A_23_P431410	5905	RNA binding motif; single stranded interacting protein 1	5937	0.494818	1.67276e-14
1029195	FOLR1	A_23_P53176	2332	folate receptor 1 (adult)	2348	0.494709	1.05499e-20
1061901	RAP1B	A_24_P118531	5876	RAP1B; member of RAS oncogene family	5908	0.494645	5.94967e-27
1035792	AK7	CUST_8028_PI416261804	78891	adenylate kinase 7	122481	0.4946	3.73251e-26
1051604	SILV	A_23_P2233	6454	premelanosome protein	6490	0.494491	1.36505e-18
1015245	ATP8A1	CUST_13116_PI416261804	10249	ATPase; aminophospholipid transporter (APLT); class I; type 8A; member 1	10396	0.494438	5.18949e-17
1016754	HSPC081	A_24_P59297	1002800	uncharacterized LOC100286989	100286989	0.494433	6.57028e-19
1053987	MTTP	CUST_288_PI417507815	4521	microsomal triglyceride transfer protein	4547	0.494363	1.00377e-15
1014975	CD109	A_24_P55092	79632	CD109 molecule	135228	0.494225	3.57465e-12
1051056	AP003355.2	A_23_P215963	6748	serine/threonine kinase 3	6788	0.494167	1.12579e-24
1017051	ZMYND12	A_23_P160567	58427	zinc finger; MYND-type containing 12	84217	0.49406	1.81896e-13
1030879	CD82	A_23_P1782	3707	CD82 molecule	3732	0.494018	2.69755e-27
1031384	VGLL3	A_23_P132763	123292	vestigial like 3 (Drosophila)	389136	0.493987	1.51322e-15
1010999	CHADL	CUST_7102_PI416261804	80879	chondroadherin-like	150356	0.493937	1.24407e-29
1055636	HLCS	A_23_P304991	3123	holocarboxylase synthetase (biotin-(proprionyl-CoA-carboxylase (ATP-hydrolysing)) ligase)	3141	0.493922	3.74011e-27
1045255	DCAF13	A_23_P215875	25628	DDB1 and CUL4 associated factor 13	25879	0.493633	1.88923e-19
1020729	CTSC	A_24_P115762	1067	cathepsin C	1075	0.493623	3.14724e-22
1048494	SPTLC2	A_23_P3146	9376	serine palmitoyltransferase; long chain base subunit 2	9517	0.493495	2.78469e-21
1016514	LINC00315	A_24_P100190	89876	long intergenic non-protein coding RNA 315	246704	0.49348	9.31801e-25
1016933	HSPA2	CUST_12130_PI416261804	3286	heat shock 70kDa protein 2	3306	0.493366	5.35431e-23
1031083	LHX8	CUST_879_PI416379584	128965	LIM homeobox 8	431707	0.493346	4.16176e-24
1049234	KAT2B	A_23_P41128	8773	K(lysine) acetyltransferase 2B	8850	0.493327	1.03806e-18
1035704	TMEM170A	A_23_P100517	79001	transmembrane protein 170A	124491	0.493177	1.06231e-22
1025443	ST8SIA6	CUST_1180_PI416379584	109539	ST8 alpha-N-acetyl-neuraminide alpha-2;8-sialyltransferase 6	338596	0.493152	1.10005e-15
1034979	CHODL	A_23_P68669	79951	chondrolectin	140578	0.49311	1.80106e-12
1034086	RP13-102H20.1	A_23_P72968	81414	Rho GTPase activating protein 36	158763	0.492855	4.70297e-16
1043571	UBAP1	CUST_15924_PI416261804	30752	ubiquitin associated protein 1	51271	0.492798	1.11058e-28
1044492	RAB30	A_24_P167338	27059	RAB30; member RAS oncogene family	27314	0.492781	1.87325e-18
1046606	C9orf9	A_23_P32135	10933	chromosome 9 open reading frame 9	11092	0.492728	3.1952e-13
1016060	LOC100288144	A_32_P109755	1002617	uncharacterized LOC100288144	100288144	0.492681	6.73083e-19
1019957	PLD1	A_23_P155335	5305	phospholipase D1; phosphatidylcholine-specific	5337	0.49268	5.76936e-25
1044126	PRICKLE4	CUST_6641_PI416261804	29697	prickle homolog 4 (Drosophila)	29964	0.492659	2.29761e-25
1056223	GPR39	A_23_P419696	2846	G protein-coupled receptor 39	2863	0.49263	6.60142e-16
1044918	NKX2-8	A_24_P253293	26005	NK2 homeobox 8	26257	0.492517	1.32474e-14
1012726	IGSF5	CUST_380_PI416261804	80846	immunoglobulin superfamily; member 5	150084	0.492478	1.61669e-20
1043667	CRBN	A_23_P250930	30667	cereblon	51185	0.492392	3.71756e-12
1023523	MGST1	CUST_15962_PI416261804	4232	microsomal glutathione S-transferase 1	4257	0.492353	2.51462e-09
1014357	TOM1	CUST_10519_PI416261804	9898	target of myb1 (chicken)	10043	0.492337	1.22629e-24
1013580	YWHAE	A_24_P123011	7488	tyrosine 3-monooxygenase/tryptophan 5-monooxygenase activation protein; epsilon polypeptide	7531	0.492295	2.96145e-08
1042561	ALKBH5	A_23_P153050	34179	alkB; alkylation repair homolog 5 (E. coli)	54890	0.492247	6.61341e-18
1046397	XPOT	A_32_P13719	11099	exportin; tRNA (nuclear export receptor for tRNAs)	11260	0.492214	7.83688e-08
1058034	COX6B1	CUST_11383_PI416261804	1331	cytochrome c oxidase subunit VIb polypeptide 1 (ubiquitous)	1340	0.492181	1.81278e-18
1029900	C9orf78	CUST_200_PI416261804	31239	chromosome 9 open reading frame 78	51759	0.492132	9.96779e-22
1029182	PPP2R3A	A_23_P10401	5491	protein phosphatase 2; regulatory subunit B''; alpha	5523	0.492055	5.09518e-28
1039913	NOC3L	CUST_1629_PI416261804	40919	nucleolar complex associated 3 homolog (S. cerevisiae)	64318	0.492046	1.05707e-12
1053898	MYO10	A_23_P7596	4625	myosin X	4651	0.492028	1.40041e-10
1052634	PRLR	A_23_P167468	5586	prolactin receptor	5618	0.492022	1.96281e-25
1025515	PDGFB	A_24_P339944	5123	platelet-derived growth factor beta polypeptide	5155	0.49202	1.5172e-15
1033449	STT3B	A_23_P434473	83650	STT3; subunit of the oligosaccharyltransferase complex; homolog B (S. cerevisiae)	201595	0.491982	0.0238098
1015786	AC007405.8	A_32_P197340	94478	uncharacterized protein LOC285141	285141	0.491974	2.87647e-29
1010779	ALG3	A_24_P414269	10049	asparagine-linked glycosylation 3; alpha-1;3- mannosyltransferase homolog (S. cerevisiae)	10195	0.491859	4.0331e-20
1024834	DCAF12L2	CUST_560_PI416379584	109884	DDB1 and CUL4 associated factor 12-like 2	340578	0.491838	7.00915e-08
1019145	LOC389607	A_24_P660811	123493	uncharacterized LOC389607	389607	0.491834	2.24282e-07
1012206	LYAR	CUST_11887_PI416261804	34935	Ly1 antibody reactive homolog (mouse)	55646	0.491728	4.32338e-17
1057434	DUSP9	A_32_P88746	1840	dual specificity phosphatase 9	1852	0.491701	2.01545e-20
1031691	KRTAP10-10	CUST_1438_PI416261804	110779	keratin associated protein 10-10	353333	0.49168	0.0420375
1033131	PI16	A_24_P300379	85761	peptidase inhibitor 16	221476	0.491656	2.07325e-22
1021364	FLJ77644	A_32_P101860	170793	hypothetical LOC728772	728772	0.491646	1.65408e-24
1039787	NUCKS1	A_24_P216964	41285	nuclear casein kinase and cyclin-dependent kinase substrate 1	64710	0.491608	8.91738e-21
1022082	LOC391722	A_24_P75230	124362	uncharacterized LOC391722	391722	0.491516	4.50421e-20
1051229	SOS2	A_23_P117546	6615	son of sevenless homolog 2 (Drosophila)	6655	0.491423	2.75714e-18
1049259	IQGAP1	A_24_P321919	8749	IQ motif containing GTPase activating protein 1	8826	0.49131	1.93279e-14
1045249	POLR1A	A_23_P28450	25634	polymerase (RNA) I polypeptide A; 194kDa	25885	0.491222	3.6076e-21
1052619	PROS1	A_24_P119141	5595	protein S (alpha)	5627	0.491195	2.92743e-15
1023141	ADNP	CUST_10358_PI416261804	23149	activity-dependent neuroprotector homeobox	23394	0.491063	4.49109e-05
1044530	VENTX	CUST_8789_PI416261804	27032	VENT homeobox	27287	0.491043	2.72973e-21
1031656	TBC1D10C	A_24_P392201	119467	TBC1 domain family; member 10C	374403	0.490918	4.85528e-24
1053446	SLC22A18AS	A_24_P372643	4971	solute carrier family 22 (organic cation transporter); member 18 antisense	5003	0.490883	5.33307e-16
1058358	CDKN1A	A_23_P59210	1020	cyclin-dependent kinase inhibitor 1A (p21; Cip1)	1026	0.490779	6.88354e-13
1058489	CD4	A_24_P295999	915	CD4 molecule	920	0.490658	4.2303e-20
1045284	ASF1A	A_23_P19219	25591	ASF1 anti-silencing function 1 homolog A (S. cerevisiae)	25842	0.4906	1.31009e-16
1038496	TRAF3IP3	A_23_P334414	56143	TRAF3 interacting protein 3	80342	0.490575	1.20259e-25
1058675	C11orf9	A_23_P75790	741	chromosome 11 open reading frame 9	745	0.490526	2.94149e-21
1033915	ZNF676	CUST_73_PI417507815	81587	zinc finger protein 676	163223	0.490316	7.47713e-14
1029410	A2M	A_23_P116898	3	alpha-2-macroglobulin	2	0.490312	3.16163e-12
1025730	PEX10	A_23_P501745	5160	peroxisomal biogenesis factor 10	5192	0.490303	1.61481e-16
1032772	FRMD3	A_23_P135123	90385	FERM domain containing 3	257019	0.490228	7.67942e-16
1053911	MYL5	A_23_P258018	4610	myosin; light chain 5; regulatory	4636	0.490221	0.0680252
1037551	C14orf142	CUST_5173_PI416261804	58721	chromosome 14 open reading frame 142	84520	0.490183	2.67519e-24
1025889	SNX5	A_23_P131954	26876	sorting nexin 5	27131	0.490052	1.06022e-22
1052520	PSMD8	A_23_P67466	5682	proteasome (prosome; macropain) 26S subunit; non-ATPase; 8	5714	0.490013	1.80325e-15
1038838	RIN3	A_23_P151820	55693	Ras and Rab interactor 3	79890	0.489972	3.2813e-19
1040095	XPNPEP3	A_23_P218793	40572	X-prolyl aminopeptidase (aminopeptidase P) 3; putative	63929	0.489932	8.41578e-17
1045793	ANGEL1	A_23_P363406	23112	angel homolog 1 (Drosophila)	23357	0.489795	2.14651e-18
1013022	SCIN	CUST_6006_PI416261804	59625	scinderin	85477	0.48962	8.45322e-19
1038016	KLF16	A_23_P16476	58089	Kruppel-like factor 16	83855	0.489591	8.68224e-22
1040240	GPBP1L1	A_24_P71181	37779	GC-rich promoter binding protein 1-like 1	60313	0.489537	1.89572e-20
1046221	MON1B	A_24_P44596	22635	MON1 homolog B (yeast)	22879	0.489526	2.71025e-13
1051295	SUMO3	A_24_P245767	6572	SMT3 suppressor of mif two 3 homolog 3 (S. cerevisiae)	6612	0.489421	2.6039e-26
1020108	ZNF720	A_23_P77661	78993	zinc finger protein 720	124411	0.489418	7.16945e-17
1050600	TRPC1	CUST_16360_PI416261804	7177	transient receptor potential cation channel; subfamily C; member 1	7220	0.489372	0.000198564
1052030	RPL26	A_32_P137461	6122	ribosomal protein L26	6154	0.489364	6.19636e-21
1054048	MSH3	A_23_P122001	4411	mutS homolog 3 (E. coli)	4437	0.489359	1.03149e-24
1016259	C8orf12	A_23_P256965	57898	chromosome 8 open reading frame 12	83656	0.489316	7.49429e-19
1033967	NAGS	A_23_P406187	81540	N-acetylglutamate synthase	162417	0.489224	1.13672e-22
1029159	UBE2NL	A_23_P350234	123632	ubiquitin-conjugating enzyme E2N-like	389898	0.489217	0.0256425
1058567	CAT	A_23_P105138	843	catalase	847	0.489183	2.52911e-12
1048864	SLC24A1	A_23_P205910	9063	solute carrier family 24 (sodium/potassium/calcium exchanger); member 1	9187	0.489019	1.19965e-11
1014180	MTHFD2L	CUST_12610_PI416261804	134148	methylenetetrahydrofolate dehydrogenase (NADP+ dependent) 2-like	441024	0.488941	4.30037e-17
1036132	SLC5A11	CUST_5015_PI416261804	77687	solute carrier family 5 (sodium/glucose cotransporter); member 11	115584	0.488934	2.84056e-19
1039282	MMEL1	A_23_P138294	55095	membrane metallo-endopeptidase-like 1	79258	0.488891	2.21647e-21
1013385	GAS2	CUST_9559_PI416261804	2604	growth arrest-specific 2	2620	0.488731	4.72327e-23
1016219	C11orf88	A_24_P16383	124976	chromosome 11 open reading frame 88	399949	0.488598	8.47202e-20
1053885	NAGA	CUST_9444_PI416261804	4642	N-acetylgalactosaminidase; alpha-	4668	0.488523	9.22694e-19
1010376	ELF4	A_24_P340066	1985	E74-like factor 4 (ets domain transcription factor)	2000	0.48846	2.56693e-17
1021452	CD3D	CUST_1379_PI416379584	910	CD3d molecule; delta (CD3-TCR complex)	915	0.488189	1.81498e-20
1034071	FAM122B	CUST_10507_PI416261804	81443	family with sequence similarity 122B	159090	0.488175	5.81619e-11
1026167	APTX	CUST_12267_PI416261804	34129	aprataxin	54840	0.488171	2.24769e-09
1032740	SGMS1	A_32_P163125	92007	sphingomyelin synthase 1	259230	0.48814	8.0346e-17
1011305	SYTL4	A_24_P122337	60766	synaptotagmin-like 4	94121	0.488058	3.09576e-21
1051037	STXBP3	CUST_11243_PI416261804	6774	syntaxin binding protein 3	6814	0.488048	2.54827e-18
1030910	TSPAN3	A_23_P14804	9954	tetraspanin 3	10099	0.487956	1.56464e-13
1031555	SLC27A1	A_23_P131111	119630	solute carrier family 27 (fatty acid transporter); member 1	376497	0.487919	3.54049e-27
1014253	TDRD10	A_32_P7974	79164	tudor domain containing 10	126668	0.487824	8.47658e-20
1044048	DNTTIP2	CUST_1280_PI416261804	29827	deoxynucleotidyltransferase; terminal; interacting protein 2	30836	0.487764	9.21411e-19
1051177	SPP1	A_23_P7313	6656	secreted phosphoprotein 1	6696	0.487694	4.04019e-24
1045636	MACF1	A_24_P418637	23254	microtubule-actin crosslinking factor 1	23499	0.487635	4.88374e-21
1048386	CYTIP	A_23_P90626	9452	cytohesin 1 interacting protein	9595	0.487533	2.82237e-21
1029502	TGIF1	A_23_P153197	7008	TGFB-induced factor homeobox 1	7050	0.487492	3.90751e-20
1051865	RXRG	A_23_P23292	6225	retinoid X receptor; gamma	6258	0.487391	3.73329e-14
1048495	GAL3ST1	A_23_P120863	9373	galactose-3-O-sulfotransferase 1	9514	0.487346	1.0236e-21
1023596	EVI2A	A_23_P78092	2108	ecotropic viral integration site 2A	2123	0.487254	6.95754e-23
1058560	RUNX2	A_32_P161762	856	runt-related transcription factor 2	860	0.486968	6.76917e-17
1022290	TRIL	A_24_P183664	9721	TLR4 interactor with leucine-rich repeats	9865	0.486941	7.16448e-06
1035540	WDR63	CUST_8701_PI416261804	79175	WD repeat domain 63	126820	0.48682	3.65336e-20
1043430	TRPV2	A_23_P207911	30874	transient receptor potential cation channel; subfamily V; member 2	51393	0.486815	4.59546e-21
1059121	AQP5	A_23_P117104	359	aquaporin 5	362	0.48676	8.63889e-17
1046770	SEC61B	A_24_P8494	10794	Sec61 beta subunit	10952	0.486401	2.79536e-24
1034350	TTC14	CUST_6668_PI416261804	81000	tetratricopeptide repeat domain 14	151613	0.486157	1.52756e-08
1043507	SPG21	A_23_P147450	30805	spastic paraplegia 21 (autosomal recessive; Mast syndrome)	51324	0.486108	4.0158e-06
1016900	SHISA3	A_23_P41476	81070	shisa homolog 3 (Xenopus laevis)	152573	0.486068	1.10078e-23
1029970	LECT1	CUST_5036_PI416261804	10903	leukocyte cell derived chemotaxin 1	11061	0.485994	4.97916e-22
1027700	MATN2	A_23_P71328	4122	matrilin 2	4147	0.485992	1.15887e-25
1040090	ZNF667	CUST_848_PI416261804	40577	zinc finger protein 667	63934	0.485911	0.122349
1051550	SLC5A3	A_23_P109304	6490	solute carrier family 5 (sodium/myo-inositol cotransporter); member 3	6526	0.485858	2.56641e-07
1059199	SLC25A6	A_32_P24794	290	solute carrier family 25 (mitochondrial carrier; adenine nucleotide translocator); member 6	293	0.485816	2.06632e-24
1025048	KIAA0391	CUST_14910_PI416261804	9548	KIAA0391	9692	0.485713	5.47511e-11
1057308	EIF4EBP1	A_23_P22224	1963	eukaryotic translation initiation factor 4E binding protein 1	1978	0.485531	6.95639e-17
1017698	CDKN1C	A_23_P428129	1022	cyclin-dependent kinase inhibitor 1C (p57; Kip2)	1028	0.48543	3.76478e-26
1042092	TMEM206	CUST_636_PI416261804	34537	transmembrane protein 206	55248	0.485389	5.02416e-20
1018235	FTSJD1	A_24_P185036	35072	FtsJ methyltransferase domain containing 1	55783	0.48533	7.24183e-17
1054080	MOCS1	A_32_P52785	4311	molybdenum cofactor synthesis 1	4337	0.485305	5.46299e-16
1020949	LOC653110	A_23_P359214	181719	hypothetical LOC653110	653110	0.485289	1.45164e-25
1055446	HSD17B4	A_23_P92954	3275	hydroxysteroid (17-beta) dehydrogenase 4	3295	0.485286	2.81989e-17
1042664	SAMD9	A_23_P355244	34098	sterile alpha motif domain containing 9	54809	0.48488	2.20467e-24
1018721	EHBP1	A_23_P119753	23056	EH domain binding protein 1	23301	0.484794	1.24805e-23
1042746	SLC35F2	A_23_P339098	34022	solute carrier family 35; member F2	54733	0.484761	5.48106e-21
1051704	SEL1L	A_23_P88411	6364	sel-1 suppressor of lin-12-like (C. elegans)	6400	0.484579	3.64945e-05
1040621	XPO5	CUST_15005_PI416261804	36783	exportin 5	57510	0.484495	2.09741e-06
1036405	FOXQ1	A_32_P164246	60868	forkhead box Q1	94234	0.48441	1.06392e-14
1068429	LOC100129531	A_32_P3084	1009920	hypothetical LOC100129531	100129531	0.484338	1.40052e-18
1058386	CDH11	A_23_P152305	1004	cadherin 11; type 2; OB-cadherin (osteoblast)	1009	0.484278	2.09061e-20
1045340	SLC39A6	A_23_P50167	25549	solute carrier family 39 (zinc transporter); member 6	25800	0.484207	2.41659e-05
1051770	CCL2	A_23_P89431	6312	chemokine (C-C motif) ligand 2	6347	0.484058	9.96747e-16
1022144	LOC645722	A_24_P896205	166114	uncharacterized LOC645722	645722	0.484023	4.29229e-20
1032970	C22orf30	CUST_8209_PI416261804	90089	proline rich 14-like	253143	0.48391	0.00806939
1045649	PES1	A_23_P132260	23236	pescadillo ribosomal biogenesis factor 1	23481	0.483862	5.2282e-22
1019736	SERPINA1	A_23_P218111	5233	serpin peptidase inhibitor; clade A (alpha-1 antiproteinase; antitrypsin); member 1	5265	0.483817	3.28284e-22
1017590	HYDIN	A_23_P383679	34057	HYDIN; axonemal central pair apparatus protein	54768	0.483766	7.89426e-16
1034739	C14orf50	A_23_P309973	80433	protein phosphatase 1; regulatory subunit 36	145376	0.483748	7.20419e-28
1022322	SLC25A29	A_23_P77048	78939	solute carrier family 25 (mitochondrial carnitine/acylcarnitine carrier); member 29	123096	0.483654	3.96398e-14
1054208	RAB8A	A_23_P164752	4193	RAB8A; member RAS oncogene family	4218	0.4836	1.07259e-23
1051675	SFRP4	A_23_P215328	6388	secreted frizzled-related protein 4	6424	0.483526	8.75676e-16
1050077	FZD5	A_23_P397999	7809	frizzled family receptor 5	7855	0.483471	1.86975e-23
1059188	ANXA5	A_23_P69720	305	annexin A5	308	0.483348	4.84775e-19
1015697	GAA	A_23_P153026	2532	glucosidase; alpha; acid	2548	0.483283	1.59777e-14
1050443	UQCRB	A_23_P31671	7338	ubiquinol-cytochrome c reductase binding protein	7381	0.483267	8.37372e-21
1052466	TWF1	A_24_P178273	5724	twinfilin; actin-binding protein; homolog 1 (Drosophila)	5756	0.483261	5.37196e-16
1035633	RAVER1	A_24_P384397	79085	ribonucleoprotein; PTB-binding 1	125950	0.483235	1.74786e-14
1041932	STK32B	A_32_P85676	34640	serine/threonine kinase 32B	55351	0.483186	1.80023e-16
1028385	MUC4	A_24_P239176	4559	mucin 4; cell surface associated	4585	0.483132	5.44774e-19
1055782	HADHB	CUST_12116_PI416261804	3015	hydroxyacyl-CoA dehydrogenase/3-ketoacyl-CoA thiolase/enoyl-CoA hydratase (trifunctional protein); beta subunit	3032	0.483084	3.0479e-21
1036563	FAM114A1	CUST_170_PI416261804	60207	family with sequence similarity 114; member A1	92689	0.483072	9.62192e-13
1039002	CXorf36	A_23_P217168	55545	chromosome X open reading frame 36	79742	0.48303	1.89908e-15
1029476	SPIN4	A_32_P222961	79835	spindlin family; member 4	139886	0.482885	1.86603e-18
1031163	FAM166A	A_32_P187327	125698	family with sequence similarity 166; member A	401565	0.48287	4.87071e-15
1027801	SMOX	A_23_P102731	33789	spermine oxidase	54498	0.482793	3.89158e-12
1037503	GNPTG	CUST_10515_PI416261804	58773	N-acetylglucosamine-1-phosphate transferase; gamma subunit	84572	0.482769	8.40007e-23
1028289	ALDH4A1	A_23_P170337	8590	aldehyde dehydrogenase 4 family; member A1	8659	0.482684	1.49158e-07
1034408	TTL	A_23_P131502	80893	tubulin tyrosine ligase	150465	0.482666	2.29242e-16
1063798	RP11-807H7.1	A_32_P42705	1006867	uncharacterized LOC100144602	100144602	0.482627	2.04334e-24
1050517	RPS27AP11	A_24_P65779	7268	ubiquitin A-52 residue ribosomal protein fusion product 1	7311	0.482573	3.55463e-16
1045675	GCAT	CUST_7707_PI416261804	23219	glycine C-acetyltransferase	23464	0.482516	1.40494e-22
1052220	RFC1	A_24_P136807	5949	replication factor C (activator 1) 1; 145kDa	5981	0.482392	6.35812e-16
1032230	LCN12	A_23_P32115	94835	lipocalin 12	286256	0.482309	2.59171e-07
1023196	SERPINB8	A_23_P4561	5239	serpin peptidase inhibitor; clade B (ovalbumin); member 8	5271	0.482187	2.22424e-15
1037307	CBR4	CUST_9154_PI416261804	59059	carbonyl reductase 4	84869	0.482163	5.75377e-18
1056331	GNG5	A_23_P148513	2770	guanine nucleotide binding protein (G protein); gamma 5	2787	0.482163	3.97498e-09
1020163	ZMYND11	A_23_P75083	10613	zinc finger; MYND-type containing 11	10771	0.482132	2.14022e-12
1057684	DDX3X	A_24_P126060	1642	DEAD (Asp-Glu-Ala-Asp) box polypeptide 3; X-linked	1654	0.48209	6.36005e-24
1045920	ARL6IP1	A_24_P356218	22959	ADP-ribosylation factor-like 6 interacting protein 1	23204	0.481724	6.2765e-10
1046479	POLI	CUST_14541_PI416261804	11041	polymerase (DNA directed) iota	11201	0.481638	3.07051e-08
1035920	PIK3AP1	A_23_P104445	78720	phosphoinositide-3-kinase adaptor protein 1	118788	0.481512	9.53493e-18
1023593	CSNK1D	CUST_8506_PI416261804	1442	casein kinase 1; delta	1453	0.481219	9.08879e-05
1040318	ZNF462	CUST_13438_PI416261804	37313	zinc finger protein 462	58499	0.481205	2.69748e-20
1017854	NCF1	A_23_P42746	165965	neutrophil cytosolic factor 1	653361	0.481135	4.52403e-25
1034635	TMC8	A_23_P346093	80585	transmembrane channel-like 8	147138	0.480978	9.72424e-16
1025281	MRPL42P5	CUST_7356_PI416261804	110919	mitochondrial ribosomal protein L42 pseudogene 5	359821	0.480925	6.48166e-21
1049148	MBD2	CUST_26_PI416408490	8853	methyl-CpG binding domain protein 2	8932	0.480901	1.0758e-19
1021182	LILRP2	A_23_P27781	55005	leukocyte immunoglobulin-like receptor pseudogene 2	79166	0.480824	1.07161e-20
1043542	CD320	A_23_P119698	30774	CD320 molecule	51293	0.480634	7.39797e-19
1034867	SLC34A3	A_23_P113682	80262	solute carrier family 34 (sodium phosphate); member 3	142680	0.480564	1.10387e-18
1031738	LCE1E	CUST_67_PI416383280	110628	late cornified envelope 1E	353135	0.480366	2.52932e-15
1033506	DHFRL1	A_23_P139312	83599	dihydrofolate reductase-like 1	200895	0.480303	1.63669e-22
1028708	ITIH5	A_23_P97841	56534	inter-alpha-trypsin inhibitor heavy chain family; member 5	80760	0.480293	1.72615e-22
1031199	IL17REL	CUST_660_PI416379584	125352	interleukin 17 receptor E-like	400935	0.480228	1.67725e-17
1018980	EIF5A	A_24_P31235	1969	eukaryotic translation initiation factor 5A	1984	0.480225	0.00100208
1040791	SMURF1	A_23_P398254	36430	SMAD specific E3 ubiquitin protein ligase 1	57154	0.480133	1.12354e-15
1020633	WDR26	A_23_P85604	56033	WD repeat domain 26	80232	0.480075	3.30673e-20
1056821	GAB1	A_23_P335239	2533	GRB2-associated binding protein 1	2549	0.480065	1.8687e-24
1041659	FAM178A	CUST_7940_PI416261804	35008	family with sequence similarity 178; member A	55719	0.480045	2.56471e-22
1029329	GLTPD1	A_24_P234105	56546	glycolipid transfer protein domain containing 1	80772	0.480042	1.97744e-20
1017624	SBDSP1	A_32_P177024	81252	Shwachman-Bodian-Diamond syndrome pseudogene 1	155370	0.479848	1.66716e-18
1015238	HCG18	A_32_P181722	128729	HLA complex group 18 (non-protein coding)	414777	0.479812	0.000270542
1022792	NOSTRIN	A_23_P79360	77692	nitric oxide synthase trafficker	115677	0.479679	3.8691e-13
1033270	TMEM136	A_23_P329890	85586	transmembrane protein 136	219902	0.479666	2.38213e-14
1013214	PLXNB1	CUST_15857_PI416261804	5332	plexin B1	5364	0.479489	2.33185e-18
1044392	C11orf54	A_23_P202750	28706	chromosome 11 open reading frame 54	28970	0.47932	1.9419e-19
1022575	BBS9	A_23_P82351	26986	Bardet-Biedl syndrome 9	27241	0.479315	5.67457e-15
1046472	IRAK3	A_23_P162300	11053	interleukin-1 receptor-associated kinase 3	11213	0.479297	6.69389e-23
1016490	AC022098.1	A_32_P52330	76651	uncharacterized LOC113230	113230	0.479258	2.72959e-12
1059435	ACTC1	A_23_P205894	67	actin; alpha; cardiac muscle 1	70	0.479187	1.75732e-11
1043568	KLF3	A_23_P213306	30755	Kruppel-like factor 3 (basic)	51274	0.47899	5.76994e-21
1053434	CLDN11	A_23_P29800	4978	claudin 11	5010	0.478947	3.34931e-22
1021334	SNHG5	A_23_P361085	122163	small nucleolar RNA host gene 5 (non-protein coding)	387066	0.478907	2.79697e-12
1033508	ARL13B	A_24_P328668	83598	ADP-ribosylation factor-like 13B	200894	0.478689	3.40888e-15
1012963	C12ORF75	CUST_11934_PI416261804	122751	chromosome 12 open reading frame 75	387882	0.478584	1.25059e-16
1036335	CHST14	A_23_P106532	76648	carbohydrate (N-acetylgalactosamine 4-0) sulfotransferase 14	113189	0.478491	2.90293e-10
1038092	AMAC1L2	CUST_8465_PI416261804	57892	solute carrier family 35; member G5	83650	0.478485	2.22805e-15
1049524	RUVBL1	A_32_P30693	8540	RuvB-like 1 (E. coli)	8607	0.478458	3.58415e-09
1038039	LONP2	A_23_P118185	57994	lon peptidase 2; peroxisomal	83752	0.47834	1.0299e-13
1015385	SNX29	CUST_4991_PI416261804	60130	sorting nexin 29	92017	0.478272	5.27016e-16
1053363	PAM	A_24_P933704	5034	peptidylglycine alpha-amidating monooxygenase	5066	0.478235	2.49583e-07
1021251	RHBDD2	A_23_P8561	36688	rhomboid domain containing 2	57414	0.478144	1.05745e-05
[truncated: 18,737 more rows]

## Sheet: CD38
probe_id	gene_symbol	probe_name	gene_id	gene_name	entrez_id	r_value	p_value
1045487	NTSR2	A_23_P315212	23374	neurotensin receptor 2	23620	0.821227	1.31332e-69
1020063	SLC14A1	A_23_P55616	6527	solute carrier family 14 (urea transporter); member 1 (Kidd blood group)	6563	0.811061	5.4042e-85
1038445	C12orf39	CUST_15484_PI416261804	56537	chromosome 12 open reading frame 39	80763	0.807304	6.68514e-85
1024273	AQP4	A_24_P202522	358	aquaporin 4	361	0.802497	2.87667e-76
1033799	LIX1	A_32_P116606	81698	Lix1 homolog (chicken)	167410	0.799146	6.95841e-84
1027224	PSAT1	CUST_8157_PI416261804	29701	phosphoserine aminotransferase 1	29968	0.794016	2.91166e-63
1041054	PRTFDC1	CUST_1216_PI416261804	36231	phosphoribosyl transferase domain containing 1	56952	0.781974	1.23087e-43
1037724	HSDL2	A_23_P169197	58473	hydroxysteroid dehydrogenase like 2	84263	0.780448	1.2635e-63
1054914	ITGB8	A_23_P123060	3671	integrin; beta 8	3696	0.780265	1.08929e-57
1056379	GLUD1	A_23_P138665	2729	glutamate dehydrogenase 1	2746	0.776762	1.16656e-46
1013413	C9orf61	A_24_P209710	9277	family with sequence similarity 189; member A2	9413	0.772577	6.08465e-60
1052290	RARRES3	A_23_P1962	5888	retinoic acid receptor responder (tazarotene induced) 3	5920	0.772171	4.2368e-66
1056377	GLUD2	CUST_287_PI416408490	2730	glutamate dehydrogenase 2	2747	0.770127	1.96759e-50
1037801	TMEM164	CUST_12623_PI416261804	58398	transmembrane protein 164	84187	0.76944	2.07682e-57
1020885	C18orf51	CUST_6268_PI416261804	79075	family with sequence similarity 69; member C	125704	0.76804	5.09075e-68
1050592	TRPS1	A_23_P134755	7184	trichorhinophalangeal syndrome I	7227	0.76712	4.26521e-54
1048398	PRDX6	CUST_15148_PI416261804	9446	peroxiredoxin 6	9588	0.767095	4.21503e-47
1013782	SUCLG2	CUST_15282_PI416261804	8724	succinate-CoA ligase; GDP-forming; beta subunit	8801	0.76688	2.40185e-63
1044566	SULT1C4	CUST_935_PI416261804	26978	sulfotransferase family; cytosolic; 1C; member 4	27233	0.766536	5.2739e-57
1033302	ENKUR	A_24_P215240	85550	enkurin; TRPC channel interacting protein	219670	0.7664	1.30679e-52
1052942	PMP2	A_24_P261033	5343	peripheral myelin protein 2	5375	0.765521	1.35533e-66
1029987	TLR4	A_24_P69538	7056	toll-like receptor 4	7099	0.763661	2.73721e-62
1020403	FGF1	A_23_P213336	2231	fibroblast growth factor 1 (acidic)	2246	0.763155	6.17967e-74
1052225	REST	A_23_P167081	5946	RE1-silencing transcription factor	5978	0.762034	8.48763e-59
1047217	NPC2	A_23_P48717	10430	Niemann-Pick disease; type C2	10577	0.761951	1.85297e-67
1020830	NAV2	A_24_P933580	59736	neuron navigator 2	89797	0.761894	1.30453e-57
1040552	KIAA1407	A_32_P54616	36850	KIAA1407	57577	0.759628	4.03158e-44
1041166	ZC3HAV1	A_23_P425224	36108	zinc finger CCCH-type; antiviral 1	56829	0.757482	3.36499e-48
1047763	AASS	CUST_8049_PI416261804	10012	aminoadipate-semialdehyde synthase	10157	0.757317	1.62398e-56
1015025	CYBRD1	A_24_P345451	55703	cytochrome b reductase 1	79901	0.754469	3.58809e-55
1045196	CLIC4	CUST_4510_PI416261804	25681	chloride intracellular channel 4	25932	0.754322	2.68802e-56
1026097	2002-09-01	A_23_P10839	4709	septin 2	4735	0.754233	7.38384e-54
1058753	ZFP36L2	A_23_P101960	674	zinc finger protein 36; C3H type-like 2	678	0.753591	4.13958e-45
1045812	SASH1	A_23_P93442	23083	SAM and SH3 domain containing 1	23328	0.753382	7.50137e-54
1055033	IL13RA1	A_23_P137196	3572	interleukin 13 receptor; alpha 1	3597	0.752983	9.29018e-56
1055213	ID4	A_23_P59375	3380	inhibitor of DNA binding 4; dominant negative helix-loop-helix protein	3400	0.751241	2.60969e-51
1048620	FADS2	A_23_P98580	9279	fatty acid desaturase 2	9415	0.750738	1.76105e-56
1043185	TPPP3	CUST_10201_PI416261804	31153	tubulin polymerization-promoting protein family member 3	51673	0.749733	3.92037e-64
1035359	RFTN2	A_23_P363878	79409	raftlin family member 2	130132	0.74967	8.60618e-66
1038968	ZFHX4	A_23_P43095	55579	zinc finger homeobox 4	79776	0.749353	1.58719e-81
1042779	PARP14	A_24_P161018	33916	poly (ADP-ribose) polymerase family; member 14	54625	0.749035	3.60577e-55
1028946	PIR	CUST_952_PI416261804	8478	pirin (iron-binding nuclear protein)	8544	0.748444	6.74678e-62
1020300	MRVI1	A_23_P161837	10188	murine retrovirus integration site 1 homolog	10335	0.748213	1.07833e-61
1058666	PTTG1IP	A_24_P391260	750	pituitary tumor-transforming 1 interacting protein	754	0.748018	2.58535e-49
1010831	C10orf105	CUST_3496_PI416261804	128530	chromosome 10 open reading frame 105	414152	0.747477	2.96113e-68
1045917	ACSBG1	A_23_P54488	22960	acyl-CoA synthetase bubblegum family member 1	23205	0.747205	4.61505e-58
1024285	DST	A_23_P348159	663	dystonin	667	0.746963	6.41074e-53
1048613	CYP7B1	A_23_P169092	9284	cytochrome P450; family 7; subfamily B; polypeptide 1	9420	0.746955	8.5435e-47
1047244	IFI44	A_23_P23074	10414	interferon-induced protein 44	10561	0.745676	6.95895e-70
1054574	LIFR	A_23_P133517	3952	leukemia inhibitory factor receptor alpha	3977	0.744508	1.00625e-64
1043661	HERC5	CUST_980_PI416261804	30673	HECT and RLD domain containing E3 ubiquitin protein ligase 5	51191	0.744281	8.00108e-65
1021467	PHF11	A_23_P65174	30613	PHD finger protein 11	51131	0.74383	2.63557e-50
1037897	MAGT1	A_23_P148273	58272	magnesium transporter 1	84061	0.743486	2.27446e-60
1053253	PDK4	A_23_P257087	5134	pyruvate dehydrogenase kinase; isozyme 4	5166	0.743034	6.21858e-56
1013911	GRAMD3	CUST_14123_PI416261804	41826	GRAM domain containing 3	65983	0.742284	2.45907e-53
1055236	TNC	A_23_P157865	3351	tenascin C	3371	0.741433	1.68846e-74
1035155	B3GAT2	CUST_14906_PI416261804	79629	beta-1;3-glucuronyltransferase 2 (glucuronosyltransferase S)	135152	0.741171	5.05569e-57
1020467	APH1B	A_23_P205997	57708	anterior pharynx defective 1 homolog B (C. elegans)	83464	0.740896	2.0841e-51
1047335	VAT1	A_23_P26954	10346	vesicle amine transport protein 1 homolog (T. californica)	10493	0.740449	1.94592e-49
1013053	MRO	A_32_P49309	58110	maestro	83876	0.740171	7.0323e-60
1037750	ATP13A4	A_23_P430948	58449	ATPase type 13A4	84239	0.740013	9.59103e-52
1038399	NPL	A_23_P381431	56666	N-acetylneuraminate pyruvate lyase (dihydrodipicolinate synthase)	80896	0.739583	1.61954e-56
1032485	LAMA1	A_32_P313405	94215	laminin; alpha 1	284217	0.739383	2.4953e-47
1015107	ANKIB1	A_23_P93912	33758	ankyrin repeat and IBR domain containing 1	54467	0.739029	9.24386e-47
1047754	WASF2	A_32_P41461	10018	WAS protein family; member 2	10163	0.738878	1.47459e-51
1043965	AK3	CUST_7922_PI416261804	30295	adenylate kinase 3	50808	0.738824	2.00837e-49
1054036	MSN	A_24_P803809	4452	moesin	4478	0.73764	4.33879e-56
1011246	LOC727869	A_32_P110016	169126	uncharacterized LOC727869	727869	0.736424	1.37906e-54
1039746	CREB3L2	CUST_1388_PI416379584	41339	cAMP responsive element binding protein 3-like 2	64764	0.736393	1.42767e-50
1043747	FAM82B	A_23_P251916	30597	family with sequence similarity 82; member B	51115	0.736023	1.05268e-57
1057829	CTSO	A_23_P110175	1508	cathepsin O	1519	0.735557	3.37223e-41
1050775	TIMP3	A_23_P399078	7035	TIMP metallopeptidase inhibitor 3	7078	0.735139	1.21034e-54
1056938	FOXO1	A_23_P151426	2292	forkhead box O1	2308	0.734448	2.52214e-53
1067402	PARD3B	A_24_P101248	78651	par-3 partitioning defective 3 homolog B (C. elegans)	117583	0.733425	2.45834e-41
1027249	KCNN3	A_23_P126167	3757	potassium intermediate/small conductance calcium-activated channel; subfamily N; member 3	3782	0.732578	1.09588e-60
1019669	SNX18	A_24_P180363	76596	sorting nexin 18	112574	0.731276	2.5875e-48
1045101	LRP10	A_23_P205499	25769	low density lipoprotein receptor-related protein 10	26020	0.730432	3.54583e-55
1034972	NEK7	A_23_P201619	79979	NIMA (never in mitosis gene a)-related kinase 7	140609	0.730384	2.60721e-53
1051801	SCD	A_23_P63618	6284	stearoyl-CoA desaturase (delta-9-desaturase)	6319	0.730164	8.9471e-61
1037227	DIRC2	A_23_P80778	59115	disrupted in renal carcinoma 2	84925	0.729254	9.07433e-41
1044074	SLC40A1	A_23_P102391	29772	solute carrier family 40 (iron-regulated transporter); member 1	30061	0.729188	2.26214e-50
1031197	AC010974.2	A_24_P298224	110103	NCK-associated protein 5	344148	0.729115	4.36039e-54
1043905	TMED5	A_23_P86002	30482	transmembrane emp24 protein transport domain containing 5	50999	0.728176	6.85134e-45
1052243	RDX	CUST_14722_PI416261804	5930	radixin	5962	0.727677	4.9334e-52
1055187	SP110	CUST_7182_PI416261804	3411	SP110 nuclear body protein	3431	0.726205	2.52906e-59
1059091	RHOA	A_24_P174550	384	ras homolog family member A	387	0.726134	5.20631e-33
1018862	VIL2	A_23_P19590	7387	ezrin	7430	0.725973	1.06831e-52
1027624	EYA1	CUST_14700_PI416261804	2123	eyes absent homolog 1 (Drosophila)	2138	0.725792	5.27425e-42
1056486	GBP3	A_24_P370702	2619	guanylate binding protein 3	2635	0.725724	9.36041e-57
1050777	TIMP2	A_23_P107401	7034	TIMP metallopeptidase inhibitor 2	7077	0.725475	1.71324e-48
1022671	KCNJ10	A_24_P387875	3741	potassium inwardly-rectifying channel; subfamily J; member 10	3766	0.725378	1.29901e-61
1030415	UACA	A_23_P360340	34364	uveal autoantigen with coiled-coil domains and ankyrin repeats	55075	0.724746	2.814e-54
1023967	TRIM34	A_23_P124190	33145	tripartite motif containing 34	53840	0.724067	5.62493e-53
1036192	TMEM123	A_23_P202964	77624	transmembrane protein 123	114908	0.723497	8.3158e-48
1042924	RIN2	A_24_P305570	33744	Ras and Rab interactor 2	54453	0.721683	5.19228e-50
1042737	LEPROT	A_23_P1126	34030	leptin receptor overlapping transcript	54741	0.720984	1.14005e-52
1050797	THBS4	A_24_P260443	7018	thrombospondin 4	7060	0.719856	2.52534e-56
1040142	ABHD4	CUST_10582_PI416261804	40517	abhydrolase domain containing 4	63874	0.71976	2.73509e-45
1045709	RHOQ	A_32_P49844	23188	ras homolog family member Q	23433	0.719481	1.19367e-42
1059282	ALCAM	A_23_P41227	211	activated leukocyte cell adhesion molecule	214	0.719036	1.08745e-46
1041127	BDH2	A_23_P92490	36177	3-hydroxybutyrate dehydrogenase; type 2	56898	0.718504	1.60076e-56
1070342	MBNL3	A_32_P165297	35085	muscleblind-like splicing regulator 3	55796	0.718368	1.92662e-41
1011992	AGXT2L1	CUST_14116_PI416261804	41413	alanine-glyoxylate aminotransferase 2-like 1	64850	0.718317	5.79236e-45
1058795	BMP7	A_23_P68487	651	bone morphogenetic protein 7	655	0.717299	2.29647e-48
1021009	LOC283481	CUST_3782_PI416261804	93974	uncharacterized LOC283481	283481	0.71712	5.13432e-58
1054566	LIMS1	A_23_P210358	3962	LIM and senescent cell antigen-like domains 1	3987	0.716438	3.53362e-52
1049868	KLRC4	A_23_P218058	8246	killer cell lectin-like receptor subfamily C; member 4	8302	0.716384	1.33928e-52
1052768	PPP2R5A	A_24_P134955	5493	protein phosphatase 2; regulatory subunit B'; alpha	5525	0.716157	7.80417e-51
1039875	MPP5	A_24_P347458	40999	membrane protein; palmitoylated 5 (MAGUK p55 subfamily member 5)	64398	0.715278	2.50053e-38
1030361	PDLIM5	CUST_14369_PI416261804	10464	PDZ and LIM domain 5	10611	0.71514	1.75711e-47
1027827	2010-09-01	CUST_3329_PI416261804	80943	septin 10	151011	0.715054	3.01429e-49
1044202	GPSM2	A_23_P63402	29634	G-protein signaling modulator 2	29899	0.71498	3.9869e-63
1070287	WWTR1	A_24_P944390	25686	WW domain containing transcription regulator 1	25937	0.714936	6.36816e-49
1010703	C1orf198	A_32_P42574	59076	chromosome 1 open reading frame 198	84886	0.714005	1.22329e-66
1034780	LYRM5	CUST_292_PI416261804	80361	LYR motif containing 5	144363	0.71304	1.32944e-38
1041841	ENOSF1	A_23_P15906	34845	enolase superfamily member 1	55556	0.712949	1.28188e-43
1046796	GPR75	A_23_P68234	10778	G protein-coupled receptor 75	10936	0.712482	1.20505e-40
1043885	TMED7	A_24_P331727	30497	transmembrane emp24 protein transport domain containing 7	51014	0.712384	4.50355e-34
1026606	SREBF1	A_23_P129786	6680	sterol regulatory element binding transcription factor 1	6720	0.711816	7.04871e-55
1058755	ZFP36L1	A_23_P99540	673	zinc finger protein 36; C3H type-like 1	677	0.711625	1.34693e-49
1037267	PLXDC2	A_23_P161424	59088	plexin domain containing 2	84898	0.711593	5.28865e-38
1046678	RAB31	A_23_P141688	10873	RAB31; member RAS oncogene family	11031	0.711266	9.9052e-51
1024855	RFX4	A_23_P76332	5960	regulatory factor X; 4 (influences HLA class II expression)	5992	0.711203	5.16201e-54
1041918	IMPACT	A_23_P208070	34653	Impact homolog (mouse)	55364	0.710773	6.46984e-45
1035731	CMTM3	A_23_P88865	78971	CKLF-like MARVEL transmembrane domain containing 3	123920	0.710185	1.84356e-45
1021127	AC005152.2	A_24_P497464	125184	uncharacterized LOC400618	400618	0.710183	6.40934e-47
1041399	GNG12	CUST_13213_PI416261804	35255	guanine nucleotide binding protein (G protein); gamma 12	55970	0.709949	3.83036e-47
1020109	TMBIM6	A_23_P204702	6967	transmembrane BAX inhibitor motif containing 6	7009	0.709844	2.75424e-39
1041254	PARD3	CUST_13906_PI416261804	35568	par-3 partitioning defective 3 homolog (C. elegans)	56288	0.709371	1.35126e-38
1014910	WIPF1	A_23_P330616	7413	WAS/WASL interacting protein family; member 1	7456	0.709202	1.04793e-53
1056447	GFAP	A_24_P31165	2654	glial fibrillary acidic protein	2670	0.708215	1.42514e-50
1056419	GJA1	A_23_P93591	2681	gap junction protein; alpha 1; 43kDa	2697	0.708151	1.1549e-51
1036204	OSBPL11	A_24_P426	77603	oxysterol binding protein-like 11	114885	0.708076	2.57443e-40
1052445	PTPN11	A_23_P99027	5749	protein tyrosine phosphatase; non-receptor type 11	5781	0.707766	1.08679e-37
1035818	FGD4	A_24_P158946	78848	FYVE; RhoGEF and PH domain containing 4	121512	0.707107	3.72815e-42
1036392	EGLN3	CUST_9381_PI416261804	76550	egl nine homolog 3 (C. elegans)	112399	0.706682	1.65935e-49
1020874	ITPR2	CUST_356_PI416408490	3684	inositol 1;4;5-trisphosphate receptor; type 2	3709	0.706042	5.83723e-47
1028668	PK4P	CUST_12199_PI416261804	8436	plakophilin 4	8502	0.706006	3.81814e-47
1059017	ATBF1	A_23_P118266	460	zinc finger homeobox 3	463	0.705834	1.98617e-57
1043922	RNF141	A_23_P139066	30346	ring finger protein 141	50862	0.705716	1.56216e-52
1042991	CHRAC1	CUST_5673_PI416261804	33401	chromatin accessibility complex 1	54108	0.705338	3.53446e-40
1041915	TMEM176A	A_23_P252082	34654	transmembrane protein 176A	55365	0.705124	4.9064e-62
1048585	QKI	A_24_P384954	9307	QKI; KH domain containing; RNA binding	9444	0.704996	9.54569e-47
1058700	C4A	A_23_P42282	716	complement component 4A (Rodgers blood group)	720	0.70479	1.79478e-45
1054021	MT1B	A_23_P37983	4464	metallothionein 1B	4490	0.704539	1.37162e-47
1054012	MT1L	A_23_P427703	4474	metallothionein 1L (gene/pseudogene)	4500	0.704475	1.16168e-47
1043554	RASL12	A_24_P150580	30766	RAS-like; family 12	51285	0.704086	7.24323e-43
1021134	RHOC	A_23_P12514	386	ras homolog family member C	389	0.703565	8.87364e-53
1055730	HDAC1	A_23_P114656	3048	histone deacetylase 1	3065	0.703057	2.19083e-54
1036242	FMNL2	CUST_8992_PI416261804	77517	formin-like 2	114793	0.70303	4.23599e-53
1020781	LOC150622	A_23_P390639	80911	uncharacterized LOC150622	150622	0.702748	4.1224e-55
1049576	AP3B1	A_23_P136635	8480	adaptor-related protein complex 3; beta 1 subunit	8546	0.702337	4.96424e-50
1058638	DDR1	A_24_P123601	776	discoidin domain receptor tyrosine kinase 1	780	0.702044	1.49366e-59
1018478	ZSWIM6	A_23_P410859	36961	zinc finger; SWIM-type containing 6	57688	0.701542	2.35071e-38
1012573	FAM111A	A_24_P141629	40544	family with sequence similarity 111; member A	63901	0.701117	1.32176e-33
1055401	NDST1	A_23_P30429	3320	N-deacetylase/N-sulfotransferase (heparan glucosaminyl) 1	3340	0.700882	2.27831e-39
1024837	DISC1	A_24_P83787	26930	disrupted in schizophrenia 1	27185	0.700242	5.79112e-49
1039994	TMBIM1	A_24_P148521	40747	transmembrane BAX inhibitor motif containing 1	64114	0.699602	1.28381e-41
1016114	DCAKD	A_23_P124522	55680	dephospho-CoA kinase domain containing	79877	0.699571	4.98554e-44
1034787	GLIPR1L2	A_24_P381499	80357	GLI pathogenesis-related 1 like 2	144321	0.699518	1.3234e-42
1062506	C11orf71	A_23_P13150	33785	chromosome 11 open reading frame 71	54494	0.699399	1.28915e-33
1053097	SERPINB6	A_23_P70355	5237	serpin peptidase inhibitor; clade B (ovalbumin); member 6	5269	0.699225	3.20886e-47
1046109	RAB21	A_24_P247749	22766	RAB21; member RAS oncogene family	23011	0.699095	1.00123e-34
1015785	TP53TG1	A_23_P145895	11096	TP53 target 1 (non-protein coding)	11257	0.698737	5.17667e-46
1025778	ERBB2IP	A_23_P30175	35201	erbb2 interacting protein	55914	0.698533	2.8386e-59
1027462	ARHGEF10	CUST_87_PI416408490	9495	Rho guanine nucleotide exchange factor (GEF) 10	9639	0.698362	2.64883e-35
1023358	MTMR15	CUST_747_PI416573500	22665	FANCD2/FANCI-associated nuclease 1	22909	0.698263	1.24418e-48
1056181	GRN	A_23_P49708	2879	granulin	2896	0.698132	1.98277e-39
1049678	SMARCA5	CUST_6479_PI416261804	8406	SWI/SNF related; matrix associated; actin dependent regulator of chromatin; subfamily a; member 5	8467	0.69807	1.47712e-36
1039177	ACSS3	CUST_7780_PI416261804	55414	acyl-CoA synthetase short-chain family member 3	79611	0.697991	8.74617e-47
1045635	DAAM2	CUST_1309_PI416261804	23255	dishevelled associated activator of morphogenesis 2	23500	0.697746	1.92566e-56
1026393	TP53BP2	CUST_8860_PI416261804	7116	tumor protein p53 binding protein; 2	7159	0.697538	1.85369e-38
1051222	SOX3	A_23_P85218	6618	SRY (sex determining region Y)-box 3	6658	0.697201	2.36047e-54
1034346	DTX3L	A_23_P347040	81002	deltex 3-like (Drosophila)	151636	0.696903	2.96722e-43
1034526	BROX	A_23_P359636	80706	BRO1 domain and CAAX motif containing	148362	0.696552	2.94688e-37
1037852	PCBD2	CUST_11126_PI416261804	58316	pterin-4 alpha-carbinolamine dehydratase/dimerization cofactor of hepatocyte nuclear factor 1 alpha (TCF1) 2	84105	0.6962	9.97032e-45
1018961	EDNRB	A_24_P330263	1897	endothelin receptor type B	1910	0.696146	4.76457e-39
1054558	FADS1	A_24_P192994	3967	fatty acid desaturase 1	3992	0.695685	8.53139e-55
1021099	UEVLD	A_23_P203445	34582	UEV and lactate/malate dehyrogenase domains	55293	0.695561	7.97778e-32
1053407	P2RY1	A_23_P382835	4996	purinergic receptor P2Y; G-protein coupled; 1	5028	0.695267	3.57028e-50
1027974	S100A13	A_23_P372874	6251	S100 calcium binding protein A13	6284	0.695218	1.45623e-58
1035530	LYPLAL1	A_23_P86222	79189	lysophospholipase-like 1	127018	0.694557	1.08271e-42
1014737	C21orf34	A_32_P188953	123162	long intergenic non-protein coding RNA 478	388815	0.694326	1.94248e-39
1054312	MAOB	CUST_1189_PI417557136	4104	monoamine oxidase B	4129	0.693773	4.66554e-39
1023508	FAM125B	CUST_15421_PI416261804	59787	family with sequence similarity 125; member B	89853	0.692927	6.97715e-44
1018071	ST6GALNAC3	CUST_1319_PI416573500	90352	ST6 (alpha-N-acetyl-neuraminyl-2;3-beta-galactosyl-1;3)-N-acetylgalactosaminide alpha-2;6-sialyltransferase 3	256435	0.692892	6.92843e-38
1015053	TBL1X	CUST_8437_PI416261804	6867	transducin (beta)-like 1X-linked	6907	0.692763	4.30304e-39
1054006	MT2A	A_23_P252413	4476	metallothionein 2A	4502	0.692672	2.32697e-33
1047670	M6PRBP1	A_23_P101707	10080	perilipin 3	10226	0.692549	6.28635e-57
1040195	HPSE2	A_23_P61707	37955	heparanase 2	60495	0.692378	2.29882e-57
1057148	EVI2B	A_23_P66694	2109	ecotropic viral integration site 2B	2124	0.692009	1.5078e-44
1058423	CD81	CUST_1295_PI416379584	970	CD81 molecule	975	0.691908	1.8906e-49
1049688	TTF2	CUST_4748_PI416261804	8397	transcription termination factor; RNA polymerase II	8458	0.691502	9.80253e-37
1045517	DDX58	A_23_P20814	23340	DEAD (Asp-Glu-Ala-Asp) box polypeptide 58	23586	0.6915	1.26685e-41
1026334	OR7E156P	A_24_P384018	93982	olfactory receptor; family 7; subfamily E; member 156 pseudogene	283491	0.691192	1.96069e-44
1038115	TMEM47	CUST_6308_PI416261804	57846	transmembrane protein 47	83604	0.69082	7.1196e-38
1024898	SRI	A_23_P59718	6677	sorcin	6717	0.690614	1.3538e-31
1034049	C11orf65	A_23_P418485	81462	chromosome 11 open reading frame 65	160140	0.690431	7.09497e-53
1041832	GALNT10	A_24_P161964	34857	UDP-N-acetyl-alpha-D-galactosamine:polypeptide N-acetylgalactosaminyltransferase 10 (GalNAc-T10)	55568	0.690027	1.06506e-37
1037051	STON2	A_23_P309837	59595	stonin 2	85439	0.689974	2.05222e-48
1042808	SPATA6	A_23_P327483	33849	spermatogenesis associated 6	54558	0.689316	5.37784e-53
1054019	MT1E	A_23_P206724	4467	metallothionein 1E	4493	0.689037	4.19534e-48
1050142	ZNF217	A_23_P210608	7720	zinc finger protein 217	7764	0.688924	1.17062e-37
1031002	XAF1	A_23_P4283	34028	XIAP associated factor 1	54739	0.68882	2.82845e-51
1013068	PDE11A	A_32_P116857	30423	phosphodiesterase 11A	50940	0.687649	5.57199e-48
1047507	HMG20B	CUST_9512_PI416261804	10215	high mobility group 20B	10362	0.68748	7.38216e-45
1054898	ITPKB	A_23_P372255	3682	inositol-trisphosphate 3-kinase B	3707	0.687099	9.31787e-49
1026488	OR7E36P	CUST_7089_PI416261804	26384	olfactory receptor; family 7; subfamily E; member 36 pseudogene	26637	0.687058	5.45937e-50
1056360	GNA12	A_24_P98086	2751	guanine nucleotide binding protein (G protein) alpha 12	2768	0.686546	1.21204e-46
1059375	ADH5	A_32_P199725	125	alcohol dehydrogenase 5 (class III); chi polypeptide	128	0.685565	2.0436e-42
1013237	RP11-65D13.1	CUST_11534_PI416261804	1001545	ZFHX4 antisense RNA 1 (non-protein coding)	100192378	0.68524	6.85052e-56
1044845	HEYL	A_23_P430658	26256	hairy/enhancer-of-split related with YRPW motif-like	26508	0.68498	1.59922e-34
1014123	KIAA1598	CUST_7944_PI416261804	36971	KIAA1598	57698	0.684964	4.2744e-46
1021037	LRRC1	CUST_5289_PI416261804	34516	leucine rich repeat containing 1	55227	0.68484	5.79878e-52
1022021	ANGPTL4	A_23_P170719	30611	angiopoietin-like 4	51129	0.684814	1.06316e-47
1046524	SOX21	A_24_P407259	11007	SRY (sex determining region Y)-box 21	11166	0.684774	1.15531e-46
1045933	FBXL7	A_24_P7600	22949	F-box and leucine-rich repeat protein 7	23194	0.684678	8.94118e-31
1018953	AC004690.2	A_24_P695306	180757	transmembrane protein 229A	730130	0.684394	1.18659e-44
1029580	LUZP2	CUST_11002_PI416261804	109547	leucine zipper protein 2	338645	0.684354	4.81827e-39
1051248	SNTB1	A_23_P95029	6601	syntrophin; beta 1 (dystrophin-associated protein A1; 59kDa; basic component 1)	6641	0.68408	4.61814e-38
1025508	BMP2K	CUST_8004_PI416261804	34878	BMP2 inducible kinase	55589	0.683995	3.21007e-43
1058778	BNIP2	CUST_1298_PI416573500	659	BCL2/adenovirus E1B 19kDa interacting protein 2	663	0.683482	2.14336e-49
1038388	SLC2A10	A_24_P271323	56742	solute carrier family 2 (facilitated glucose transporter); member 10	81031	0.683346	2.08748e-40
1054016	MT1G	A_23_P60933	4469	metallothionein 1G	4495	0.683157	3.89974e-42
1031068	DBX2	CUST_1630_PI416261804	133317	developing brain homeobox 2	440097	0.68311	4.70279e-44
1038230	VANGL1	A_24_P199655	57519	vang-like 1 (van gogh; Drosophila)	81839	0.682794	1.99755e-42
1057008	FGF2	A_23_P218918	2232	fibroblast growth factor 2 (basic)	2247	0.682621	7.06085e-45
1022947	EFEMP1	A_23_P501007	2187	EGF containing fibulin-like extracellular matrix protein 1	2202	0.682558	1.08655e-53
1049542	PDLIM4	A_23_P144796	8506	PDZ and LIM domain 4	8572	0.682544	4.85982e-58
1017708	LOC100287987	A_32_P74643	1003070	hypothetical protein LOC100287987	100287987	0.682145	1.78033e-43
1052596	HTRA1	A_32_P84568	5622	HtrA serine peptidase 1	5654	0.682078	2.19102e-59
1053551	NT5E	A_23_P111260	4876	5'-nucleotidase; ecto (CD73)	4907	0.681694	1.98201e-45
1057631	CYB5R3	A_24_P100277	1715	cytochrome b5 reductase 3	1727	0.681202	3.68401e-27
1057479	RCAN1	CUST_14474_PI416261804	1815	regulator of calcineurin 1	1827	0.681014	3.51317e-30
1052838	PPARA	A_24_P417036	5433	peroxisome proliferator-activated receptor alpha	5465	0.680938	3.23112e-40
1038562	PREX2	CUST_926_PI416379584	56044	phosphatidylinositol-3;4;5-trisphosphate-dependent Rac exchange factor 2	80243	0.680845	6.34818e-39
1037188	CGNL1	A_23_P163306	59142	cingulin-like 1	84952	0.680288	1.6541e-39
1049226	APLN	A_24_P404822	8785	apelin	8862	0.680225	2.64303e-51
1035963	GALNTL2	A_23_P212119	78535	UDP-N-acetyl-alpha-D-galactosamine:polypeptide N-acetylgalactosaminyltransferase-like 2	117248	0.679765	2.25352e-51
1035444	NKAIN4	A_23_P17316	79286	Na+/K+ transporting ATPase interacting 4	128414	0.679696	7.01783e-41
1042361	SLC35A5	A_23_P255057	34321	solute carrier family 35; member A5	55032	0.679499	3.52123e-33
1023583	LAMP2	A_23_P416608	3895	lysosomal-associated membrane protein 2	3920	0.678721	2.06762e-42
1032374	SLC9A9	A_32_P46214	94500	solute carrier family 9; subfamily A (NHE9; cation proton antiporter 9); member 9	285195	0.678538	1.07139e-53
1049589	BCAS1	CUST_5881_PI416261804	8471	breast carcinoma amplified sequence 1	8537	0.678272	4.25586e-55
1058871	BCHE	CUST_15179_PI416261804	587	butyrylcholinesterase	590	0.678172	8.65059e-45
1052866	PON3	A_23_P215549	5414	paraoxonase 3	5446	0.678076	2.29931e-48
1023100	TJP1	A_24_P193435	7039	tight junction protein 1 (zona occludens 1)	7082	0.677859	2.02976e-46
1050741	TLR3	CUST_16146_PI416261804	7055	toll-like receptor 3	7098	0.67779	4.60063e-33
1014779	PFKFB3	A_24_P206604	5177	6-phosphofructo-2-kinase/fructose-2;6-biphosphatase 3	5209	0.677281	7.92145e-39
1059322	AGA	A_23_P7099	172	aspartylglucosaminidase	175	0.677244	1.89402e-30
1055864	GTF2F2	A_23_P14132	2946	general transcription factor IIF; polypeptide 2; 30kDa	2963	0.677001	4.97221e-39
1048567	ARHGEF6	A_23_P85024	9321	Rac/Cdc42 guanine nucleotide exchange factor (GEF) 6	9459	0.676463	1.02021e-40
1034605	C19orf18	A_23_P303803	80625	chromosome 19 open reading frame 18	147685	0.676364	1.34102e-42
1047251	SPTLC1	CUST_604_PI416408490	10411	serine palmitoyltransferase; long chain base subunit 1	10558	0.6763	9.2033e-23
1040750	ATP10D	A_24_P919399	36481	ATPase; class V; type 10D	57205	0.675449	4.86845e-42
1045046	TOR1AIP1	A_24_P267997	25841	torsin A interacting protein 1	26092	0.674636	1.39556e-38
1017015	FAM59B	A_23_P325924	80935	family with sequence similarity 59; member B	150946	0.674552	4.39827e-44
1056374	GM2A	A_23_P144872	2743	GM2 ganglioside activator	2760	0.674219	2.03096e-50
1019880	CD164	A_24_P380536	8690	CD164 molecule; sialomucin	8763	0.674189	8.13067e-37
1045642	HEY2	A_23_P168351	23248	hairy/enhancer-of-split related with YRPW motif 2	23493	0.673967	2.6634e-35
1057855	CTNNA1	A_24_P80633	1484	catenin (cadherin-associated protein); alpha 1; 102kDa	1495	0.673406	5.52978e-46
1018277	C10orf131	CUST_1131_PI416573500	1000043	chromosome 10 open reading frame 131	100127889	0.673396	1.31669e-42
1041786	FERMT1	A_23_P131935	34901	fermitin family member 1	55612	0.673387	6.3857e-42
1052505	PSPH	CUST_3304_PI416261804	5691	phosphoserine phosphatase	5723	0.673147	2.19688e-33
1021709	GLIS3	A_23_P350249	81753	GLIS family zinc finger 3	169792	0.673123	8.3908e-46
1013331	RAB7L1	A_24_P234094	8855	RAB7; member RAS oncogene family-like 1	8934	0.672767	1.04564e-39
1010445	PLEKHA4	A_24_P408047	36937	pleckstrin homology domain containing; family A (phosphoinositide binding specific) member 4	57664	0.672424	3.39057e-51
1059586	THBS2	A_23_P62021	7016	thrombospondin 2	7058	0.672086	4.99367e-51
1051120	SSR1	A_32_P89755	6705	signal sequence receptor; alpha	6745	0.671834	6.55997e-29
1058966	ALDH7A1	A_23_P70231	498	aldehyde dehydrogenase 7 family; member A1	501	0.671646	1.91125e-41
1042380	STX17	A_23_P169358	34303	syntaxin 17	55014	0.67161	2.91062e-30
1052951	PLXNB3	CUST_8449_PI416261804	5333	plexin B3	5365	0.671491	1.43516e-48
1022414	SPOCK3	CUST_44_PI416408490	30343	sparc/osteonectin; cwcv and kazal-like domains proteoglycan (testican) 3	50859	0.671307	1.56862e-49
1066791	LOC780529	A_24_P481411	1008870	uncharacterized LOC780529	780529	0.670706	5.51435e-47
1052924	UBL3	A_23_P140029	5380	ubiquitin-like 3	5412	0.670678	1.042e-32
1034315	CCDC50	A_24_P51786	81045	coiled-coil domain containing 50	152137	0.670555	2.61716e-42
1052548	PSMB10	A_23_P140807	5667	proteasome (prosome; macropain) subunit; beta type; 10	5699	0.670364	1.47689e-47
1038964	IQCA1	A_23_P73192	55584	IQ motif containing with AAA domain 1	79781	0.669895	9.42148e-33
1018516	CTD-2514K5.2	A_32_P315395	59189	uncharacterized protein MGC16275	85001	0.669823	4.16821e-55
1022726	BDNF-AS1	CUST_9906_PI416261804	151606	BDNF antisense RNA (non-protein coding)	497258	0.669204	1.55378e-37
1032238	DPY19L4	A_32_P196047	94803	dpy-19-like 4 (C. elegans)	286148	0.669167	5.04644e-44
1019302	PLEKHC1	A_23_P88347	10821	fermitin family member 2	10979	0.669139	2.79616e-44
1014610	FAM177A1	A_23_P322704	94030	family with sequence similarity 177; member A1	283635	0.669002	1.30697e-45
1050081	CXCR4	CUST_16990_PI416261804	7806	chemokine (C-X-C motif) receptor 4	7852	0.66876	1.13084e-48
1046093	PALLD	CUST_15064_PI416261804	22777	palladin; cytoskeletal associated protein	23022	0.668248	5.24742e-35
1024104	IFT88	A_23_P48339	8049	intraflagellar transport 88 homolog (Chlamydomonas)	8100	0.668234	2.36978e-45
1014981	ANO6	CUST_1398_PI416379584	83429	anoctamin 6	196527	0.667947	4.30258e-49
1057780	CYP2J2	CUST_13857_PI416261804	1561	cytochrome P450; family 2; subfamily J; polypeptide 2	1573	0.667762	8.31454e-48
1042853	APBB1IP	A_23_P12549	33809	amyloid beta (A4) precursor protein-binding; family B; member 1 interacting protein	54518	0.667573	9.79355e-37
1059168	APBB2	A_23_P10701	320	amyloid beta (A4) precursor protein-binding; family B; member 2	323	0.667417	1.14455e-40
1070142	SPATA13	A_24_P13475	85716	spermatogenesis associated 13	221178	0.667263	1.69326e-29
1015002	EFCAB2	CUST_9754_PI416261804	58498	EF-hand calcium binding domain 2	84288	0.66726	2.85572e-38
1051212	SOX11	A_24_P302584	6624	SRY (sex determining region Y)-box 11	6664	0.666809	2.7693e-45
1054011	MT1X	A_23_P414343	4475	metallothionein 1X	4501	0.666801	5.78422e-35
1057889	CSRP1	A_24_P225448	1454	cysteine and glycine-rich protein 1	1465	0.666692	8.48815e-51
1015417	DDX60L	A_32_P161292	60031	DEAD (Asp-Glu-Ala-Asp) box polypeptide 60-like	91351	0.666127	3.75977e-36
1037642	HVCN1	CUST_15098_PI416261804	58539	hydrogen voltage-gated channel 1	84329	0.665771	1.90742e-42
1024299	PDIA3P	A_24_P101201	82585	protein disulfide isomerase family A; member 3 pseudogene	171423	0.665669	4.55624e-28
1033126	C6orf89	A_23_P396842	85762	chromosome 6 open reading frame 89	221477	0.665621	4.18699e-26
1052495	PTGDS	CUST_16789_PI416261804	5698	prostaglandin D2 synthase 21kDa (brain)	5730	0.665382	2.0187e-46
1043621	GLTP	CUST_1390_PI416573500	30710	glycolipid transfer protein	51228	0.665206	1.10362e-42
1016602	NENF	A_23_P137948	29670	neudesin neurotrophic factor	29937	0.665116	1.00969e-49
1039569	ANKRD57	A_23_P120354	41642	sosondowah ankyrin repeat domain family member C	65124	0.665077	3.6261e-42
1029539	SLCO1A2	A_23_P13820	6542	solute carrier organic anion transporter family; member 1A2	6579	0.665035	2.20886e-48
1040660	TMCC3	A_24_P305933	36731	transmembrane and coiled-coil domain family 3	57458	0.664894	4.52851e-52
1022409	GSN	A_23_P255884	2917	gelsolin	2934	0.664769	3.08208e-45
1050000	NCOA4	A_23_P86424	7983	nuclear receptor coactivator 4	8031	0.664018	4.02927e-32
1056865	FTL	A_32_P158433	2496	ferritin; light polypeptide	2512	0.663874	4.92748e-36
1016933	HSPA2	CUST_12130_PI416261804	3286	heat shock 70kDa protein 2	3306	0.66382	1.8053e-37
1047658	CALCOCO2	A_24_P322191	10095	calcium binding and coiled-coil domain 2	10241	0.663792	2.16352e-35
1023820	GRINL1A	CUST_317_PI416408490	57198	polymerase (RNA) II (DNA directed) polypeptide M	81488	0.663212	6.18686e-31
1024721	PDGFRA	A_23_P300033	5124	platelet-derived growth factor receptor; alpha polypeptide	5156	0.663012	7.58799e-48
1010258	MAFIP	CUST_4580_PI416261804	181517	MAFF interacting protein (pseudogene)	727764	0.662949	4.19188e-36
1031035	NRARP	CUST_909_PI416573500	134573	NOTCH-regulated ankyrin repeat protein	441478	0.662632	2.60646e-41
1020142	C7orf73	CUST_6359_PI416261804	165111	chromosome 7 open reading frame 73	647087	0.662298	4.69685e-33
1029448	NEK3	A_23_P65320	4726	NIMA (never in mitosis gene a)-related kinase 3	4752	0.662226	6.24668e-50
1015129	PXMP3	CUST_11060_PI416261804	5796	peroxisomal biogenesis factor 2	5828	0.662205	2.08743e-29
1056918	FMO2	A_23_P355295	2311	flavin containing monooxygenase 2 (non-functional)	2327	0.662129	8.42357e-48
1029686	ACOX1	A_23_P206945	48	acyl-CoA oxidase 1; palmitoyl	51	0.66207	1.96333e-33
1026496	ATP5S	A_23_P37296	26854	ATP synthase; H+ transporting; mitochondrial Fo complex; subunit s (factor B)	27109	0.662069	4.30734e-43
1052466	TWF1	A_24_P178273	5724	twinfilin; actin-binding protein; homolog 1 (Drosophila)	5756	0.661356	3.43015e-37
1020240	CDC14B	A_23_P20622	8489	CDC14 cell division cycle 14 homolog B (S. cerevisiae)	8555	0.661189	1.43515e-45
1057346	EGFR	CUST_17_PI416408490	1943	epidermal growth factor receptor	1956	0.661123	7.50331e-50
1058448	SCARB2	A_23_P386514	945	scavenger receptor class B; member 2	950	0.660836	2.84012e-32
1029068	TFEC	A_24_P98210	22554	transcription factor EC	22797	0.660684	4.59568e-38
1047132	EXOC5	A_23_P14464	10493	exocyst complex component 5	10640	0.660572	5.04541e-21
1017296	MYOM1	A_23_P96271	8665	myomesin 1; 185kDa	8736	0.66034	9.43008e-47
1032650	WDR51B	CUST_137_PI416261804	93773	POC1 centriolar protein homolog B (Chlamydomonas)	282809	0.660124	2.97221e-46
1041560	ADAP2	A_23_P49816	35092	ArfGAP with dual PH domains 2	55803	0.659822	9.73638e-46
1012156	DYSF	A_23_P39931	8238	dysferlin; limb girdle muscular dystrophy 2B (autosomal recessive)	8291	0.659617	8.38156e-41
1026322	PTPRC	A_23_P125451	5756	protein tyrosine phosphatase; receptor type; C	5788	0.659458	2.93933e-43
1034525	SAMD11	A_24_P402510	80707	sterile alpha motif domain containing 11	148398	0.659449	3.51647e-55
1041741	SLC48A1	A_23_P204511	34941	solute carrier family 48 (heme transporter); member 1	55652	0.659318	7.16068e-39
1044479	GOLIM4	CUST_10893_PI416261804	27078	golgi integral membrane protein 4	27333	0.659134	2.30179e-39
1014163	SH3D19	A_24_P366656	81066	SH3 domain containing 19	152503	0.659125	2.79016e-37
1028728	AQP1	A_23_P372834	355	aquaporin 1 (Colton blood group)	358	0.659087	8.65674e-23
1048557	CHST3	CUST_15682_PI416261804	9329	carbohydrate (chondroitin 6) sulfotransferase 3	9469	0.659001	1.56265e-47
1043882	ISOC1	A_23_P250982	30498	isochorismatase domain containing 1	51015	0.658906	4.25026e-40
1055694	HK2	A_23_P398460	3081	hexokinase 2	3099	0.658796	1.06212e-41
1043402	SCARA3	A_24_P232158	30916	scavenger receptor class A; member 3	51435	0.658792	1.41288e-36
1056494	GBAS	CUST_11291_PI416261804	2615	glioblastoma amplified sequence	2631	0.658678	2.17138e-32
1048102	HEPH	A_23_P22526	9699	hephaestin	9843	0.658522	1.48859e-29
1057220	STX2	A_24_P364296	2039	syntaxin 2	2054	0.658485	2.38834e-42
1038517	CEP70	A_32_P757733	56122	centrosomal protein 70kDa	80321	0.657923	1.79006e-31
1045418	BHMT2	A_23_P92983	23496	betaine--homocysteine S-methyltransferase 2	23743	0.657616	8.98598e-38
1044068	SOX8	A_23_P66137	29803	SRY (sex determining region Y)-box 8	30812	0.657439	2.91844e-53
1031393	C2orf82	CUST_9_PI416379584	123264	chromosome 2 open reading frame 82	389084	0.657316	2.85937e-52
1028799	CASP10	CUST_12947_PI416261804	839	caspase 10; apoptosis-related cysteine peptidase	843	0.657289	3.94937e-30
1030567	VWA1	A_23_P86089	41419	von Willebrand factor A domain containing 1	64856	0.657165	3.70425e-36
1025346	PIGP	CUST_7876_PI416261804	30709	phosphatidylinositol glycan anchor biosynthesis; class P	51227	0.65708	4.16244e-42
1041249	SLC7A10	A_23_P108075	35581	solute carrier family 7 (neutral amino acid transporter light chain; asc system); member 10	56301	0.656889	1.20127e-41
1017985	CSDAP1	A_23_P25224	8465	cold shock domain protein A	8531	0.655937	6.6812e-37
1031475	FIBIN	CUST_8725_PI416261804	122695	fin bud initiation factor homolog (zebrafish)	387758	0.655937	1.16959e-31
1029888	SGK3	CUST_8166_PI416261804	23431	serum/glucocorticoid regulated kinase family; member 3	23678	0.655882	1.57767e-41
1056821	GAB1	A_23_P335239	2533	GRB2-associated binding protein 1	2549	0.655605	1.69502e-43
1023435	SHROOM4	A_24_P265064	36750	shroom family member 4	57477	0.655555	5.15922e-48
1054919	ITGB7	A_23_P76529	3670	integrin; beta 7	3695	0.655455	5.19011e-36
1013368	LRRCC1	A_24_P307695	59600	leucine rich repeat and coiled-coil centrosomal protein 1	85444	0.65542	2.74879e-49
1043231	OTUD6B	CUST_5480_PI416261804	31113	OTU domain containing 6B	51633	0.655092	1.59399e-26
1048137	MRPL19	CUST_5646_PI416261804	9657	mitochondrial ribosomal protein L19	9801	0.654958	7.08653e-34
1057580	DYNC1LI2	A_24_P236445	1771	dynein; cytoplasmic 1; light intermediate chain 2	1783	0.654914	3.10827e-27
1043784	CRYL1	A_23_P162746	30566	crystallin; lambda 1	51084	0.654787	2.07571e-39
1017457	OR7E24	A_23_P16110	26395	olfactory receptor; family 7; subfamily E; member 24	26648	0.654412	4.25651e-39
1026059	MPST	A_23_P132285	4331	mercaptopyruvate sulfurtransferase	4357	0.654197	2.47584e-49
1048601	ECEL1	CUST_5650_PI416261804	9291	endothelin converting enzyme-like 1	9427	0.654167	2.40624e-29
1055702	HIP1	A_23_P71033	3074	huntingtin interacting protein 1	3092	0.65415	4.25601e-50
1057034	FCGRT	CUST_14582_PI416261804	2202	Fc fragment of IgG; receptor; transporter; alpha	2217	0.653991	2.28747e-36
1049031	PAPSS1	A_23_P144465	8940	3'-phosphoadenosine 5'-phosphosulfate synthase 1	9061	0.653943	2.72071e-22
1056957	RP11-79P5.6	A_32_P34920	2281	forkhead box D1	2297	0.653875	4.74438e-46
1054989	INPP5D	A_23_P61149	3610	inositol polyphosphate-5-phosphatase; 145kDa	3635	0.653323	1.00369e-49
1040034	PBLD	A_24_P112395	40714	phenazine biosynthesis-like protein domain containing	64081	0.653206	1.94601e-37
1018533	AC073346.1	A_32_P158302	125609	uncharacterized LOC401397	401397	0.653068	7.51199e-28
1054740	KLRC3	CUST_789_PI416261804	3798	killer cell lectin-like receptor subfamily C; member 3	3823	0.652899	1.13423e-36
1051886	RRAS	A_23_P39074	6204	related RAS viral (r-ras) oncogene homolog	6237	0.652818	6.89421e-38
1055705	HHEX	CUST_16806_PI416261804	3069	hematopoietically expressed homeobox	3087	0.652383	1.53419e-30
1044976	GIMAP2	A_23_P368681	25906	GTPase; IMAP family member 2	26157	0.65223	3.76433e-37
1048616	CRIPT	A_23_P17219	9283	cysteine-rich PDZ-binding protein	9419	0.652076	1.20418e-26
1037921	CCDC8	A_23_P164958	58203	coiled-coil domain containing 8	83987	0.65205	2.15923e-43
1024013	RSPO4	CUST_609_PI416379584	110083	R-spondin 4	343637	0.651847	1.81843e-29
1054951	ISG20	A_23_P32404	3644	interferon stimulated exonuclease gene 20kDa	3669	0.65177	1.40141e-52
1041985	AGPAT5	A_24_P29876	34615	1-acylglycerol-3-phosphate O-acyltransferase 5 (lysophosphatidic acid acyltransferase; epsilon)	55326	0.651722	1.00438e-39
1027713	GEM	A_23_P257043	2653	GTP binding protein overexpressed in skeletal muscle	2669	0.651686	5.20241e-48
1029098	CXorf39	A_23_P45294	79794	family with sequence similarity 199; X-linked	139231	0.651507	1.19066e-32
1031658	TMEM179B	A_24_P161959	119466	transmembrane protein 179B	374395	0.651459	2.28088e-35
1057549	DPYSL3	A_24_P149036	1797	dihydropyrimidinase-like 3	1809	0.651375	4.84744e-42
1045416	SDF2L1	A_23_P6344	23506	stromal cell-derived factor 2-like 1	23753	0.651235	2.57957e-35
1019816	C13orf31	A_23_P374315	80400	laccase (multicopper oxidoreductase) domain containing 1	144811	0.651224	8.43909e-52
1050763	TK2	A_23_P351679	7041	thymidine kinase 2; mitochondrial	7084	0.651145	3.69332e-23
1059144	APOC1	A_24_P109214	338	apolipoprotein C-I	341	0.650796	4.78416e-30
1057984	CPT1A	A_24_P347065	1365	carnitine palmitoyltransferase 1A (liver)	1374	0.650761	4.83088e-35
1039892	SIL1	A_23_P252903	40975	SIL1 homolog; endoplasmic reticulum chaperone (S. cerevisiae)	64374	0.650678	1.03889e-37
1019379	FCGR2A	A_23_P85716	2197	Fc fragment of IgG; low affinity IIa; receptor (CD32)	2212	0.65065	1.40037e-40
1022903	LGALS9C	A_32_P452655	151043	lectin; galactoside-binding; soluble; 9C	654346	0.650412	2.22485e-44
1034386	TTC30B	A_23_P408913	80920	tetratricopeptide repeat domain 30B	150737	0.650383	3.85509e-29
1014032	KDELR2	A_23_P19938	10856	KDEL (Lys-Asp-Glu-Leu) endoplasmic reticulum protein retention receptor 2	11014	0.650349	2.93787e-32
1035721	IQCK	A_23_P324523	78980	IQ motif containing K	124152	0.650282	3.93596e-38
1050682	TNS1	A_23_P351724	7102	tensin 1	7145	0.650273	1.02993e-45
1012988	VSTM2B	CUST_14131_PI416261804	110013	V-set and transmembrane domain containing 2B	342865	0.650225	6.42252e-47
1042142	RCBTB1	A_24_P364516	34502	regulator of chromosome condensation (RCC1) and BTB (POZ) domain containing protein 1	55213	0.650151	8.56583e-37
1011430	RHOQP3	CUST_4637_PI416261804	94441	ras homolog family member Q pseudogene 3	284988	0.64995	1.11911e-39
1045542	DDAH2	A_23_P19482	23318	dimethylarginine dimethylaminohydrolase 2	23564	0.649584	1.16158e-41
1037610	CYSTM1	A_23_P259506	58619	cysteine-rich transmembrane module containing 1	84418	0.649572	4.09028e-36
1017785	PTMA	A_23_P434301	5725	prothymosin; alpha	5757	0.64929	1.47324e-36
1055597	FOXA2	A_23_P165582	3150	forkhead box A2	3170	0.649013	3.50081e-32
1013948	CD55	A_24_P188377	1592	CD55 molecule; decay accelerating factor for complement (Cromer blood group)	1604	0.648607	3.64694e-39
1046433	CA5B	A_24_P941268	11078	carbonic anhydrase VB; mitochondrial	11238	0.648513	1.13548e-45
1049111	ATP6V0E1	A_23_P213840	8884	ATPase; H+ transporting; lysosomal 9kDa; V0 subunit e1	8992	0.648373	1.43902e-29
1034610	APCDD1	A_23_P337262	80613	adenomatosis polyposis coli down-regulated 1	147495	0.648321	3.56062e-24
1044520	DIMT1	A_24_P266037	27037	DIM1 dimethyladenosine transferase 1 homolog (S. cerevisiae)	27292	0.6483	6.01706e-29
1028953	FYB	A_23_P122127	2517	FYN binding protein	2533	0.648197	4.1442e-42
1054539	VWA5A	A_23_P98455	3988	von Willebrand factor A domain containing 5A	4013	0.64817	1.97601e-38
1042928	ANLN	CUST_5000_PI416261804	33734	anillin; actin binding protein	54443	0.648082	1.16477e-44
1035929	C10orf90	CUST_263_PI416261804	78714	chromosome 10 open reading frame 90	118611	0.647945	3.37293e-43
1065374	ITGB4	A_23_P66347	3666	integrin; beta 4	3691	0.647819	3.46802e-48
1046329	GABARAP	CUST_12909_PI416261804	11172	GABA(A) receptor-associated protein	11337	0.647209	8.18166e-29
1059329	AEBP1	A_23_P157299	162	AE binding protein 1	165	0.647058	1.64233e-47
1057209	EPS8	CUST_10933_PI416261804	2044	epidermal growth factor receptor pathway substrate 8	2059	0.646831	2.63187e-33
1034179	PEBP4	A_23_P157636	81279	phosphatidylethanolamine-binding protein 4	157310	0.646776	9.10933e-48
1030678	GRB10	A_23_P122863	2870	growth factor receptor-bound protein 10	2887	0.646756	1.72653e-39
1027989	TBL1Y	A_23_P114466	59955	transducin (beta)-like 1; Y-linked	90665	0.646724	9.9495e-33
1035005	DOCK11	A_24_P76158	79834	dedicator of cytokinesis 11	139818	0.646666	7.7123e-33
1057247	EPAS1	A_23_P430120	2019	endothelial PAS domain protein 1	2034	0.64635	5.33206e-36
1039077	QTRTD1	CUST_2187_PI416261804	55494	queuine tRNA-ribosyltransferase domain containing 1	79691	0.646312	3.98267e-30
1051779	SCP2	CUST_13257_PI416261804	6307	sterol carrier protein 2	6342	0.6463	3.55746e-29
1038903	METTL8	CUST_299_PI417507815	55631	methyltransferase like 8	79828	0.646122	1.65046e-37
1014099	HEATR5A	CUST_4671_PI416261804	25687	HEAT repeat containing 5A	25938	0.646061	4.93729e-40
1044863	HSPB8	A_23_P162579	26101	heat shock 22kDa protein 8	26353	0.645977	9.68084e-50
1032774	SERINC5	A_24_P6381	90383	serine incorporator 5	256987	0.645861	9.41059e-43
1029939	C20orf94	A_23_P364766	79322	chromosome 20 open reading frame 94	128710	0.645843	3.20006e-28
1021207	LOC728080	A_23_P140614	171895	similar to Golgin subfamily A member 8-like protein 2	728080	0.645724	2.7158e-42
1032463	C19orf54	CUST_138_PI416379584	94254	chromosome 19 open reading frame 54	284325	0.645715	1.02246e-47
1023298	SLC27A6	CUST_1610_PI416261804	28701	solute carrier family 27 (fatty acid transporter); member 6	28965	0.645433	1.29812e-50
1029778	ITGB1	A_23_P104193	3663	integrin; beta 1 (fibronectin receptor; beta polypeptide; antigen CD29 includes MDF2; MSK12)	3688	0.64529	6.27638e-39
1055165	IFNGR1	CUST_14999_PI416261804	3439	interferon gamma receptor 1	3459	0.645186	1.0348e-31
1032286	AC094086.1	CUST_5999_PI416261804	94639	chromosome 5 open reading frame 64	285668	0.645018	4.97447e-54
1018490	SDC3	CUST_13936_PI416261804	9528	syndecan 3	9672	0.644912	2.10406e-29
1044609	INTU	A_32_P118372	26897	inturned planar cell polarity effector homolog (Drosophila)	27152	0.644802	3.93978e-32
1020055	DNAJA4	A_23_P129279	34755	DnaJ (Hsp40) homolog; subfamily A; member 4	55466	0.644627	1.13554e-27
1040468	GPAM	A_23_P104237	36951	glycerol-3-phosphate acyltransferase; mitochondrial	57678	0.644599	3.19603e-37
1035753	TARSL2	CUST_7836_PI416261804	78948	threonyl-tRNA synthetase-like 2	123283	0.644297	2.36256e-28
1033138	KIF6	A_32_P214274	85757	kinesin family member 6	221458	0.644221	1.47077e-43
1051858	S100A1	CUST_14606_PI416261804	6238	S100 calcium binding protein A1	6271	0.643949	1.59596e-43
1030028	C10orf54	A_23_P24077	40748	chromosome 10 open reading frame 54	64115	0.64392	3.83033e-25
1019887	FKBP5	A_23_P111206	2273	FK506 binding protein 5	2289	0.643821	4.15977e-27
1028049	TCF12	A_23_P151930	6898	transcription factor 12	6938	0.643517	7.14931e-30
1038909	C2orf34	CUST_6194_PI416261804	55626	calmodulin-lysine N-methyltransferase	79823	0.643355	3.33781e-38
1057123	F3	A_23_P126782	2137	coagulation factor III (thromboplastin; tissue factor)	2152	0.643303	1.05256e-36
1022537	DLEC1	A_23_P18282	9796	deleted in lung and esophageal cancer 1	9940	0.642769	2.90146e-39
1046015	MAP3K7IP2	CUST_11100_PI416261804	22873	TGF-beta activated kinase 1/MAP3K7 binding protein 2	23118	0.642655	5.1467e-28
1050124	SLC30A1	A_23_P23815	7734	solute carrier family 30 (zinc transporter); member 1	7779	0.642646	7.95758e-25
1017891	LPAR6	A_23_P2705	10016	lysophosphatidic acid receptor 6	10161	0.642636	6.04065e-34
1021283	NCBP2	A_23_P155316	22672	nuclear cap binding protein subunit 2; 20kDa	22916	0.642568	1.73497e-26
1017184	LOC646890	A_32_P23795	166056	axin interactor; dorsalization associated pseudogene	646890	0.642437	2.64093e-44
1055909	PDIA3	A_23_P99883	2906	protein disulfide isomerase family A; member 3	2923	0.642366	4.7488e-27
1040438	RNF213	A_24_P350124	36947	ring finger protein 213	57674	0.642187	9.71254e-38
1045772	NCSTN	A_23_P34402	23140	nicastrin	23385	0.642034	4.24967e-31
1065513	MGC24103	A_23_P373100	81370	uncharacterized MGC24103	158295	0.64198	1.6873e-31
1034909	ROMO1	A_23_P143414	80152	reactive oxygen species modulator 1	140823	0.64197	5.85301e-40
1052172	RIT1	A_23_P316601	5984	Ras-like without CAAX 1	6016	0.641947	5.45575e-48
1053758	NEO1	A_23_P14798	4730	neogenin 1	4756	0.64182	1.20362e-44
1035907	PDZD8	A_23_P321452	78732	PDZ domain containing 8	118987	0.641538	4.72441e-29
1010934	PDE6B	A_23_P22143	5126	phosphodiesterase 6B; cGMP-specific; rod; beta	5158	0.641347	6.98351e-28
1050881	TEAD1	A_23_P362893	6961	TEA domain family member 1 (SV40 transcriptional enhancer factor)	7003	0.641334	4.7263e-29
1050303	YES1	A_23_P164507	7482	v-yes-1 Yamaguchi sarcoma viral oncogene homolog 1	7525	0.641312	2.27502e-37
1046862	RAB10	A_23_P165879	10732	RAB10; member RAS oncogene family	10890	0.640744	9.42196e-29
1042695	TET2	A_24_P932233	34079	tet methylcytosine dioxygenase 2	54790	0.640452	1.08728e-34
1047446	IFITM3	A_24_P924010	10263	interferon induced transmembrane protein 3	10410	0.64041	4.57931e-35
1055433	HSPA5	A_24_P18190	3289	heat shock 70kDa protein 5 (glucose-regulated protein; 78kDa)	3309	0.640401	7.21378e-23
1044422	CDH20	A_23_P55586	28053	cadherin 20; type 2	28316	0.640356	8.1478e-45
1029556	GPR125	A_23_P158925	81680	G protein-coupled receptor 125	166647	0.640327	2.38266e-23
1044945	PHGDH	A_23_P85783	25976	phosphoglycerate dehydrogenase	26227	0.640259	1.15329e-40
1027845	SNX19	A_24_P81695	124990	sorting nexin 19	399979	0.640178	5.01098e-26
1058072	COL9A2	CUST_10863_PI416261804	1289	collagen; type IX; alpha 2	1298	0.640061	4.09599e-36
1037217	RAB2B	A_23_P65466	59122	RAB2B; member RAS oncogene family	84932	0.640051	4.75099e-20
1038065	JAM3	A_23_P217998	57942	junctional adhesion molecule 3	83700	0.639964	3.42849e-25
1056516	GAMT	A_23_P108143	2577	guanidinoacetate N-methyltransferase	2593	0.639892	3.29893e-38
1069855	LOC100131754	A_24_P281853	1011055	similar to NADH dehydrogenase subunit 2	100131754	0.639722	7.28505e-36
1016096	LINC00341	A_23_P14302	55489	long intergenic non-protein coding RNA 341	79686	0.639619	1.03831e-50
1059141	APOC4	CUST_15000_PI416261804	341	apolipoprotein C-II	344	0.639397	6.40749e-23
1053883	NAGLU	A_23_P26945	4643	N-acetylglucosaminidase; alpha	4669	0.639278	1.19565e-48
1055193	IFI16	A_23_P217866	3408	interferon; gamma-inducible protein 16	3428	0.639043	1.29287e-41
1041671	NECAP2	A_23_P97296	34996	NECAP endocytosis associated 2	55707	0.638925	9.21432e-39
1040827	CD248	A_23_P52697	36402	CD248 molecule; endosialin	57124	0.638838	4.34937e-41
1053417	OXTR	A_23_P132619	4989	oxytocin receptor	5021	0.638767	5.27206e-40
1037049	ITPRIP	A_23_P340333	59606	inositol 1;4;5-trisphosphate receptor interacting protein	85450	0.638749	6.77533e-35
1055183	IFIT3	A_23_P35412	3417	interferon-induced protein with tetratricopeptide repeats 3	3437	0.638704	1.21703e-33
1040725	PBXIP1	A_24_P79808	36601	pre-B-cell leukemia homeobox interacting protein 1	57326	0.638529	2.77651e-35
1024432	CHRM4	CUST_10874_PI416261804	1124	cholinergic receptor; muscarinic 4	1132	0.638103	6.66358e-39
1014385	PLSCR4	CUST_13065_PI416261804	36366	phospholipid scramblase 4	57088	0.638048	1.59309e-39
1029564	C1orf9	CUST_5003_PI416261804	30911	chromosome 1 open reading frame 9	51430	0.637905	2.18641e-26
1020877	LOC653888	CUST_3284_PI416261804	151813	similar to Actin-related protein 2/3 complex subunit 1B (ARP2/3 complex 41 kDa subunit) (p41-ARC)	653888	0.637667	9.99989e-40
1057643	DHCR7	A_23_P24444	1705	7-dehydrocholesterol reductase	1717	0.637392	9.89323e-39
1054591	LGALS3BP	A_23_P15357	3934	lectin; galactoside-binding; soluble; 3 binding protein	3959	0.63732	1.63514e-27
1032950	ZDHHC20	A_23_P99397	90138	zinc finger; DHHC-type containing 20	253832	0.63718	4.14289e-36
1029425	GRAMD1C	A_24_P915095	34051	GRAM domain containing 1C	54762	0.637168	1.27688e-34
1020247	ZNF516	A_23_P55606	9514	zinc finger protein 516	9658	0.637015	3.30357e-26
1046980	AHCYL1	A_24_P11307	10610	adenosylhomocysteinase-like 1	10768	0.636621	8.12769e-46
1012668	CLCA4	A_23_P45751	22558	chloride channel accessory 4	22802	0.636556	2.9262e-33
1019024	AC004409.1	CUST_745_PI416573500	110266	coiled-coil domain containing 160	347475	0.636345	1.67444e-34
1051082	STAT1	A_24_P274270	6732	signal transducer and activator of transcription 1; 91kDa	6772	0.636174	5.10334e-23
1049234	KAT2B	A_23_P41128	8773	K(lysine) acetyltransferase 2B	8850	0.635576	1.05491e-36
1055485	HPR	A_23_P206760	3230	haptoglobin-related protein	3250	0.635462	1.37197e-24
1014232	FRYL	A_24_P68229	94597	FRY-like	285527	0.635397	6.17252e-35
1035370	BBS5	CUST_2766_PI416261804	79397	Bardet-Biedl syndrome 5	129880	0.635356	2.16731e-30
1023295	DOCK10	A_23_P16722	34908	dedicator of cytokinesis 10	55619	0.63529	2.01493e-47
1065162	EXOC6B	A_32_P16258	22988	exocyst complex component 6B	23233	0.635152	6.94472e-19
1058054	COMP	A_24_P264943	1302	cartilage oligomeric matrix protein	1311	0.63498	2.88805e-40
1046751	IFI44L	A_23_P45871	10806	interferon-induced protein 44-like	10964	0.634857	3.16392e-40
1046614	DNAJB4	A_24_P393958	10922	DnaJ (Hsp40) homolog; subfamily B; member 4	11080	0.634695	3.82751e-30
1042552	ELOVL2	CUST_11087_PI416261804	34187	ELOVL fatty acid elongase 2	54898	0.634426	8.71279e-42
1018225	DHRSX	A_24_P378987	83795	dehydrogenase/reductase (SDR family) X-linked	207063	0.634423	1.16528e-26
1013542	SLITRK2	A_24_P305824	58830	SLIT and NTRK-like family; member 2	84631	0.634397	1.10877e-34
1045916	SYT11	A_23_P12018	22963	synaptotagmin XI	23208	0.634032	3.34243e-22
1050938	TBXA2R	A_23_P90357	6875	thromboxane A2 receptor	6915	0.633888	9.29107e-25
1040946	TWSG1	A_24_P211064	36323	twisted gastrulation homolog 1 (Drosophila)	57045	0.633842	4.02913e-36
1047488	IRF9	A_23_P65442	10232	interferon regulatory factor 9	10379	0.633798	9.0271e-43
1025205	PDE8A	CUST_12461_PI416261804	5119	phosphodiesterase 8A	5151	0.633728	4.5639e-44
1048576	LY86	A_23_P70688	9313	lymphocyte antigen 86	9450	0.6336	5.87822e-40
1050063	RAB7A	A_24_P234572	7833	RAB7A; member RAS oncogene family	7879	0.63348	7.41603e-21
1019507	MAP7D3	A_23_P22557	55452	MAP7 domain containing 3	79649	0.633472	3.55041e-38
1045433	KCNE4	A_23_P392575	23457	potassium voltage-gated channel; Isk-related family; member 4	23704	0.633304	1.36132e-38
1047212	IFITM2	A_24_P287043	10434	interferon induced transmembrane protein 2	10581	0.633269	1.49431e-29
1027549	SNX1	CUST_5032_PI416261804	6602	sorting nexin 1	6642	0.633242	7.78089e-35
1041624	CNDP2	A_32_P164661	35037	CNDP dipeptidase 2 (metallopeptidase M20 family)	55748	0.633149	2.21388e-26
1027029	BAZ1A	A_23_P76799	11017	bromodomain adjacent to zinc finger domain; 1A	11177	0.633145	1.83343e-46
1058110	CNN3	A_23_P138168	1257	calponin 3; acidic	1266	0.633134	1.12751e-44
1025815	ZMAT1	A_24_P11100	58661	zinc finger; matrin-type 1	84460	0.633016	7.42724e-31
1052292	RARRES2	A_23_P134237	5887	retinoic acid receptor responder (tazarotene induced) 2	5919	0.632927	6.31409e-30
1057804	CYLD	A_23_P65996	1529	cylindromatosis (turban tumor syndrome)	1540	0.632731	4.38548e-23
1019685	FRMD4B	A_23_P148175	22905	FERM domain containing 4B	23150	0.632685	4.5299e-33
1023596	EVI2A	A_23_P78092	2108	ecotropic viral integration site 2A	2123	0.63261	3.61993e-39
1041478	TMEM126B	CUST_6719_PI416261804	35151	transmembrane protein 126B	55863	0.632526	1.06478e-24
1039348	TMEM185B	A_23_P119789	54973	transmembrane protein 185B	79134	0.632429	1.7672e-33
1049721	BBOX1	A_23_P127495	8365	butyrobetaine (gamma); 2-oxoglutarate dioxygenase (gamma-butyrobetaine hydroxylase) 1	8424	0.632296	1.10277e-15
1022966	Z83826.4	A_32_P48842	150816	chromosome X open reading frame 69	644538	0.632285	3.17535e-46
1052936	PRRX1	CUST_9245_PI416261804	5364	paired related homeobox 1	5396	0.632242	3.10643e-52
1054014	MT1M	A_23_P66241	4473	metallothionein 1M	4499	0.632115	4.70301e-16
1014453	CCNK	A_24_P348925	8735	cyclin K	8812	0.631773	9.99511e-27
1041483	TMEM165	A_23_P133174	35146	transmembrane protein 165	55858	0.631686	4.06895e-32
1029515	N6AMT1	A_23_P80086	28840	N-6 adenine-specific DNA methyltransferase 1 (putative)	29104	0.63164	4.12766e-29
1022790	FLJ32756	A_23_P255016	151469	uncharacterized LOC642757	642757	0.631599	1.57795e-29
1022384	ITPRIPL2	A_24_P835500	81532	inositol 1;4;5-trisphosphate receptor interacting protein-like 2	162073	0.63155	1.56086e-24
1020319	ENDOD1	CUST_249_PI416408490	22807	endonuclease domain containing 1	23052	0.631456	6.15611e-35
1051841	S100A10	A_23_P137984	6248	S100 calcium binding protein A10	6281	0.631302	2.26874e-33
1045440	SH3BP4	A_23_P79259	23430	SH3-domain binding protein 4	23677	0.631242	1.05089e-23
1019841	MS4A15	CUST_5057_PI416261804	85608	membrane-spanning 4-domains; subfamily A; member 15	219995	0.630971	5.37598e-47
1040697	RAB22A	A_23_P79889	36677	RAB22A; member RAS oncogene family	57403	0.630907	1.19967e-31
1025868	ACTL6A	A_23_P69249	83	actin-like 6A	86	0.63081	1.20801e-42
1041104	C1GALT1	A_23_P252145	36192	core 1 synthase; glycoprotein-N-acetylgalactosamine 3-beta-galactosyltransferase; 1	56913	0.63074	6.56644e-28
1034808	PLEKHA7	A_24_P348806	80341	pleckstrin homology domain containing; family A member 7	144100	0.630579	2.58709e-37
1031569	LHFPL3	A_32_P158083	119599	lipoma HMGIC fusion partner-like 3	375612	0.630518	1.74398e-42
1043067	STX18	A_24_P388622	32887	syntaxin 18	53407	0.630331	3.55074e-35
1019957	PLD1	A_23_P155335	5305	phospholipase D1; phosphatidylcholine-specific	5337	0.629768	1.6167e-40
1053434	CLDN11	A_23_P29800	4978	claudin 11	5010	0.629708	1.51014e-36
1043769	SH3GLB1	A_23_P22957	30582	SH3-domain GRB2-like endophilin B1	51100	0.629571	1.23964e-34
1014893	PARP9	CUST_1245_PI416379584	57908	poly (ADP-ribose) polymerase family; member 9	83666	0.629335	6.6352e-43
1036988	CHRFAM7A	CUST_11360_PI416261804	59769	CHRNA7 (cholinergic receptor; nicotinic; alpha 7; exons 5-10) and FAM7A (family with sequence similarity 7A; exons A-E) fusion	89832	0.629273	4.67014e-28
1020366	ERI2	CUST_8805_PI416261804	76592	ERI1 exoribonuclease family member 2	112479	0.6291	4.06728e-26
1043916	HEBP1	CUST_459_PI416261804	30349	heme binding protein 1	50865	0.628997	6.75607e-19
1039973	IFIH1	A_23_P68155	40768	interferon induced with helicase C domain 1	64135	0.628887	7.27668e-37
1054188	MFNG	A_24_P224926	4217	MFNG O-fucosylpeptide 3-beta-N-acetylglucosaminyltransferase	4242	0.628852	5.50849e-38
1037949	STARD3NL	A_23_P70938	58147	STARD3 N-terminal like	83930	0.628736	1.78222e-29
1021955	SCARNA17	A_32_P37592	166976	small Cajal body-specific RNA 17	677769	0.628706	1.01352e-32
1049443	VAMP8	A_23_P28434	8604	vesicle-associated membrane protein 8 (endobrevin)	8673	0.628691	1.5335e-39
1036728	RSAD2	A_24_P28722	60059	radical S-adenosyl methionine domain containing 2	91543	0.628418	5.87365e-28
1052231	RENBP	A_23_P137157	5941	renin binding protein	5973	0.628274	2.69552e-18
1027221	ERLIN2	A_23_P123440	11001	ER lipid raft associated 2	11160	0.628162	6.91838e-29
1057574	DOCK1	A_23_P45059	1781	dedicator of cytokinesis 1	1793	0.628131	7.01638e-37
1059385	ADCYAP1R1	A_23_P157109	114	adenylate cyclase activating polypeptide 1 (pituitary) receptor type I	117	0.627996	4.56144e-31
1037709	SLC25A33	CUST_4850_PI416261804	58485	solute carrier family 25 (pyrimidine nucleotide carrier); member 33	84275	0.62798	1.25645e-34
1038960	C7orf10	A_23_P145711	55586	chromosome 7 open reading frame 10	79783	0.627818	6.47858e-26
1047097	CD226	A_23_P78330	10519	CD226 molecule	10666	0.627469	8.95402e-29
1024109	COLEC12	CUST_14278_PI416261804	56746	collectin sub-family member 12	81035	0.627383	5.49028e-37
1026959	SERF2	A_24_P244916	10024	small EDRK-rich factor 2	10169	0.626679	4.33997e-40
1037941	C10orf11	A_23_P113034	58155	chromosome 10 open reading frame 11	83938	0.626602	7.18081e-36
1036144	GBP4	A_23_P103496	77673	guanylate binding protein 4	115361	0.626488	3.19753e-33
1024918	EDA	CUST_15806_PI416261804	1883	ectodysplasin A	1896	0.626459	3.04485e-36
1040000	RTP4	A_23_P166797	40741	receptor (chemosensory) transporter protein 4	64108	0.626457	3.28626e-27
1031143	CUEDC1	A_24_P287974	126376	CUE domain containing 1	404093	0.626394	4.42502e-43
1042475	LPCAT2	A_24_P364807	34236	lysophosphatidylcholine acyltransferase 2	54947	0.626361	1.89594e-25
1053898	MYO10	A_23_P7596	4625	myosin X	4651	0.62624	3.34932e-30
1015250	GLG1	A_23_P206510	2717	golgi glycoprotein 1	2734	0.626112	1.18471e-38
1052854	POU3F2	CUST_14488_PI416261804	5422	POU class 3 homeobox 2	5454	0.626065	3.90886e-50
1036132	SLC5A11	CUST_5015_PI416261804	77687	solute carrier family 5 (sodium/glucose cotransporter); member 11	115584	0.625992	1.05432e-27
1033506	DHFRL1	A_23_P139312	83599	dihydrofolate reductase-like 1	200895	0.625849	7.53352e-31
1045141	CHMP2B	A_24_P114617	25727	charged multivesicular body protein 2B	25978	0.625718	1.55005e-24
1023412	NFATC1	A_23_P300150	4746	nuclear factor of activated T-cells; cytoplasmic; calcineurin-dependent 1	4772	0.625701	6.37615e-36
1024565	C5orf4	A_23_P501831	10668	chromosome 5 open reading frame 4	10826	0.625594	6.93876e-44
1036010	C6orf192	CUST_1207_PI416261804	78155	solute carrier family 18; subfamily B; member 1	116843	0.625125	2.87179e-33
1010865	LOC644422	A_24_P418386	165742	splicing factor; arginine/serine-rich 6 pseudogene	644422	0.625048	4.75073e-28
1020947	LOC441454	CUST_3479_PI416261804	134550	prothymosin; alpha pseudogene	441454	0.624685	1.61741e-38
1054080	MOCS1	A_32_P52785	4311	molybdenum cofactor synthesis 1	4337	0.624588	6.56198e-42
1046712	SDS	A_23_P2645	10835	serine dehydratase	10993	0.624512	4.36425e-27
1027165	RBMS3	A_32_P228618	27048	RNA binding motif; single stranded interacting protein 3	27303	0.624376	6.60307e-36
1037994	BCO2	A_24_P341985	58109	beta-carotene oxygenase 2	83875	0.624354	4.97604e-30
1027008	PITPNC1	A_23_P84189	25956	phosphatidylinositol transfer protein; cytoplasmic 1	26207	0.624337	3.45337e-41
1031642	ZNF710	CUST_224_PI416379584	119492	zinc finger protein 710	374655	0.624321	2.88015e-35
1028009	KCTD21	CUST_19_PI416383280	93887	potassium channel tetramerisation domain containing 21	283219	0.62419	1.6218e-30
1050975	TAL2	CUST_11847_PI416261804	6847	T-cell acute lymphocytic leukemia 2	6887	0.623864	5.61272e-29
1042465	FAM120C	A_32_P67623	34243	family with sequence similarity 120C	54954	0.623792	2.1008e-36
1054972	ITGA6	CUST_12063_PI416261804	3630	integrin; alpha 6	3655	0.623745	1.2315e-42
1017556	FLJ14186	CUST_3260_PI416261804	125485	uncharacterized LOC401149	401149	0.623687	1.88353e-23
1019860	AKIRIN1	A_23_P256148	55450	akirin 1	79647	0.623602	2.1371e-19
1016560	SLC7A7	A_23_P99642	8936	solute carrier family 7 (amino acid transporter light chain; y+L system); member 7	9056	0.623512	1.03373e-31
1057275	EMP2	A_23_P106682	1998	epithelial membrane protein 2	2013	0.623475	4.68158e-39
1013376	INPP1	CUST_9981_PI416261804	3603	inositol polyphosphate-1-phosphatase	3628	0.623432	2.24135e-30
1054003	MTAP	A_24_P51118	4481	methylthioadenosine phosphorylase	4507	0.623267	5.63726e-34
1021194	SYT6	A_23_P398947	80700	synaptotagmin VI	148281	0.622958	3.11055e-38
1045769	AP006216.1	A_24_P347067	23142	SIK family kinase 3	23387	0.622836	2.09133e-26
1020485	UG0898H09	A_24_P170275	158822	uncharacterized LOC643763	643763	0.622823	2.08393e-28
1035241	CPEB2	A_32_P225355	79534	cytoplasmic polyadenylation element binding protein 2	132864	0.622776	2.24571e-20
1016408	SIGIRR	A_23_P84344	37731	single immunoglobulin and toll-interleukin 1 receptor (TIR) domain	59307	0.622637	3.03019e-40
1038078	CRISPLD1	A_23_P59960	57932	cysteine-rich secretory protein LCCL domain containing 1	83690	0.622415	2.65706e-32
1017494	LOC100290585	CUST_3316_PI416261804	1003013	similar to hCG2040334	100290585	0.622335	2.12985e-34
1058675	C11orf9	A_23_P75790	741	chromosome 11 open reading frame 9	745	0.622299	1.57892e-34
1036563	FAM114A1	CUST_170_PI416261804	60207	family with sequence similarity 114; member A1	92689	0.622286	3.66055e-36
1050111	DNALI1	A_23_P160377	7756	dynein; axonemal; light intermediate chain 1	7802	0.62223	3.83327e-37
1057224	EPHX1	A_23_P34537	2037	epoxide hydrolase 1; microsomal (xenobiotic)	2052	0.622163	5.91004e-34
1046429	PADI2	A_23_P201747	11080	peptidyl arginine deiminase; type II	11240	0.622089	4.55588e-32
1054523	LPP	A_23_P251118	4001	LIM domain containing preferred translocation partner in lipoma	4026	0.622054	2.21561e-38
1040342	RHOU	A_23_P114814	37294	ras homolog family member U	58480	0.622013	7.35703e-38
1014118	FAM204A	A_32_P32250	40520	family with sequence similarity 204; member A	63877	0.621971	3.05785e-18
1034882	PABPC5	CUST_4546_PI416261804	80201	poly(A) binding protein; cytoplasmic 5	140886	0.621866	7.7348e-34
1057813	CYBA	CUST_176_PI417507815	1524	cytochrome b-245; alpha polypeptide	1535	0.621704	1.19705e-33
1050396	VEGFB	A_23_P1594	7380	vascular endothelial growth factor B	7423	0.621691	1.30367e-38
1044299	DNAJC15	A_23_P117190	28839	DnaJ (Hsp40) homolog; subfamily C; member 15	29103	0.621423	1.29583e-36
1054551	LMNA	A_23_P34835	3975	lamin A/C	4000	0.621356	3.61421e-37
1034072	CXorf38	A_24_P36745	81442	chromosome X open reading frame 38	159013	0.621246	9.98903e-37
1030504	MAP4K4	A_23_P108604	9311	mitogen-activated protein kinase kinase kinase kinase 4	9448	0.620971	6.14745e-40
1057915	CSF1R	CUST_15663_PI416261804	1425	colony stimulating factor 1 receptor	1436	0.62076	7.33222e-13
1051177	SPP1	A_23_P7313	6656	secreted phosphoprotein 1	6696	0.62075	8.1593e-44
1047431	PGRMC2	A_23_P155868	10277	progesterone receptor membrane component 2	10424	0.620178	3.62307e-26
1054631	LAMP1	A_23_P162846	3891	lysosomal-associated membrane protein 1	3916	0.620115	2.72189e-38
1038682	C2orf37	A_23_P5481	55869	DDB1 and CUL4 associated factor 17	80067	0.619807	8.18504e-29
1041680	CCDC88A	A_23_P28664	34993	coiled-coil domain containing 88A	55704	0.61975	2.45572e-40
1017671	ROBO1	A_24_P77432	6059	roundabout; axon guidance receptor; homolog 1 (Drosophila)	6091	0.619354	8.23689e-37
1017265	TMEM176B	A_23_P157007	28695	transmembrane protein 176B	28959	0.619246	7.52003e-40
1053504	OAS3	A_24_P335305	4909	2'-5'-oligoadenylate synthetase 3; 100kDa	4940	0.619174	6.56615e-45
1010573	LILRB4	CUST_947_PI416379584	10848	leukocyte immunoglobulin-like receptor; subfamily B (with TM and ITIM domains); member 4	11006	0.619029	9.84782e-27
1056856	FUCA2	A_23_P145408	2503	fucosidase; alpha-L- 2; plasma	2519	0.618964	5.5076e-39
1025390	NPAS3	A_23_P2942	40700	neuronal PAS domain protein 3	64067	0.618905	2.61512e-51
1036744	ANKRD40	CUST_9506_PI416261804	60035	ankyrin repeat domain 40	91369	0.618702	1.73621e-43
1047332	ENOX2	A_24_P391468	10348	ecto-NOX disulfide-thiol exchanger 2	10495	0.618699	4.97968e-26
1054372	MAOA	CUST_976_PI417557136	4103	monoamine oxidase A	4128	0.618678	5.39836e-30
1021914	SMOC1	A_24_P150466	40726	SPARC related modular calcium binding 1	64093	0.618462	6.05724e-33
1036403	GNG8	A_24_P79070	60869	guanine nucleotide binding protein (G protein); gamma 8	94235	0.618456	7.50182e-46
1042592	C9orf167	A_23_P147106	34152	torsin family 4; member A	54863	0.618415	1.30665e-36
1015848	C4orf48	A_32_P90047	125465	chromosome 4 open reading frame 48	401115	0.618274	1.29839e-31
1051192	SPARC	A_23_P7642	6638	secreted protein; acidic; cysteine-rich (osteonectin)	6678	0.618092	2.19167e-37
1014011	NEDD1	A_24_P198355	78841	neural precursor cell expressed; developmentally down-regulated 1	121441	0.617938	1.10551e-32
1025184	CLCN3	A_24_P402847	1173	chloride channel; voltage-sensitive 3	1182	0.617928	1.44003e-23
1046903	ADAM28	CUST_9842_PI416261804	10705	ADAM metallopeptidase domain 28	10863	0.617757	1.48764e-32
1051217	SOX9	A_23_P26847	6622	SRY (sex determining region Y)-box 9	6662	0.617636	1.85865e-27
1042092	TMEM206	CUST_636_PI416261804	34537	transmembrane protein 206	55248	0.61763	1.69273e-27
1010999	CHADL	CUST_7102_PI416261804	80879	chondroadherin-like	150356	0.617595	1.92073e-26
1042058	TMEM100	A_23_P15450	34562	transmembrane protein 100	55273	0.617574	3.60881e-35
1011250	LLPH	CUST_2699_PI416261804	58508	LLP homolog; long-term synaptic facilitation (Aplysia)	84298	0.617558	1.60249e-30
1035694	KIF19	A_32_P100830	79013	kinesin family member 19	124602	0.617446	9.58826e-39
1024970	PICALM	A_23_P203658	8245	phosphatidylinositol binding clathrin assembly protein	8301	0.617145	4.95749e-28
1057568	DOK1	A_23_P5601	1784	docking protein 1; 62kDa (downstream of tyrosine kinase 1)	1796	0.616804	4.03337e-29
1041131	DPYSL5	A_23_P210224	36175	dihydropyrimidinase-like 5	56896	0.616759	2.73536e-42
1051405	SLC16A1	A_23_P126825	6530	solute carrier family 16; member 1 (monocarboxylic acid transporter 1)	6566	0.616748	3.85284e-21
1049259	IQGAP1	A_24_P321919	8749	IQ motif containing GTPase activating protein 1	8826	0.616719	1.86315e-26
1030879	CD82	A_23_P1782	3707	CD82 molecule	3732	0.616691	4.59859e-36
1055643	HLA-E	A_32_P460973	3115	major histocompatibility complex; class I; E	3133	0.616622	8.03973e-34
1067056	ZNF396	A_24_P393565	90000	zinc finger protein 396	252884	0.616605	2.04284e-32
1020141	TYW3	A_23_P103172	79204	tRNA-yW synthesizing protein 3 homolog (S. cerevisiae)	127253	0.616568	5.71436e-37
1022284	GPR149	CUST_5197_PI416261804	110136	G protein-coupled receptor 149	344758	0.616454	1.60353e-36
1020013	ERAP2	A_23_P30243	40800	endoplasmic reticulum aminopeptidase 2	64167	0.616299	2.90695e-26
1054959	IRF5	A_23_P500271	3638	interferon regulatory factor 5	3663	0.61598	9.20076e-26
1018470	BEST1	A_23_P104996	7396	bestrophin 1	7439	0.615861	5.91028e-46
1033131	PI16	A_24_P300379	85761	peptidase inhibitor 16	221476	0.615494	3.27383e-36
1029061	GNG10	A_23_P112260	2773	guanine nucleotide binding protein (G protein); gamma 10	2790	0.615404	1.74106e-13
1022652	C18orf32	CUST_416_PI416261804	152128	chromosome 18 open reading frame 32	497661	0.61532	9.06008e-31
1051090	ST13	A_24_P100266	6727	suppression of tumorigenicity 13 (colon carcinoma) (Hsp70 interacting protein)	6767	0.615176	4.52986e-24
1058932	ATP7A	A_23_P217737	535	ATPase; Cu++ transporting; alpha polypeptide	538	0.615042	3.49886e-27
1039265	NSBP1	A_23_P136909	55202	high mobility group nucleosome binding domain 5	79366	0.614948	2.11721e-37
1050639	TRAF1	A_23_P216970	7142	TNF receptor-associated factor 1	7185	0.614812	9.42079e-35
1052812	PPIC	A_23_P422724	5448	peptidylprolyl isomerase C (cyclophilin C)	5480	0.614701	1.07239e-32
1021686	CAST	A_23_P434352	827	calpastatin	831	0.614462	1.24826e-36
1010780	BRCA1	A_23_P207400	668	breast cancer 1; early onset	672	0.61422	3.01093e-36
1046760	TMED2	A_23_P36445	10801	transmembrane emp24 domain trafficking protein 2	10959	0.614006	8.68313e-18
1058567	CAT	A_23_P105138	843	catalase	847	0.61388	2.10356e-27
1027207	RECQL	A_23_P25215	5933	RecQ protein-like (DNA helicase Q1-like)	5965	0.613852	4.33145e-25
1057093	FABP6	A_23_P43846	2157	fatty acid binding protein 6; ileal	2172	0.613819	1.95687e-44
1052987	PLCG2	CUST_14332_PI416261804	5304	phospholipase C; gamma 2 (phosphatidylinositol-specific)	5336	0.613765	2.7886e-38
1054693	KRT8P9	A_23_P14072	3831	keratin 8	3856	0.613756	9.72676e-26
1015085	AP3S2	A_24_P287683	10093	adaptor-related protein complex 3; sigma 2 subunit	10239	0.613387	4.52833e-34
1039944	DNAJC1	A_23_P127128	40848	DnaJ (Hsp40) homolog; subfamily C; member 1	64215	0.613202	6.78372e-30
1042946	DNAJC10	A_24_P225604	33722	DnaJ (Hsp40) homolog; subfamily C; member 10	54431	0.612947	1.99291e-18
1056529	GALK2	A_23_P48807	2569	galactokinase 2	2585	0.612619	1.20789e-31
1029502	TGIF1	A_23_P153197	7008	TGFB-induced factor homeobox 1	7050	0.612557	4.6458e-33
1055001	INHBB	A_23_P153964	3600	inhibin; beta B	3625	0.612474	1.52731e-40
1035609	JOSD2	A_23_P67321	79106	Josephin domain containing 2	126119	0.612415	9.14298e-26
1052563	PSMB1	A_24_P233570	5657	proteasome (prosome; macropain) subunit; beta type; 1	5689	0.612338	4.58389e-22
1050728	TSPAN6	A_23_P171143	7062	tetraspanin 6	7105	0.612076	1.97672e-30
1043605	COX16	CUST_9619_PI416261804	30722	COX16 cytochrome c oxidase assembly homolog (S. cerevisiae)	51241	0.612008	2.17565e-28
1020118	AP000872.1	CUST_935_PI416573500	80331	Rho GTPase activating protein 42	143872	0.611985	1.38142e-39
1019042	LRRC63	CUST_3822_PI416261804	85642	leucine rich repeat containing 63	220416	0.611878	2.9903e-37
1037313	MINA	A_23_P303810	59054	MYC induced nuclear antigen	84864	0.61168	3.49268e-39
1027628	CPM	A_23_P162668	1359	carboxypeptidase M	1368	0.611672	2.57736e-45
1021299	ATPAF1	A_24_P229199	41331	ATP synthase mitochondrial F1 complex assembly factor 1	64756	0.611357	4.05355e-26
1054741	KLRC2	A_23_P22232	3797	killer cell lectin-like receptor subfamily C; member 2	3822	0.611312	3.03459e-33
1023391	SIPA1	A_23_P127460	6458	signal-induced proliferation-associated 1	6494	0.611279	4.84799e-40
1013118	SVIP	CUST_12028_PI416261804	90807	small VCP/p97-interacting protein	258010	0.610989	1.44192e-35
1052644	DNAJC3	A_23_P36962	5579	DnaJ (Hsp40) homolog; subfamily C; member 3	5611	0.610956	2.74405e-28
1048178	MLEC	A_23_P2554	9617	malectin	9761	0.610907	9.35019e-21
1026183	PHKB	CUST_4700_PI416261804	5225	phosphorylase kinase; beta	5257	0.610706	2.73326e-24
1037159	ARHGAP19	A_23_P334845	59176	Rho GTPase activating protein 19	84986	0.610664	5.06256e-24
1017547	MMD2	A_23_P330301	85816	monocyte to macrophage differentiation-associated 2	221938	0.610664	3.53897e-35
1056947	FOXJ1	A_23_P348636	2286	forkhead box J1	2302	0.610518	2.50508e-34
1057634	DHODH	A_23_P15202	1711	dihydroorotate dehydrogenase (quinone)	1723	0.61042	1.10398e-31
1033333	SAMD9L	A_23_P145874	85501	sterile alpha motif domain containing 9-like	219285	0.610382	5.59728e-26
1059134	APOD	A_23_P136777	344	apolipoprotein D	347	0.61033	1.22437e-30
1019381	MLF1	A_23_P143906	4266	myeloid leukemia factor 1	4291	0.61025	1.3999e-27
1017527	AC024575.3	A_24_P75920	79105	coiled-coil domain containing 159	126075	0.610135	8.55119e-36
1017213	LOC100289949	A_24_P456452	1001981	hypothetical protein LOC100289949	100289949	0.60991	7.85674e-47
1033222	HEPACAM	A_24_P213950	85636	hepatic and glial cell adhesion molecule	220296	0.609609	1.09512e-27
1014836	FTO	CUST_16468_PI416261804	54908	fat mass and obesity associated	79068	0.609465	3.76998e-23
1038273	TSC22D4	A_23_P250866	57310	TSC22 domain family; member 4	81628	0.609459	1.1722e-32
1058865	CCND1	A_24_P193011	592	cyclin D1	595	0.60945	2.13286e-42
1042008	TMEM144	A_23_P133120	34603	transmembrane protein 144	55314	0.609304	4.50427e-35
1041071	ENY2	A_23_P82748	36222	enhancer of yellow 2 homolog (Drosophila)	56943	0.609283	3.69974e-25
1017053	ZNF610	A_23_P416751	81558	zinc finger protein 610	162963	0.60906	8.07725e-33
1051056	AP003355.2	A_23_P215963	6748	serine/threonine kinase 3	6788	0.609025	9.73693e-27
1019323	OLIG1	A_23_P154849	77779	oligodendrocyte transcription factor 1	116448	0.608941	2.13572e-38
1054871	KAL1	A_23_P429950	3705	Kallmann syndrome 1 sequence	3730	0.608716	1.74811e-30
1041850	SLC30A10	A_23_P86242	34821	solute carrier family 30; member 10	55532	0.608571	3.26726e-27
1015952	EBF4	A_23_P109122	36866	early B-cell factor 4	57593	0.608522	1.66584e-42
1021671	FUBP3	A_23_P435833	8860	far upstream element (FUSE) binding protein 3	8939	0.608519	6.28896e-22
1036402	EPSTI1	CUST_189_PI416261804	60872	epithelial stromal interaction 1 (breast)	94240	0.608452	3.95771e-38
1027644	LBR	A_23_P200493	3905	lamin B receptor	3930	0.608422	1.18227e-29
1051791	SCN9A	A_23_P112726	6300	sodium channel; voltage-gated; type IX; alpha subunit	6335	0.608404	2.65504e-23
1059284	ALB	A_23_P257834	210	albumin	213	0.608393	4.61712e-23
1023314	FXN	A_23_P60517	2379	frataxin	2395	0.608372	5.35718e-24
1042217	PNPO	A_23_P89708	34452	pyridoxamine 5'-phosphate oxidase	55163	0.608268	7.53693e-19
1040590	WDR35	A_23_P108463	36812	WD repeat domain 35	57539	0.608031	1.08887e-21
1018033	VRK2	CUST_10206_PI416261804	7401	vaccinia related kinase 2	7444	0.608016	7.55389e-39
1021659	SCN7A	A_23_P90944	6297	sodium channel; voltage-gated; type VII; alpha subunit	6332	0.607838	2.06113e-27
1021210	LOC442113	CUST_443_PI417507815	135094	protein tyrosine phosphatase; non-receptor type 11 pseudogene	442113	0.607817	1.5164e-34
1050727	GPR137B	CUST_7466_PI416261804	7064	G protein-coupled receptor 137B	7107	0.607729	3.92393e-38
1037409	ABHD1	A_23_P17242	58894	abhydrolase domain containing 1	84696	0.607557	9.60497e-30
1038301	SNX27	A_23_P201238	57291	sorting nexin family member 27	81609	0.607345	8.19991e-25
1026736	RFXANK	A_23_P165180	8556	regulatory factor X-associated ankyrin-containing protein	8625	0.607263	5.56786e-44
1049537	TMEFF1	A_24_P274987	8511	transmembrane protein with EGF-like and two follistatin-like domains 1	8577	0.607237	1.17103e-28
1019142	TNIP2	CUST_8923_PI416261804	54994	TNFAIP3 interacting protein 2	79155	0.607086	2.89415e-32
1030385	KRTAP5-1	A_24_P247408	122353	keratin associated protein 5-1	387264	0.606996	1.06065e-31
1028070	SLC3A2	A_23_P87216	6484	solute carrier family 3 (activators of dibasic and neutral amino acid transport); member 2	6520	0.60698	1.76881e-24
1051811	TSPAN31	A_23_P24987	6268	tetraspanin 31	6302	0.606933	9.07725e-27
1035349	KCTD18	CUST_15387_PI416261804	79424	potassium channel tetramerisation domain containing 18	130535	0.606675	2.30268e-22
1059369	ADM	CUST_61_PI416408490	130	adrenomedullin	133	0.606543	9.8562e-44
1047859	EDIL3	CUST_4776_PI416261804	9940	EGF-like repeats and discoidin I-like domains 3	10085	0.606455	3.51918e-20
1040423	IGDCC4	A_23_P14673	36995	immunoglobulin superfamily; DCC subclass; member 4	57722	0.606385	1.12427e-39
1055423	HSPB1	A_23_P257704	3295	heat shock 27kDa protein 1	3315	0.606376	1.66455e-43
1037308	HAVCR2	A_23_P18903	59058	hepatitis A virus cellular receptor 2	84868	0.606338	1.37177e-17
1033548	TXLNA	A_24_P205627	83527	taxilin alpha	200081	0.606222	1.9817e-23
1037699	C2orf88	A_23_P17130	58491	chromosome 2 open reading frame 88	84281	0.605999	2.06695e-30
1039027	THAP9	CUST_14887_PI416261804	55528	THAP domain containing 9	79725	0.605899	5.45083e-35
1045361	TBC1D22A	A_23_P109593	25522	TBC1 domain family; member 22A	25771	0.605835	8.74578e-31
1058912	AXL	A_23_P208389	555	AXL receptor tyrosine kinase	558	0.605743	1.74172e-28
1022610	LOC645955	A_32_P224850	152516	hypothetical LOC645955	645955	0.60568	1.44843e-34
1053651	NOTCH2	CUST_1430_PI416261804	4822	notch 2	4853	0.605483	1.00245e-23
1047442	YAP1	A_23_P104762	10266	Yes-associated protein 1	10413	0.605406	4.02219e-41
1023375	TCIRG1	A_23_P75369	10166	T-cell; immune regulator 1; ATPase; H+ transporting; lysosomal V0 subunit A3	10312	0.605286	3.57583e-42
1043246	TAF9B	A_23_P254790	31096	TAF9B RNA polymerase II; TATA box binding protein (TBP)-associated factor; 31kDa	51616	0.605181	1.52388e-22
1038227	TRIM56	A_23_P350107	57524	tripartite motif containing 56	81844	0.605168	7.71094e-16
1048989	TBX19	A_23_P137705	8972	T-box 19	9095	0.605041	6.93136e-21
1047034	PTGES3	A_24_P343869	10570	prostaglandin E synthase 3 (cytosolic)	10728	0.604836	1.86456e-18
1012068	BLNK	CUST_9854_PI416261804	29495	B-cell linker	29760	0.604726	1.6799e-21
1037927	IFI27L2	A_23_P140146	58198	interferon; alpha-inducible protein 27-like 2	83982	0.604627	2.88986e-37
1054531	LOXL1	A_23_P124084	3991	lysyl oxidase-like 1	4016	0.604603	1.11644e-25
1051723	CXCL12	CUST_16812_PI416261804	6351	chemokine (C-X-C motif) ligand 12	6387	0.604592	1.31734e-26
1046907	PGRMC1	CUST_10930_PI416261804	10699	progesterone receptor membrane component 1	10857	0.604582	1.069e-17
1028989	COMT	CUST_1031_PI417557136	1303	catechol-O-methyltransferase	1312	0.604533	1.84009e-30
1044431	PPP2R3B	CUST_5773_PI416261804	27971	protein phosphatase 2; regulatory subunit B''; beta	28227	0.604502	6.54714e-28
1051251	SNTA1	A_23_P57227	6600	syntrophin; alpha 1	6640	0.604417	1.31425e-19
1035061	PTPDC1	A_23_P20876	79748	protein tyrosine phosphatase domain containing 1	138639	0.604238	8.00138e-23
1028675	TMTC1	A_32_P2452	58091	transmembrane and tetratricopeptide repeat containing 1	83857	0.604151	3.80997e-24
1027801	SMOX	A_23_P102731	33789	spermine oxidase	54498	0.604002	1.37148e-22
1038538	EFHD1	A_23_P154338	56104	EF-hand domain family; member D1	80303	0.603889	8.75513e-39
1061901	RAP1B	A_24_P118531	5876	RAP1B; member of RAS oncogene family	5908	0.603674	1.15313e-19
1040461	CACHD1	A_24_P943922	36958	cache domain containing 1	57685	0.603529	8.98421e-23
1033694	S100Z	A_24_P12136	81907	S100 calcium binding protein Z	170591	0.603515	2.11864e-22
1011305	SYTL4	A_24_P122337	60766	synaptotagmin-like 4	94121	0.603497	8.11558e-49
1027109	CASC4	A_23_P140469	76649	cancer susceptibility candidate 4	113201	0.603329	1.21089e-35
1043755	LACTB2	CUST_7524_PI416261804	30592	lactamase; beta 2	51110	0.603319	1.61958e-35
1050980	TAF10	A_23_P203463	6841	TAF10 RNA polymerase II; TATA box binding protein (TBP)-associated factor; 30kDa	6881	0.603153	1.00164e-26
1053563	NRAS	A_23_P63190	4862	neuroblastoma RAS viral (v-ras) oncogene homolog	4893	0.603143	3.15204e-31
1036208	OSBPL9	CUST_6732_PI416261804	77601	oxysterol binding protein-like 9	114883	0.603132	8.37708e-27
1028388	MINK1	A_23_P164307	29978	misshapen-like kinase 1	50488	0.603067	3.19118e-20
1036661	ARRDC4	CUST_6396_PI416261804	60120	arrestin domain containing 4	91947	0.60306	3.18195e-26
1047391	ACAA2	A_23_P89799	10302	acetyl-CoA acyltransferase 2	10449	0.602997	1.13633e-13
1012457	LOC100288731	CUST_9097_PI416261804	1001158	hypothetical protein LOC100288731	100288731	0.60291	1.4382e-26
1035452	C1orf88	A_32_P215700	79275	chromosome 1 open reading frame 88	128344	0.602601	1.5342e-30
1015717	MTMR9LP	A_24_P160413	109686	myotubularin related protein 9-like; pseudogene	339483	0.602441	4.2823e-30
1047318	SEMA3C	CUST_5750_PI416261804	10365	sema domain; immunoglobulin domain (Ig); short basic domain; secreted; (semaphorin) 3C	10512	0.602316	7.01912e-30
1014342	ZNF146	A_24_P159845	7661	zinc finger protein 146	7705	0.6023	3.77125e-28
1051725	SDC4	A_23_P109034	6349	syndecan 4	6385	0.602166	4.01046e-20
1012698	ADIPOR1	CUST_16908_PI416261804	30576	adiponectin receptor 1	51094	0.602136	4.2778e-17
1043006	C21orf51	A_23_P82051	33358	family with sequence similarity 165; member B	54065	0.601944	2.76191e-21
1057640	DHFRP1	A_24_P320284	1707	dihydrofolate reductase	1719	0.601794	4.49777e-36
1029773	PTP4A2	A_23_P378968	8022	protein tyrosine phosphatase type IVA; member 2	8073	0.601738	5.90944e-42
1025708	TYROBP	A_23_P27994	7262	TYRO protein tyrosine kinase binding protein	7305	0.601698	2.52279e-26
1055417	HSP90AA2	A_23_P162874	3300	heat shock protein 90kDa alpha (cytosolic); class A member 1	3320	0.601646	3.01015e-19
1013629	FAM86B1	A_24_P280868	59190	family with sequence similarity 86; member B1	85002	0.601587	8.84113e-37
1047438	SPON1	A_32_P133072	10271	spondin 1; extracellular matrix protein	10418	0.601474	6.02609e-25
1054168	CD99	A_23_P217510	4242	CD99 molecule	4267	0.601283	1.30831e-36
1046575	BTN3A2	A_23_P391264	10959	butyrophilin; subfamily 3; member A2	11118	0.601283	1.90275e-37
1058710	C1QC	A_23_P125977	710	complement component 1; q subcomponent; C chain	714	0.60128	7.00871e-11
1053740	NFE2L2	CUST_14644_PI416261804	4754	nuclear factor (erythroid-derived 2)-like 2	4780	0.601185	1.88313e-33
1020504	CDV3	A_24_P163113	34862	CDV3 homolog (mouse)	55573	0.60107	4.25581e-22
1013006	LOC100133337	A_32_P115558	1001267	similar to Os05g0242100	100133337	0.60103	2.25646e-23
1018659	MFRP	A_23_P259292	57795	membrane frizzled-related protein	83552	0.600947	1.68e-20
1054085	MNDA	CUST_1288_PI416261804	4306	myeloid cell nuclear differentiation antigen	4332	0.600595	5.4474e-32
1055149	IGF2	A_23_P150609	3461	insulin-like growth factor 2 (somatomedin A)	3481	0.600435	7.94488e-42
1018746	FAM201A	A_24_P886197	81358	family with sequence similarity 201; member A	158228	0.600434	2.59025e-16
1048000	WDR1	A_24_P106145	9804	WD repeat domain 1	9948	0.600353	1.05712e-19
1020160	ZFYVE16	A_23_P7543	9621	zinc finger; FYVE domain containing 16	9765	0.600305	4.86682e-27
1010784	TNFRSF10B	A_24_P218265	8718	tumor necrosis factor receptor superfamily; member 10b	8795	0.60029	4.70946e-30
1030267	DRD2	CUST_240_PI416408490	1801	dopamine receptor D2	1813	0.600147	5.0942e-28
1024089	TTN	A_23_P85269	7230	titin	7273	0.600141	3.69224e-31
1056906	FN1	CUST_14240_PI416261804	2319	fibronectin 1	2335	0.600086	9.40417e-27
1053441	OSBP	A_23_P336449	4975	oxysterol binding protein	5007	0.600066	3.06457e-18
1059803	LILRA1	A_24_P393151	10866	leukocyte immunoglobulin-like receptor; subfamily A (with TM domain); member 1	11024	0.600056	1.51729e-32
1030739	FAM69A	A_24_P246406	123086	family with sequence similarity 69; member A	388650	0.599979	8.26229e-23
1061317	YIPF6	A_24_P920181	94880	Yip1 domain family; member 6	286451	0.599968	2.5062e-25
1056986	FGFR3	A_23_P500501	2246	fibroblast growth factor receptor 3	2261	0.599814	1.68211e-34
1045781	KIAA0776	CUST_13210_PI416261804	23131	UFM1-specific ligase 1	23376	0.599783	2.40944e-17
1047407	EMG1	A_23_P87759	10289	EMG1 nucleolar protein homolog (S. cerevisiae)	10436	0.599742	1.17953e-32
1047405	IFI30	A_23_P153745	10290	interferon; gamma-inducible protein 30	10437	0.599691	2.02743e-36
1039242	FYCO1	A_23_P212339	55248	FYVE and coiled-coil domain containing 1	79443	0.599523	6.56615e-27
1010611	LEF1	A_24_P20630	30658	lymphoid enhancer-binding factor 1	51176	0.599454	3.80805e-37
1059493	ABCA1	A_24_P235429	16	ATP-binding cassette; sub-family A (ABC1); member 1	19	0.599393	7.26505e-23
1023059	HIBCH	CUST_9204_PI416261804	26023	3-hydroxyisobutyryl-CoA hydrolase	26275	0.599257	1.78978e-23
1024468	ACLY	A_23_P66787	44	ATP citrate lyase	47	0.599169	3.33325e-22
1069734	KATNAL2	A_23_P101121	57717	katanin p60 subunit A-like 2	83473	0.599096	1.85421e-39
1058152	TPP1	A_24_P38815	1191	tripeptidyl peptidase I	1200	0.599036	1.5314e-22
1029120	CDC14A	CUST_17094_PI416261804	8490	CDC14 cell division cycle 14 homolog A (S. cerevisiae)	8556	0.599012	3.71682e-33
1040611	SRGAP1	A_23_P162449	36795	SLIT-ROBO Rho GTPase activating protein 1	57522	0.598232	9.7146e-32
1057999	CPD	A_23_P207837	1353	carboxypeptidase D	1362	0.598209	2.29501e-17
1036680	NXPE3	A_23_P132560	60097	neurexophilin and PC-esterase domain family; member 3	91775	0.598116	2.67629e-34
1036714	DEPDC7	A_23_P385126	60071	DEP domain containing 7	91614	0.59799	7.36355e-35
1037643	LZIC	A_23_P784	58538	leucine zipper and CTNNBIP1 domain containing	84328	0.597957	2.70692e-33
1031647	TEX9	CUST_62_PI416573500	119487	testis expressed 9	374618	0.597703	1.33397e-24
1020344	CASC2	A_32_P170621	90244	cancer susceptibility candidate 2 (non-protein coding)	255082	0.597643	7.29601e-20
1015359	PHKA1	A_24_P238543	5223	phosphorylase kinase; alpha 1 (muscle)	5255	0.59746	1.06228e-29
1019566	C21orf88	A_32_P34826	76897	chromosome 21 open reading frame 88	114041	0.597337	2.04386e-25
1039731	C11orf1	CUST_2116_PI416261804	41349	chromosome 11 open reading frame 1	64776	0.597329	3.85822e-30
1014867	EPN2	CUST_786_PI416261804	22661	epsin 2	22905	0.597299	3.46333e-31
1057039	FCGR1A	A_23_P63390	2194	Fc fragment of IgG; high affinity Ia; receptor (CD64)	2209	0.597205	6.15696e-12
1054514	LRP2	CUST_9083_PI416261804	4011	low density lipoprotein receptor-related protein 2	4036	0.597121	8.56614e-41
1043213	MRPS33	CUST_5762_PI416261804	31130	mitochondrial ribosomal protein S33	51650	0.597106	3.7542e-19
1050878	TEAD3	A_23_P82000	6963	TEA domain family member 3	7005	0.596835	1.72637e-29
1037572	MEGF10	A_24_P7192	58667	multiple EGF-like-domains 10	84466	0.596818	9.84319e-28
1053035	PIP5K2A	A_23_P104346	5273	phosphatidylinositol-5-phosphate 4-kinase; type II; alpha	5305	0.596813	2.15343e-43
1025296	HEATR1	A_23_P103628	34416	HEAT repeat containing 1	55127	0.596776	9.26564e-22
1026084	COL4A5	A_23_P45365	1278	collagen; type IV; alpha 5	1287	0.596575	1.93815e-40
1050107	PTP4A1	A_23_P81770	7757	protein tyrosine phosphatase type IVA; member 1	7803	0.596573	5.65439e-35
1018889	LOC389199	A_32_P459242	123333	uncharacterized LOC389199	389199	0.596516	2.66686e-22
1041139	TM9SF3	A_24_P309360	36168	transmembrane 9 superfamily member 3	56889	0.596484	3.07425e-20
1028399	KIAA1755	A_32_P113971	59605	KIAA1755	85449	0.596423	2.85477e-27
1016819	LIMS2	A_23_P142796	34968	LIM and senescent cell antigen-like domains 2	55679	0.596225	4.4416e-24
1026576	MLL3	A_23_P502241	37322	myeloid/lymphoid or mixed-lineage leukemia 3	58508	0.596214	7.8305e-24
1042515	UBE2R2	CUST_9407_PI416261804	34215	ubiquitin-conjugating enzyme E2R 2	54926	0.596184	4.86465e-18
1026042	CD74	CUST_14064_PI416261804	967	CD74 molecule; major histocompatibility complex; class II invariant chain	972	0.59616	3.57832e-32
1023020	PDE4B	A_24_P325333	5110	phosphodiesterase 4B; cAMP-specific	5142	0.595929	5.12605e-29
1047852	ARPC5	A_23_P126803	9947	actin related protein 2/3 complex; subunit 5; 16kDa	10092	0.595843	9.05806e-22
1050077	FZD5	A_23_P397999	7809	frizzled family receptor 5	7855	0.595789	4.61812e-36
1042312	CXorf57	A_23_P96369	34375	chromosome X open reading frame 57	55086	0.595698	9.04129e-30
1036483	MMGT1	CUST_8529_PI416261804	60275	membrane magnesium transporter 1	93380	0.595038	2.59291e-26
1055782	HADHB	CUST_12116_PI416261804	3015	hydroxyacyl-CoA dehydrogenase/3-ketoacyl-CoA thiolase/enoyl-CoA hydratase (trifunctional protein); beta subunit	3032	0.594779	1.57501e-33
1047613	ZMPSTE24	A_23_P137427	10123	zinc metallopeptidase STE24 homolog (S. cerevisiae)	10269	0.594727	1.74703e-28
1053398	P4HA1	A_24_P406693	5001	prolyl 4-hydroxylase; alpha polypeptide I	5033	0.594535	2.2331e-26
1049571	LGR5	A_23_P98974	8483	leucine-rich repeat containing G protein-coupled receptor 5	8549	0.59445	3.07406e-32
1045201	GEMIN5	A_23_P336513	25678	gem (nuclear organelle) associated protein 5	25929	0.59428	3.18515e-17
1021809	SNX29P2	CUST_4050_PI416261804	133530	sorting nexin 29 pseudogene 2	440352	0.594131	2.46982e-29
1056834	FZD2	A_23_P141362	2519	frizzled family receptor 2	2535	0.594113	2.32801e-26
1024162	PPP1R8	A_24_P139773	5479	protein phosphatase 1; regulatory subunit 8	5511	0.593926	2.00145e-23
1034979	CHODL	A_23_P68669	79951	chondrolectin	140578	0.593816	8.37859e-12
1022324	PRTG	A_23_P358513	94038	protogenin	283659	0.593789	4.83967e-26
1032395	CCDC141	CUST_368_PI416573500	94453	coiled-coil domain containing 141	285025	0.593665	1.11413e-37
1020971	ARHGAP24	A_24_P388659	57722	Rho GTPase activating protein 24	83478	0.593625	1.78412e-27
1023015	CD63	A_23_P139476	962	CD63 molecule	967	0.593557	4.09472e-34
1027031	RGS3	A_23_P219197	5966	regulator of G-protein signaling 3	5998	0.593491	1.24596e-27
1050572	TST	A_23_P29248	7220	thiosulfate sulfurtransferase (rhodanese)	7263	0.593346	6.87865e-38
1023211	LST1	A_24_P94916	7894	leukocyte specific transcript 1	7940	0.593102	1.8299e-17
1050754	TLL2	A_23_P404778	7050	tolloid-like 2	7093	0.592974	1.45251e-38
1039334	MMP28	A_23_P26890	54987	matrix metallopeptidase 28	79148	0.592758	9.67748e-12
1039000	CLIP4	CUST_8535_PI416261804	55548	CAP-GLY domain containing linker protein family; member 4	79745	0.592716	2.60902e-21
1025941	STAMBP	CUST_8900_PI416261804	10470	STAM binding protein	10617	0.592694	1.21624e-30
1018334	SALL1	A_23_P328074	6265	sal-like 1 (Drosophila)	6299	0.592673	1.11127e-34
1046345	TMC6	A_23_P101013	11158	transmembrane channel-like 6	11322	0.592559	5.27797e-36
1040083	GPSM3	A_23_P219060	40583	G-protein signaling modulator 3	63940	0.592283	7.00606e-28
1035704	TMEM170A	A_23_P100517	79001	transmembrane protein 170A	124491	0.592269	1.34029e-29
1015594	LDB3	A_32_P98227	10996	LIM domain binding 3	11155	0.592226	5.0525e-39
1049189	CPNE3	A_23_P94370	8816	copine III	8895	0.592179	1.00259e-26
1050181	ZNF157	A_23_P84910	7668	zinc finger protein 157	7712	0.592162	1.87665e-28
1048494	SPTLC2	A_23_P3146	9376	serine palmitoyltransferase; long chain base subunit 2	9517	0.591889	4.66484e-23
1027362	NBR1	CUST_4103_PI416261804	4052	neighbor of BRCA1 gene 1	4077	0.591793	4.06812e-17
1054946	ITGA1	A_23_P256334	3647	integrin; alpha 1	3672	0.591675	1.49035e-28
1025422	DENND2A	A_23_P257583	26892	DENN/MADD domain containing 2A	27147	0.591498	3.7795e-31
1047514	ABCA8	CUST_16471_PI416261804	10204	ATP-binding cassette; sub-family A (ABC1); member 8	10351	0.591393	6.51177e-29
1058879	BBS4	A_24_P176284	582	Bardet-Biedl syndrome 4	585	0.591249	5.54185e-21
1018189	ABCC4	A_24_P16913	10111	ATP-binding cassette; sub-family C (CFTR/MRP); member 4	10257	0.591213	7.19922e-31
1050738	TLR5	A_23_P85903	7057	toll-like receptor 5	7100	0.591162	5.86123e-24
1047679	GDF11	A_23_P76102	10074	growth differentiation factor 11	10220	0.591112	6.27147e-34
1052202	RGS2	CUST_15741_PI416261804	5965	regulator of G-protein signaling 2; 24kDa	5997	0.590934	1.22599e-30
1055915	CXCL3	A_24_P251764	2904	chemokine (C-X-C motif) ligand 3	2921	0.590746	2.13693e-30
1029871	SKP1	A_32_P64263	6464	S-phase kinase-associated protein 1	6500	0.590716	4.15884e-22
1039153	C1orf54	A_23_P74778	55433	chromosome 1 open reading frame 54	79630	0.59052	2.31938e-29
1027465	FBLN1	A_23_P211631	2177	fibulin 1	2192	0.59051	8.03198e-25
1050305	XRCC5	A_24_P345498	7477	X-ray repair complementing defective repair in Chinese hamster cells 5 (double-strand-break rejoining)	7520	0.590472	6.51573e-15
1040792	SLC44A2	A_23_P208340	36429	solute carrier family 44; member 2	57153	0.590356	7.42307e-28
1025237	FAM13C	CUST_9572_PI416261804	85683	family with sequence similarity 13; member C	220965	0.590163	9.5542e-28
1051647	SGK1	CUST_14686_PI416261804	6410	serum/glucocorticoid regulated kinase 1	6446	0.590034	1.23083e-34
1017882	SUGT1	A_23_P162787	10752	SGT1; suppressor of G2 allele of SKP1 (S. cerevisiae)	10910	0.590005	1.02237e-18
1030616	TRIP12	A_23_P147984	9186	thyroid hormone receptor interactor 12	9320	0.589991	2.00047e-23
1032959	CCDC75	A_23_P339633	90119	coiled-coil domain containing 75	253635	0.589969	5.75122e-23
1029182	PPP2R3A	A_23_P10401	5491	protein phosphatase 2; regulatory subunit B''; alpha	5523	0.589951	4.31351e-32
1055677	HLA-DMA	A_23_P42306	3090	major histocompatibility complex; class II; DM alpha	3108	0.589939	8.46597e-28
1041412	APOM	A_23_P42265	35224	apolipoprotein M	55937	0.589875	6.26434e-30
1039787	NUCKS1	A_24_P216964	41285	nuclear casein kinase and cyclin-dependent kinase substrate 1	64710	0.589687	2.81423e-18
1017327	OVOS	A_23_P25069	128372	ovostatin	408186	0.589509	1.25478e-34
1033536	KRTCAP2	A_23_P149249	83539	keratinocyte associated protein 2	200185	0.58949	6.20651e-37
1017033	SLCO2B1	A_23_P150768	11145	solute carrier organic anion transporter family; member 2B1	11309	0.58941	7.97434e-28
1035668	SPACA3	CUST_14863_PI416261804	79035	sperm acrosome associated 3	124912	0.589364	9.62766e-33
1037565	NKX6-2	A_23_P86587	58705	NK6 homeobox 2	84504	0.589334	9.62846e-32
1049382	SNX4	CUST_4712_PI416261804	8652	sorting nexin 4	8723	0.589275	2.93644e-18
1048709	VAMP3	CUST_667_PI416408490	9206	vesicle-associated membrane protein 3 (cellubrevin)	9341	0.589173	5.38867e-37
1060115	MR1	A_23_P201837	3122	major histocompatibility complex; class I-related	3140	0.58911	9.89847e-22
1043187	TMEM66	CUST_10965_PI416261804	31149	transmembrane protein 66	51669	0.589091	5.32343e-12
1039583	MARCKSL1	CUST_8235_PI416261804	41626	MARCKS-like 1	65108	0.589024	1.454e-28
1054018	MT1F	A_23_P15174	4468	metallothionein 1F	4494	0.588989	6.61091e-30
1011260	PHYHD1	A_23_P72001	90186	phytanoyl-CoA dioxygenase domain containing 1	254295	0.588908	3.9502e-26
1019977	PNPLA4	A_23_P159797	8176	patatin-like phospholipase domain containing 4	8228	0.588823	6.71885e-25
1045284	ASF1A	A_23_P19219	25591	ASF1 anti-silencing function 1 homolog A (S. cerevisiae)	25842	0.588796	2.19424e-22
1050818	TGFBR2	A_23_P337242	7006	transforming growth factor; beta receptor II (70/80kDa)	7048	0.588773	4.94427e-33
1031789	C15orf38	A_23_P106425	110365	chromosome 15 open reading frame 38	348110	0.588659	7.38092e-34
1037672	MNF1	A_23_P156739	58510	mitochondrial nucleoid factor 1	84300	0.588648	1.59725e-27
1012804	UGT8	A_24_P103264	7325	UDP glycosyltransferase 8	7368	0.588626	3.93201e-35
1018366	AC016747.3	A_32_P49728	109738	uncharacterized LOC339803	339803	0.588382	6.94303e-39
1016053	WDFY4	A_32_P30905	36978	WDFY family member 4	57705	0.588357	3.87971e-27
1047831	PPIF	A_23_P202104	9960	peptidylprolyl isomerase F	10105	0.588302	1.52164e-38
1057222	EPHX2	A_23_P8834	2038	epoxide hydrolase 2; cytoplasmic	2053	0.588286	2.69531e-28
1052970	PLOD1	A_23_P137532	5319	procollagen-lysine; 2-oxoglutarate 5-dioxygenase 1	5351	0.588228	2.60764e-20
1044389	C11orf67	A_24_P49383	28707	chromosome 11 open reading frame 67	28971	0.588149	5.13323e-37
1015559	C22orf41	A_24_P659836	151891	synaptonemal complex central element protein 3	644186	0.588087	4.85955e-36
1059479	ABL1	A_24_P393711	22	c-abl oncogene 1; non-receptor tyrosine kinase	25	0.587983	1.69871e-22
1012341	PLA2G16	CUST_9629_PI416261804	10986	phospholipase A2; group XVI	11145	0.587695	6.15352e-34
1016343	KIF2A	A_23_P254091	3771	kinesin heavy chain member 2A	3796	0.587625	8.20012e-26
1033172	CPNE2	A_23_P37988	85718	copine II	221184	0.587574	1.23748e-25
1035801	TEX26	CUST_108_PI416261804	78874	testis expressed 26	122046	0.587509	2.57104e-28
1057875	CST5	A_23_P170453	1462	cystatin D	1473	0.587483	1.38716e-13
1021334	SNHG5	A_23_P361085	122163	small nucleolar RNA host gene 5 (non-protein coding)	387066	0.58741	1.396e-25
1046715	SLC38A3	A_24_P402784	10833	solute carrier family 38; member 3	10991	0.587351	1.93569e-23
1032967	SERHL2	A_23_P120953	90093	serine hydrolase-like 2	253190	0.587331	1.89542e-34
1059188	ANXA5	A_23_P69720	305	annexin A5	308	0.587251	1.47911e-38
1042628	C10orf26	A_24_P64362	34127	WW domain binding protein 1-like	54838	0.58725	2.90246e-21
1034397	OTOS	A_23_P90997	80912	otospiralin	150677	0.587239	1.4619e-18
1047730	LHFPL2	A_23_P255104	10038	lipoma HMGIC fusion partner-like 2	10184	0.587136	8.1447e-34
1029325	TMPRSS6	A_23_P211493	81642	transmembrane protease; serine 6	164656	0.587046	3.12934e-18
1024156	NMB	A_23_P88522	4797	neuromedin B	4828	0.587041	3.93796e-35
1053467	OPHN1	CUST_494_PI416408490	4951	oligophrenin 1	4983	0.586879	9.36628e-27
1022926	LFNG	A_23_P8452	3930	LFNG O-fucosylpeptide 3-beta-N-acetylglucosaminyltransferase	3955	0.586814	5.63594e-35
1057410	GPR183	A_23_P25566	1868	G protein-coupled receptor 183	1880	0.586806	3.39379e-32
1048598	ABCG2	A_23_P18713	9293	ATP-binding cassette; sub-family G (WHITE); member 2	9429	0.586797	1.15378e-30
1049738	TAGLN2	A_23_P74138	8349	transgelin 2	8407	0.586766	4.87119e-28
1012896	RP11-537P22.1	CUST_3850_PI416261804	1001388	uncharacterized LOC100129794	100129794	0.586699	1.16256e-33
1044722	NGFRAP1	A_32_P27878	26763	nerve growth factor receptor (TNFRSF16) associated protein 1	27018	0.586621	1.13152e-15
1039586	TMEM135	A_24_P181101	41608	transmembrane protein 135	65084	0.58661	6.04112e-19
1042848	WDR44	CUST_13899_PI416261804	33812	WD repeat domain 44	54521	0.586545	9.30312e-23
1044416	DLL1	A_23_P167920	28250	delta-like 1 (Drosophila)	28514	0.58653	6.09897e-38
1020343	LIMCH1	A_23_P83403	22753	LIM and calponin homology domains 1	22998	0.586475	1.61568e-30
1048226	SECISBP2L	A_23_P37415	9584	SECIS binding protein 2-like	9728	0.586465	5.80952e-24
1014550	OSGIN2	A_24_P261083	730	oxidative stress induced growth inhibitor family member 2	734	0.586172	2.33769e-29
1052322	RALA	A_23_P168479	5866	v-ral simian leukemia viral oncogene homolog A (ras related)	5898	0.586164	6.10694e-16
1035845	LRIG3	A_23_P47885	78824	leucine-rich repeats and immunoglobulin-like domains 3	121227	0.586017	1.19151e-36
1041974	ACER3	A_23_P203665	34620	alkaline ceramidase 3	55331	0.585934	2.89623e-24
1044664	CACNG4	A_24_P70303	26837	calcium channel; voltage-dependent; gamma subunit 4	27092	0.58593	7.99647e-30
1034960	C20orf96	A_23_P328034	80033	chromosome 20 open reading frame 96	140680	0.585907	6.26712e-30
1038045	ITCH	A_23_P132019	57979	itchy E3 ubiquitin protein ligase	83737	0.585837	5.00322e-27
1021492	EFTUD1	A_23_P152055	55434	elongation factor Tu GTP binding domain containing 1	79631	0.58581	2.76706e-26
1026865	KLK6	CUST_9835_PI416261804	5621	kallikrein-related peptidase 6	5653	0.585769	7.04426e-31
1030016	PON2	A_23_P31399	5413	paraoxonase 2	5445	0.585698	3.26112e-25
1013528	CCDC77	CUST_6118_PI416261804	58528	coiled-coil domain containing 77	84318	0.585692	2.31553e-26
1020726	CASK	A_24_P288722	8507	calcium/calmodulin-dependent serine protein kinase (MAGUK family)	8573	0.585646	1.98619e-24
1025995	ERMN	A_24_P276873	36744	ermin; ERM-like protein	57471	0.585622	1.28419e-39
1053992	MYO1F	A_23_P142447	4516	myosin IF	4542	0.585615	6.66312e-24
1013858	WDR43	CUST_4972_PI416261804	22915	WD repeat domain 43	23160	0.585592	1.00811e-21
1053142	PGGT1B	CUST_3563_PI416261804	5197	protein geranylgeranyltransferase type I; beta subunit	5229	0.585523	1.31612e-25
1025048	KIAA0391	CUST_14910_PI416261804	9548	KIAA0391	9692	0.585507	3.44727e-21
1041537	RNF130	A_23_P41734	35107	ring finger protein 130	55819	0.585269	1.43317e-39
1040352	CXCL16	A_23_P38505	37223	chemokine (C-X-C motif) ligand 16	58191	0.585227	4.38124e-17
1044611	CPAMD8	A_23_P67198	26896	C3 and PZP-like; alpha-2-macroglobulin domain containing 8	27151	0.585113	5.34365e-25
1025320	TGFB1	CUST_651_PI416408490	6998	transforming growth factor; beta 1	7040	0.585026	2.47025e-27
1042555	MTMR10	CUST_773_PI416379584	34182	myotubularin related protein 10	54893	0.584935	9.13545e-41
1014975	CD109	A_24_P55092	79632	CD109 molecule	135228	0.5849	1.15375e-19
1011528	CAP1	CUST_2803_PI416261804	10340	CAP; adenylate cyclase-associated protein 1 (yeast)	10487	0.584801	9.01012e-26
1019923	TCF3	A_23_P67708	6889	transcription factor 3 (E2A immunoglobulin enhancer binding factors E12/E47)	6929	0.584723	4.11544e-36
1058704	C3	A_23_P101407	714	complement component 3	718	0.584721	5.63617e-39
1037084	MICALL1	CUST_1449_PI416261804	59547	MICAL-like 1	85377	0.584718	6.45949e-32
1049255	CD84	A_24_P362193	8755	CD84 molecule	8832	0.58445	3.79634e-18
1025095	EYA2	A_23_P500421	2124	eyes absent homolog 2 (Drosophila)	2139	0.584386	1.98022e-22
1050071	MAPKAPK3	A_23_P314584	7821	mitogen-activated protein kinase-activated protein kinase 3	7867	0.584365	1.65121e-18
1037663	MXRA8	A_23_P32444	33878	matrix-remodelling associated 8	54587	0.584307	6.97898e-36
1040350	SQRDL	A_23_P3221	37286	sulfide quinone reductase-like (yeast)	58472	0.584307	1.52981e-15
1010681	AGBL5	A_32_P57854	37969	ATP/GTP binding protein-like 5	60509	0.584269	1.75632e-20
1021619	AC025627.16	CUST_8793_PI416261804	94207	lectin; galactoside-binding; soluble; 9B	284194	0.5841	2.91806e-27
1030037	SGK2	A_23_P131801	9965	serum/glucocorticoid regulated kinase 2	10110	0.584013	3.78078e-39
1017439	TMEM90A	A_24_P595237	152440	synapse differentiation inducing 1-like	646658	0.583996	3.93736e-35
1027230	RTKN	A_23_P120056	6209	rhotekin	6242	0.583972	9.68619e-23
1020810	ZNF621	A_24_P340800	94523	zinc finger protein 621	285268	0.583781	5.63699e-33
1059348	ADRB2	A_23_P145024	151	adrenoceptor beta 2; surface	154	0.583757	3.43639e-09
1011679	FAM7A3	A_32_P203786	59774	unc-51-like kinase 4 (C. elegans) pseudogene 3	89837	0.583722	3.54573e-18
1043277	UFM1	A_24_P313109	31049	ubiquitin-fold modifier 1	51569	0.583653	1.24695e-25
1059438	ACTB	A_23_P135769	57	actin; beta	60	0.583632	2.80121e-12
1053207	PECAM1	A_23_P252471	5143	platelet/endothelial cell adhesion molecule 1	5175	0.583503	1.06269e-30
1038918	MOBKL2B	A_23_P146551	55620	MOB kinase activator 3B	79817	0.58342	6.19131e-25
1021862	GATSL3	CUST_1312_PI416379584	167370	GATS protein-like 3	652968	0.583408	2.42408e-23
1058546	SERPINH1	A_23_P76006	867	serpin peptidase inhibitor; clade H (heat shock protein 47); member 1; (collagen binding protein 1)	871	0.583329	1.76746e-22
1035072	C9orf85	CUST_8324_PI416261804	79736	chromosome 9 open reading frame 85	138241	0.583291	5.5417e-17
1055603	HMOX1	A_23_P120883	3142	heme oxygenase (decycling) 1	3162	0.583159	4.03041e-30
1019163	LRRC4B	A_23_P419503	60677	leucine rich repeat containing 4B	94030	0.583082	2.72737e-25
1029177	LASS1	CUST_1163_PI416379584	10557	ceramide synthase 1	10715	0.583076	4.67383e-32
1031597	RBM43	A_32_P116660	119567	RNA binding motif protein 43	375287	0.582976	2.09726e-24
1017430	LOC100294072	A_24_P204515	1003000	similar to hCG2040334	100294072	0.582779	4.85113e-32
1018271	MILR1	A_24_P33982	94150	mast cell immunoglobulin-like receptor 1	284021	0.582773	2.08965e-20
1042398	C11orf59	A_23_P2114	34293	late endosomal/lysosomal adaptor; MAPK and MTOR activator 1	55004	0.582596	5.3599e-29
1015722	C1orf175	A_23_P160226	119534	HEAT repeat containing 8	374977	0.582596	2.50449e-22
1012117	FAM184B	CUST_8248_PI416261804	26891	family with sequence similarity 184; member B	27146	0.582558	4.60976e-29
1039770	MFSD1	CUST_2269_PI416261804	41322	major facilitator superfamily domain containing 1	64747	0.582523	3.41648e-18
1019171	MAPRE2	A_23_P418015	10824	microtubule-associated protein; RP/EB family; member 2	10982	0.582501	9.42399e-15
1021929	SCD5	A_24_P385134	55768	stearoyl-CoA desaturase 5	79966	0.582363	1.48035e-29
1030910	TSPAN3	A_23_P14804	9954	tetraspanin 3	10099	0.582154	3.99808e-22
1045818	DNAJC13	A_23_P166910	23072	DnaJ (Hsp40) homolog; subfamily C; member 13	23317	0.581942	3.11122e-18
1028664	P2RY13	A_23_P211948	33134	purinergic receptor P2Y; G-protein coupled; 13	53829	0.581839	7.89715e-06
1057869	CSTB	A_23_P154894	1465	cystatin B (stefin B)	1476	0.581449	1.16122e-29
1023838	ERBB2	A_23_P89249	2049	v-erb-b2 erythroblastic leukemia viral oncogene homolog 2; neuro/glioblastoma derived oncogene homolog (avian)	2064	0.58136	8.42757e-35
1024458	UBA3	A_23_P211840	8919	ubiquitin-like modifier activating enzyme 3	9039	0.581346	8.28734e-23
1069982	C17orf72	A_32_P27535	60169	chromosome 17 open reading frame 72	92340	0.581319	1.19003e-16
1019341	LITAF	A_23_P3532	9375	lipopolysaccharide-induced TNF factor	9516	0.58123	1.8977e-38
1053995	MTM1	A_23_P62133	4508	myotubularin 1	4534	0.581213	6.74426e-13
1044392	C11orf54	A_23_P202750	28706	chromosome 11 open reading frame 54	28970	0.581141	2.24981e-21
1019362	EMILIN1	A_23_P165848	10958	elastin microfibril interfacer 1	11117	0.581106	1.18259e-32
1048495	GAL3ST1	A_23_P120863	9373	galactose-3-O-sulfotransferase 1	9514	0.581103	8.13463e-39
1026410	TMEM63A	CUST_1316_PI416261804	9581	transmembrane protein 63A	9725	0.580878	1.67374e-27
1013278	MYH15	CUST_13162_PI416261804	22744	myosin; heavy chain 15	22989	0.580829	6.63586e-41
1037292	ORAI1	A_24_P146892	59066	ORAI calcium release-activated calcium modulator 1	84876	0.580751	7.20029e-26
1046894	HCST	A_23_P39386	10712	hematopoietic cell signal transducer	10870	0.58074	4.53445e-27
1018438	RBM34	A_23_P436476	22784	RNA binding motif protein 34	23029	0.580587	7.51547e-29
1019710	ADARB2-AS1	A_32_P29954	167803	ADARB2 antisense RNA 1 (non-protein coding)	642394	0.580499	2.76209e-30
1058099	COL1A2	A_24_P277934	1269	collagen; type I; alpha 2	1278	0.580075	2.67986e-26
1050601	TRIP6	A_24_P4054	7162	thyroid hormone receptor interactor 6	7205	0.58003	7.474e-33
1051770	CCL2	A_23_P89431	6312	chemokine (C-C motif) ligand 2	6347	0.579933	1.12272e-18
1051111	SSR3	A_24_P319942	6707	signal sequence receptor; gamma (translocon-associated protein gamma)	6747	0.579846	2.50427e-30
1038913	WDR78	A_23_P200670	55622	WD repeat domain 78	79819	0.579816	1.2198e-25
1036924	EFCAB11	A_23_P129014	59856	EF-hand calcium binding domain 11	90141	0.579723	2.71733e-24
1030442	LAT2	A_23_P259621	7419	linker for activation of T cells family; member 2	7462	0.579713	1.00189e-27
1013022	SCIN	CUST_6006_PI416261804	59625	scinderin	85477	0.579503	4.84689e-12
1032740	SGMS1	A_32_P163125	92007	sphingomyelin synthase 1	259230	0.579434	5.26897e-33
1038610	RP11-369J21.1	CUST_6071_PI416261804	55996	chromosome 10 open reading frame 57	80195	0.579426	8.52887e-18
1051875	RSU1	A_23_P138417	6218	Ras suppressor protein 1	6251	0.579202	1.28583e-19
1038871	SNX22	A_24_P375421	55659	sorting nexin 22	79856	0.579178	6.97985e-37
1043117	RAB8B	A_23_P37535	31242	RAB8B; member RAS oncogene family	51762	0.57905	2.38708e-19
1038479	SLC19A3	A_23_P39871	56478	solute carrier family 19; member 3	80704	0.578926	1.66998e-27
1031183	C4orf3	A_24_P391987	125487	chromosome 4 open reading frame 3	401152	0.578618	1.87695e-27
1038805	ADM2	CUST_12121_PI416261804	55726	adrenomedullin 2	79924	0.578284	1.31664e-24
1021452	CD3D	CUST_1379_PI416379584	910	CD3d molecule; delta (CD3-TCR complex)	915	0.578089	9.07508e-27
1010289	GSTK1	CUST_1211_PI416379584	119414	glutathione S-transferase kappa 1	373156	0.578033	1.82078e-32
1052814	PPIB	CUST_11322_PI416261804	5447	peptidylprolyl isomerase B (cyclophilin B)	5479	0.577918	3.79272e-27
1035016	OTUD6A	A_24_P42389	79818	OTU domain containing 6A	139562	0.577805	2.09611e-28
1016010	MX1	A_23_P17663	4573	myxovirus (influenza virus) resistance 1; interferon-inducible protein p78 (mouse)	4599	0.577684	3.41386e-36
1033972	ANKFN1	A_23_P350698	81536	ankyrin-repeat and fibronectin type III domain containing 1	162282	0.577627	2.68911e-24
1019850	EIF2AK1	A_23_P251173	26847	eukaryotic translation initiation factor 2-alpha kinase 1	27102	0.577608	3.1522e-15
1029014	TSGA10	CUST_5604_PI416261804	56479	testis specific; 10	80705	0.577539	6.5464e-29
1032562	TMED8	CUST_1001_PI416379584	94008	transmembrane emp24 protein transport domain containing 8	283578	0.577439	1.97985e-22
1030975	RHBDF2	A_23_P329870	55454	rhomboid 5 homolog 2 (Drosophila)	79651	0.577435	3.52752e-24
1035944	GPR62	A_23_P434289	78694	G protein-coupled receptor 62	118442	0.577336	1.26216e-31
1039562	PCDH15	CUST_13881_PI416261804	41735	protocadherin-related 15	65217	0.577302	6.34961e-31
1013034	GSTM2	CUST_16453_PI416261804	2929	glutathione S-transferase mu 2 (muscle)	2946	0.577292	1.05341e-24
1031259	SHC4	A_24_P350223	124894	SHC (Src homology 2 domain containing) family; member 4	399694	0.577061	5.13255e-38
1053356	PAWR	CUST_10883_PI416261804	5042	PRKC; apoptosis; WT1; regulator	5074	0.577025	2.41122e-29
1054861	KCNA5	A_23_P417173	3716	potassium voltage-gated channel; shaker-related subfamily; member 5	3741	0.576887	1.29319e-26
1036455	CGB5	CUST_230_PI416261804	60311	chorionic gonadotropin; beta polypeptide 5	93659	0.576818	9.83484e-36
1046656	NUDT21	A_23_P129614	10893	nudix (nucleoside diphosphate linked moiety X)-type motif 21	11051	0.576816	4.66703e-17
1034336	LRRC34	CUST_1875_PI416261804	81015	leucine rich repeat containing 34	151827	0.576661	1.26668e-32
1051229	SOS2	A_23_P117546	6615	son of sevenless homolog 2 (Drosophila)	6655	0.576584	1.13834e-27
1032588	CLEC9A	CUST_971_PI416379584	93950	C-type lectin domain family 9; member A	283420	0.576498	3.32166e-16
1012359	RAI14	A_23_P92727	25813	retinoic acid induced 14	26064	0.576142	5.89635e-24
1058609	CALM2	A_32_P4505	801	calmodulin 2 (phosphorylase kinase; delta)	805	0.57602	4.05406e-18
1056313	GNS	A_23_P139632	2782	glucosamine (N-acetyl)-6-sulfatase	2799	0.575879	2.14686e-23
1041801	AC068989.2	A_24_P334361	34890	DEAD (Asp-Glu-Ala-Asp) box polypeptide 60	55601	0.575788	1.61207e-30
1039895	HIF3A	A_23_P142187	40945	hypoxia inducible factor 3; alpha subunit	64344	0.575727	5.56032e-14
1011529	COPB2	CUST_11771_PI416261804	9145	coatomer protein complex; subunit beta 2 (beta prime)	9276	0.575634	1.4651e-16
1028562	DLC1	A_23_P252721	10248	deleted in liver cancer 1	10395	0.575597	1.34947e-31
1057684	DDX3X	A_24_P126060	1642	DEAD (Asp-Glu-Ala-Asp) box polypeptide 3; X-linked	1654	0.575545	4.82132e-18
1031268	MEX3D	A_23_P39453	124878	mex-3 homolog D (C. elegans)	399664	0.57552	3.10117e-30
1020334	NT5C2	A_23_P97906	22733	5'-nucleotidase; cytosolic II	22978	0.575478	7.91926e-22
1027600	GGTLC2	CUST_8825_PI416261804	60017	gamma-glutamyltransferase light chain 2	91227	0.575474	3.4072e-33
1022688	CRYBG3	A_24_P920851	79475	beta-gamma crystallin domain containing 3	131544	0.575466	5.06005e-28
1059118	AQP6	A_23_P502060	360	aquaporin 6; kidney specific	363	0.575461	9.85304e-17
1041650	C12orf11	CUST_610_PI416261804	35015	asunder; spermatogenesis regulator homolog (Drosphila)	55726	0.575443	2.13166e-21
1024956	RFNG	A_24_P138912	5954	RFNG O-fucosylpeptide 3-beta-N-acetylglucosaminyltransferase	5986	0.575397	3.46824e-17
1050817	TGFBR3	CUST_15959_PI416261804	7007	transforming growth factor; beta receptor III	7049	0.575343	1.28325e-17
1028370	ACOT11	A_23_P417415	25776	acyl-CoA thioesterase 11	26027	0.575258	7.08123e-11
1051037	STXBP3	CUST_11243_PI416261804	6774	syntaxin binding protein 3	6814	0.575168	3.32789e-14
1054826	KCNJ2	A_23_P329261	3734	potassium inwardly-rectifying channel; subfamily J; member 2	3759	0.574872	2.32634e-30
1020675	TMEM106B	A_23_P8522	33955	transmembrane protein 106B	54664	0.574869	9.82608e-17
1036399	PPP1R14A	A_24_P296772	60906	protein phosphatase 1; regulatory (inhibitor) subunit 14A	94274	0.57479	1.86877e-35
1051224	SOX2	A_23_P401055	6617	SRY (sex determining region Y)-box 2	6657	0.57464	3.79933e-23
1010680	ST13P1	A_23_P68949	171618	suppression of tumorigenicity 13 (colon carcinoma) (Hsp70 interacting protein) pseudogene 1	729992	0.574635	1.71896e-23
1048267	TTC35	CUST_1933_PI416261804	9550	ER membrane protein complex subunit 2	9694	0.574509	4.28014e-30
1054240	DNAJB9	CUST_9311_PI416261804	4164	DnaJ (Hsp40) homolog; subfamily B; member 9	4189	0.574503	2.45263e-15
1040556	DOCK6	A_23_P67299	36845	dedicator of cytokinesis 6	57572	0.574485	1.43097e-24
1031608	SFT2D2	A_23_P148785	119543	SFT2 domain containing 2	375035	0.574426	9.29099e-13
1012091	RP11-122A3.2	A_24_P683013	1000960	uncharacterized LOC100127983	100127983	0.574199	7.88877e-22
1036818	SEC11C	CUST_1252_PI416261804	59960	SEC11 homolog C (S. cerevisiae)	90701	0.574039	1.90429e-19
1057400	S1PR1	A_23_P404481	1888	sphingosine-1-phosphate receptor 1	1901	0.573915	1.19053e-29
1049068	HIP1R	A_23_P398294	8906	huntingtin interacting protein 1 related	9026	0.573846	2.74287e-33
1041659	FAM178A	CUST_7940_PI416261804	35008	family with sequence similarity 178; member A	55719	0.5738	2.57971e-27
1040547	PREX1	A_23_P413641	36853	phosphatidylinositol-3;4;5-trisphosphate-dependent Rac exchange factor 1	57580	0.573522	1.23244e-35
1013580	YWHAE	A_24_P123011	7488	tyrosine 3-monooxygenase/tryptophan 5-monooxygenase activation protein; epsilon polypeptide	7531	0.573508	2.91349e-20
1047376	ZNHIT1	A_23_P111843	10320	zinc finger; HIT-type containing 1	10467	0.573479	1.11503e-26
1036814	PYGO2	CUST_5031_PI416261804	59966	pygopus homolog 2 (Drosophila)	90780	0.573307	6.14806e-22
1056898	FOLH1	A_32_P178513	2330	folate hydrolase (prostate-specific membrane antigen) 1	2346	0.573294	5.09175e-36
1041507	ARHGAP15	A_23_P255166	35131	Rho GTPase activating protein 15	55843	0.573287	1.27125e-25
1043568	KLF3	A_23_P213306	30755	Kruppel-like factor 3 (basic)	51274	0.573218	1.15949e-20
1022201	TRIOBP	A_23_P408328	10920	TRIO and F-actin binding protein	11078	0.573153	3.04736e-29
1018547	PLEKHB1	A_23_P53211	37287	pleckstrin homology domain containing; family B (evectins) member 1	58473	0.573125	1.1444e-29
1056889	FPR1	A_23_P38795	2341	formyl peptide receptor 1	2357	0.573056	2.54815e-36
1016481	RGS9	A_23_P66881	8710	regulator of G-protein signaling 9	8787	0.573015	5.10762e-30
1049297	DYRK4	A_23_P87902	8721	dual-specificity tyrosine-(Y)-phosphorylation regulated kinase 4	8798	0.572924	7.70264e-31
1057170	ETFB	A_23_P107653	2094	electron-transfer-flavoprotein; beta polypeptide	2109	0.572884	3.68965e-33
1040151	ZFAND3	A_23_P122375	38116	zinc finger; AN1-type domain 3	60685	0.572699	3.4368e-20
1022714	CFTR	A_23_P215720	1072	cystic fibrosis transmembrane conductance regulator (ATP-binding cassette sub-family C; member 7)	1080	0.572664	2.7228e-37
1036244	KLHL32	CUST_974_PI416261804	77516	kelch-like 32 (Drosophila)	114792	0.572454	1.52477e-21
1038265	C6orf62	A_24_P200652	57370	chromosome 6 open reading frame 62	81688	0.572432	5.78397e-26
1030771	LEPR	CUST_16839_PI416261804	3928	leptin receptor	3953	0.572352	3.14656e-14
1036335	CHST14	A_23_P106532	76648	carbohydrate (N-acetylgalactosamine 4-0) sulfotransferase 14	113189	0.572192	1.08e-22
1057811	CYBB	A_23_P217258	1525	cytochrome b-245; beta polypeptide	1536	0.572141	1.00034e-06
1028287	DNAH9	A_23_P164068	1758	dynein; axonemal; heavy chain 9	1770	0.572126	3.28902e-27
1029218	MYLK	A_24_P319923	4612	myosin light chain kinase	4638	0.571959	2.49164e-38
1043708	HSD17B12	A_23_P47377	30626	hydroxysteroid (17-beta) dehydrogenase 12	51144	0.571744	4.61337e-34
1052916	PODXL	CUST_15525_PI416261804	5388	podocalyxin-like	5420	0.571736	5.0455e-17
1054230	ME1	A_23_P422026	4174	malic enzyme 1; NADP(+)-dependent; cytosolic	4199	0.571692	4.5821e-26
1011009	CDK6	A_24_P166663	1016	cyclin-dependent kinase 6	1021	0.571539	4.49141e-40
1059073	ARHGDIB	A_23_P151075	394	Rho GDP dissociation inhibitor (GDI) beta	397	0.571119	4.70565e-25
1070216	RHBDD1	A_23_P147514	58446	rhomboid domain containing 1	84236	0.571099	3.18361e-28
1054088	MN1	A_23_P6381	4304	meningioma (disrupted in balanced translocation) 1	4330	0.570957	6.24338e-25
1034248	MARVELD2	A_23_P401675	81134	MARVEL domain containing 2	153562	0.5708	8.92076e-20
1053987	MTTP	CUST_288_PI417507815	4521	microsomal triglyceride transfer protein	4547	0.570776	5.15045e-31
1015452	GFRA1	A_23_P12686	2658	GDNF family receptor alpha 1	2674	0.570638	1.98088e-31
1038727	DOCK5	A_24_P350245	55807	dedicator of cytokinesis 5	80005	0.570578	2.77555e-31
1015525	FAM136A	CUST_3075_PI416261804	59098	family with sequence similarity 136; member A	84908	0.570572	4.22705e-22
1061185	LRRC41	A_24_P307674	10342	leucine rich repeat containing 41	10489	0.570558	7.9718e-28
1048861	ZBED1	A_32_P86623	9065	zinc finger; BED-type containing 1	9189	0.570503	1.39138e-29
1010376	ELF4	A_24_P340066	1985	E74-like factor 4 (ets domain transcription factor)	2000	0.570423	1.12077e-24
1021674	LOC729225	A_24_P862207	169022	hypothetical LOC729225	729225	0.570372	4.74378e-22
1041970	DRAM1	A_24_P355816	34621	DNA-damage regulated autophagy modulator 1	55332	0.570291	2.81585e-18
1036858	LRRC46	A_23_P152949	59926	leucine rich repeat containing 46	90506	0.570229	4.7085e-22
1050647	TPT1	A_32_P85925	7135	tumor protein; translationally-controlled 1	7178	0.570218	4.0588e-20
1012720	SCOC	A_24_P46334	38052	short coiled-coil protein	60592	0.570203	4.47807e-19
1057371	EFNA1	A_23_P113005	1929	ephrin-A1	1942	0.570133	2.05387e-25
1040240	GPBP1L1	A_24_P71181	37779	GC-rich promoter binding protein 1-like 1	60313	0.569778	8.56418e-14
1025159	LPAR1	A_23_P502879	1889	lysophosphatidic acid receptor 1	1902	0.569711	2.42198e-30
1051145	SRP14	CUST_6957_PI416261804	6687	signal recognition particle 14kDa (homologous Alu RNA binding protein)	6727	0.56971	7.79842e-19
1038678	CCDC15	A_23_P98477	55873	coiled-coil domain containing 15	80071	0.569379	2.56812e-25
1056227	GPR37	A_23_P145995	2844	G protein-coupled receptor 37 (endothelin receptor type B-like)	2861	0.569326	8.31341e-30
1013452	SLC39A7	CUST_16127_PI416261804	7876	solute carrier family 39 (zinc transporter); member 7	7922	0.569278	2.46726e-23
1050039	RDBP	A_24_P849628	7890	RD RNA binding protein	7936	0.569266	1.34051e-29
1026017	BOLA2	A_32_P53486	149584	bolA homolog 2 (E. coli)	552900	0.569091	2.89469e-30
1021285	ENGASE	A_23_P152583	41346	endo-beta-N-acetylglucosaminidase	64772	0.568943	1.25383e-36
1018242	MTND4P12	A_23_P315252	1011067	MT-ND4 pseudogene 12	100293090	0.568937	9.57579e-27
1020054	MPEG1	A_23_P127727	85601	macrophage expressed 1	219972	0.568875	1.02369e-20
1017668	RASGRP3	A_24_P54390	25529	RAS guanyl releasing protein 3 (calcium and DAG-regulated)	25780	0.568863	2.10282e-40
1054459	M6PR	A_24_P210343	4049	mannose-6-phosphate receptor (cation dependent)	4074	0.568756	6.33828e-16
1029491	SPAST	A_23_P209356	6643	spastin	6683	0.568716	4.74772e-17
1017475	LOC728024	A_24_P290373	170498	chromosome X open reading frame 56 pseudogene	728024	0.568648	2.45554e-18
1030189	SPTBN1	A_23_P339095	6671	spectrin; beta; non-erythrocytic 1	6711	0.568625	2.28366e-29
1019704	SLC25A1	A_23_P120776	6540	solute carrier family 25 (mitochondrial carrier; citrate transporter); member 1	6576	0.568603	3.55201e-33
1051675	SFRP4	A_23_P215328	6388	secreted frizzled-related protein 4	6424	0.568574	1.50496e-23
1034823	SESN3	CUST_1136_PI416261804	80328	sestrin 3	143686	0.568196	2.17742e-20
1059219	AMPD3	A_23_P116286	269	adenosine monophosphate deaminase 3	272	0.568159	1.05723e-36
1046377	AP1GBP1	CUST_12268_PI416261804	11115	synergin; gamma	11276	0.568084	2.93054e-24
1017854	NCF1	A_23_P42746	165965	neutrophil cytosolic factor 1	653361	0.567979	4.80107e-27
1022816	USP14	CUST_16424_PI416261804	8974	ubiquitin specific peptidase 14 (tRNA-guanine transglycosylase)	9097	0.56797	9.42462e-17
1024574	VMA21	A_23_P96542	83751	VMA21 vacuolar H+-ATPase homolog (S. cerevisiae)	203547	0.567922	9.15111e-22
1034554	CILP2	CUST_10970_PI416261804	80680	cartilage intermediate layer protein 2	148113	0.567903	5.37099e-18
1040027	MCCC2	A_23_P18887	40720	methylcrotonoyl-CoA carboxylase 2 (beta)	64087	0.567899	1.20189e-23
1047894	MAMLD1	CUST_12385_PI416261804	9901	mastermind-like domain containing 1	10046	0.567863	1.37518e-21
1055023	IL18	CUST_15672_PI416261804	3581	interleukin 18 (interferon-gamma-inducing factor)	3606	0.567813	3.34059e-25
1056985	GPC5	CUST_15615_PI416261804	2247	glypican 5	2262	0.567794	1.09723e-19
1025109	MESDC2	CUST_7379_PI416261804	22939	mesoderm development candidate 2	23184	0.567773	1.90605e-20
1026887	MBNL1	A_23_P357811	4129	muscleblind-like splicing regulator 1	4154	0.567735	2.54203e-15
1027333	ADSSL1	A_23_P76823	78903	adenylosuccinate synthase like 1	122622	0.567702	3.99724e-34
1024428	AR	A_23_P113111	364	androgen receptor	367	0.567648	5.82197e-42
1053508	GPR143	A_23_P45560	4904	G protein-coupled receptor 143	4935	0.567616	1.82579e-22
1036045	LYPD1	A_32_P101031	77767	LY6/PLAUR domain containing 1	116372	0.567563	5.84898e-26
1052938	PMP22	A_23_P100711	5344	peripheral myelin protein 22	5376	0.567549	6.24693e-36
1017880	NOL8	A_23_P71591	34324	nucleolar protein 8	55035	0.567491	7.77316e-30
1020212	COPS2	A_23_P26021	9184	COP9 constitutive photomorphogenic homolog subunit 2 (Arabidopsis)	9318	0.567185	1.72502e-22
1025070	ABCC9	A_24_P178503	9915	ATP-binding cassette; sub-family C (CFTR/MRP); member 9	10060	0.567088	2.71626e-35
1020669	C21orf91	A_23_P211015	33442	chromosome 21 open reading frame 91	54149	0.566949	2.57622e-35
1025325	IGSF1	CUST_1134_PI416379584	3522	immunoglobulin superfamily; member 1	3547	0.566869	1.95801e-29
1016293	LEPREL1	A_23_P69179	34503	leprecan-like 1	55214	0.566566	5.68452e-32
1010364	KCNJ2-AS1	CUST_4073_PI416261804	125183	KCNJ2 antisense RNA 1 (non-protein coding)	400617	0.566557	3.37183e-31
1038284	UNC93B3	A_23_P98167	57304	unc-93 homolog B1 (C. elegans)	81622	0.566314	3.62981e-16
1030436	RNASE1	A_23_P48596	6003	ribonuclease; RNase A family; 1 (pancreatic)	6035	0.566253	4.18047e-28
1018235	FTSJD1	A_24_P185036	35072	FtsJ methyltransferase domain containing 1	55783	0.566237	1.34057e-18
1048544	NAPSA	A_23_P90130	9336	napsin A aspartic peptidase	9476	0.56623	1.32184e-15
1058553	SERPINA6	A_23_P117363	862	serpin peptidase inhibitor; clade A (alpha-1 antiproteinase; antitrypsin); member 6	866	0.566203	3.75386e-21
1059083	RHOG	A_23_P150718	388	ras homolog family member G	391	0.566074	3.16811e-31
1050705	TNFAIP6	CUST_15112_PI416261804	7087	tumor necrosis factor; alpha-induced protein 6	7130	0.565852	1.62805e-27
1054760	KIF5B	A_23_P86403	3774	kinesin family member 5B	3799	0.565549	5.18804e-34
1031461	C15orf52	A_23_P163467	122833	chromosome 15 open reading frame 52	388115	0.565546	6.09991e-24
1038252	DOCK8	A_32_P181077	57386	dedicator of cytokinesis 8	81704	0.565504	7.94176e-24
1050424	UTRN	A_23_P214779	7359	utrophin	7402	0.565433	5.35231e-34
1013697	HYOU1	CUST_12083_PI416261804	10378	hypoxia up-regulated 1	10525	0.565382	1.49882e-16
1042081	ADI1	A_23_P148194	34545	acireductone dioxygenase 1	55256	0.565367	4.46634e-19
1049011	DIRAS3	A_23_P149121	8954	DIRAS family; GTP-binding RAS-like 3	9077	0.565124	2.10742e-25
1039872	HHIP	A_23_P167129	41000	hedgehog interacting protein	64399	0.565101	5.86077e-28
1053694	NKX2-2	A_23_P17522	4790	NK2 homeobox 2	4821	0.565021	6.84099e-38
1029455	RECQL5	CUST_9289_PI416261804	9264	RecQ protein-like 5	9400	0.564916	8.19615e-15
1042212	CENPQ	A_23_P70328	34455	centromere protein Q	55166	0.564896	4.39118e-33
1034006	C14orf49	CUST_10029_PI416261804	81490	spectrin repeat containing; nuclear envelope family member 3	161176	0.564854	1.77427e-30
1032212	CXorf59	A_32_P410753	94886	chromosome X open reading frame 59	286464	0.564625	2.28207e-28
1068870	QDPR	A_23_P167212	5828	quinoid dihydropteridine reductase	5860	0.564614	6.73471e-36
1035746	NIPA1	A_23_P382460	78953	non imprinted in Prader-Willi/Angelman syndrome 1	123606	0.56457	4.8695e-31
1040092	CXorf56	CUST_353_PI416261804	40575	chromosome X open reading frame 56	63932	0.564489	1.23957e-18
1054398	MAL	A_23_P17134	4093	mal; T-cell differentiation protein	4118	0.564224	2.65808e-37
1033141	C6orf130	CUST_141_PI416261804	85756	chromosome 6 open reading frame 130	221443	0.564119	4.93579e-32
1032559	C14orf177	CUST_167_PI416261804	94020	chromosome 14 open reading frame 177	283598	0.564027	5.23729e-27
1015876	FKBP9	A_23_P334709	11163	FK506 binding protein 9; 63 kDa	11328	0.563888	3.27925e-28
1014033	FKBP9L	A_24_P320796	111201	FK506 binding protein 9-like	360132	0.563864	9.07131e-25
1038173	SH3BGRL3	A_23_P126388	57686	SH3 domain binding glutamic acid-rich protein like 3	83442	0.56383	4.10225e-27
1012206	LYAR	CUST_11887_PI416261804	34935	Ly1 antibody reactive homolog (mouse)	55646	0.563768	6.45673e-30
1041125	TMEM167B	CUST_2480_PI416261804	36179	transmembrane protein 167B	56900	0.56356	4.47166e-13
1033446	DNAH12	A_32_P14721	83652	dynein; axonemal; heavy chain 12	201625	0.56348	1.1124e-21
1031656	TBC1D10C	A_24_P392201	119467	TBC1 domain family; member 10C	374403	0.563377	6.65146e-33
1024417	ITGA5	CUST_355_PI416408490	3653	integrin; alpha 5 (fibronectin receptor; alpha polypeptide)	3678	0.563199	6.47024e-34
1055601	HMX1	A_23_P84320	3146	H6 family homeobox 1	3166	0.563163	3.43939e-27
1032329	SUMF1	A_23_P69242	94553	sulfatase modifying factor 1	285362	0.563125	1.17479e-24
1041966	SLC39A9	A_23_P380326	34623	solute carrier family 39 (zinc transporter); member 9	55334	0.563096	1.90444e-19
1034759	C12orf60	A_23_P364544	80386	chromosome 12 open reading frame 60	144608	0.563026	2.43016e-24
1055460	HSBP1	A_23_P328511	3261	heat shock factor binding protein 1	3281	0.562997	1.12819e-26
1056506	GAS6	CUST_16066_PI416261804	2605	growth arrest-specific 6	2621	0.562975	1.26524e-22
1052967	PLP1	CUST_9863_PI416261804	5322	proteolipid protein 1	5354	0.562809	6.08971e-33
1033893	KANK4	A_32_P51237	81612	KN motif and ankyrin repeat domains 4	163782	0.562732	5.22873e-25
1016121	LOC100289058	A_24_P316414	1002636	uncharacterized LOC100289058	100289058	0.562717	1.32992e-35
1027316	TSPO	A_24_P134526	702	translocator protein (18kDa)	706	0.562643	6.69666e-35
1034062	USP54	A_23_P355536	81453	ubiquitin specific peptidase 54	159195	0.562539	9.23466e-29
1016926	PRR5L	A_23_P116512	55702	proline rich 5 like	79899	0.562461	5.29969e-33
1035949	ANTXR2	A_23_P170733	78683	anthrax toxin receptor 2	118429	0.562283	3.16198e-27
1035320	FBXO36	A_24_P254702	79451	F-box protein 36	130888	0.562213	6.84453e-23
1049057	SEMA5A	A_24_P912799	8917	sema domain; seven thrombospondin repeats (type 1 and type 1-like); transmembrane domain (TM) and short cytoplasmic domain; (semaphorin) 5A	9037	0.562167	1.07774e-25
1015454	ATXN1L	CUST_9406_PI416261804	109982	ataxin 1-like	342371	0.562049	1.54798e-29
1042320	TAPBPL	A_23_P36700	34369	TAP binding protein-like	55080	0.562018	1.1587e-18
1050744	TLR1	A_23_P10873	7053	toll-like receptor 1	7096	0.562016	1.12202e-18
1047634	STAM2	A_23_P209215	10108	signal transducing adaptor molecule (SH3 domain and ITAM motif) 2	10254	0.561977	6.19461e-30
1026219	HHLA3	A_24_P182281	10988	HERV-H LTR-associating 3	11147	0.561845	3.94597e-23
1024692	C10orf72	A_24_P930796	83438	V-set and transmembrane domain containing 4	196740	0.561801	1.26871e-24
1050054	ALDH5A1	A_24_P3761	7869	aldehyde dehydrogenase 5 family; member A1	7915	0.561572	4.29746e-24
1020347	CLCC1	A_23_P74809	22910	chloride channel CLIC-like 1	23155	0.561522	1.04048e-17
1038540	PLEKHO2	A_23_P129246	56102	pleckstrin homology domain containing; family O member 2	80301	0.561174	2.14589e-29
1031195	LOC401021	CUST_2897_PI416261804	125402	uncharacterized LOC401021	401021	0.561126	1.47546e-26
1036073	CYYR1	A_23_P17620	77746	cysteine/tyrosine-rich 1	116159	0.561065	2.97175e-22
1047270	ANP32B	A_32_P114146	10394	acidic (leucine-rich) nuclear phosphoprotein 32 family; member B	10541	0.560996	4.30572e-34
1059087	RHOB	CUST_13512_PI416261804	385	ras homolog family member B	388	0.560951	1.04241e-33
1020930	ST3GAL5	A_23_P136573	8790	ST3 beta-galactoside alpha-2;3-sialyltransferase 5	8869	0.560931	1.41769e-17
1054169	CIITA	A_32_P209960	4236	class II; major histocompatibility complex; transactivator	4261	0.56084	5.60777e-18
1055014	IMPDH2	CUST_16103_PI416261804	3590	IMP (inosine 5'-monophosphate) dehydrogenase 2	3615	0.560686	1.35251e-14
1048597	NCR2	CUST_9103_PI416261804	9300	natural cytotoxicity triggering receptor 2	9436	0.560661	7.9863e-30
1026526	CBFB	A_23_P113634	861	core-binding factor; beta subunit	865	0.560383	1.2093e-21
1052863	POU2AF1	CUST_85_PI417507815	5418	POU class 2 associating factor 1	5450	0.560328	8.17838e-31
1015690	C17ORF110	A_24_P467073	1002512	chromosome 17 open reading frame 110	100130933	0.560194	1.89854e-36
1042172	FAM176B	A_23_P62831	34483	family with sequence similarity 176; member B	55194	0.560057	2.70557e-27
1017118	ISYNA1	A_23_P5131	30957	inositol-3-phosphate synthase 1	51477	0.559843	5.1095e-31
1013499	PLEKHN1	CUST_6324_PI416261804	58280	pleckstrin homology domain containing; family N member 1	84069	0.559786	6.67329e-18
1027819	LASS2	A_23_P63010	29689	ceramide synthase 2	29956	0.559634	3.84992e-32
1058402	CDH2	A_23_P38732	995	cadherin 2; type 1; N-cadherin (neuronal)	1000	0.559552	1.24316e-22
1057982	CPT2	A_23_P148919	1367	carnitine palmitoyltransferase 2	1376	0.559451	4.62829e-34
1021494	ROCK1	A_32_P203320	6061	Rho-associated; coiled-coil containing protein kinase 1	6093	0.559445	3.22698e-20
1043740	SBDS	A_23_P70867	30601	Shwachman-Bodian-Diamond syndrome	51119	0.559305	3.40849e-32
1055463	HES1	A_23_P17998	3260	hairy and enhancer of split 1; (Drosophila)	3280	0.559257	7.0878e-18
1010982	RP11-291L15.2	CUST_2919_PI416261804	165295	HHIP antisense RNA 1 (non-protein coding)	646576	0.559235	1.58615e-27
1021925	OLIG2	A_23_P211079	10069	oligodendrocyte lineage transcription factor 2	10215	0.559122	2.19828e-32
1033421	FLJ39653	A_24_P500621	83672	uncharacterized FLJ39653	202020	0.559102	4.81224e-27
1046378	USP18	A_32_P132206	11113	ubiquitin specific peptidase 18	11274	0.55896	3.04785e-26
1040861	ANO2	A_32_P141238	36379	anoctamin 2	57101	0.558946	4.75133e-29
1048308	TTLL4	A_23_P142697	9510	tubulin tyrosine ligase-like family; member 4	9654	0.558752	1.86919e-28
1046194	RUFY3	A_24_P362979	22658	RUN and FYVE domain containing 3	22902	0.558634	7.81778e-07
1034172	RDH10	A_32_P25050	81290	retinol dehydrogenase 10 (all-trans)	157506	0.558629	1.15538e-21
1053351	PAX4	A_23_P414211	5046	paired box 4	5078	0.558513	1.33913e-33
1025167	OR10C1	CUST_1194_PI416261804	135164	olfactory receptor; family 10; subfamily C; member 1	442194	0.558449	5.67165e-33
1049612	IFITM1	A_23_P72737	8453	interferon induced transmembrane protein 1	8519	0.558358	2.16095e-26
1022290	TRIL	A_24_P183664	9721	TLR4 interactor with leucine-rich repeats	9865	0.558311	1.59477e-10
1052876	POLR2L	A_23_P33022	5409	polymerase (RNA) II (DNA directed) polypeptide L; 7.6kDa	5441	0.558267	1.32487e-25
1036905	KLHL13	CUST_11290_PI416261804	59880	kelch-like 13 (Drosophila)	90293	0.558242	2.09765e-17
1016435	FBXO15	A_23_P342709	83640	F-box protein 15	201456	0.558204	3.02828e-27
1055620	HMGN1	A_32_P78250	3130	high mobility group nucleosome binding domain 1	3150	0.55819	2.91621e-18
1044315	STXBP6	A_24_P10214	28827	syntaxin binding protein 6 (amisyn)	29091	0.558156	2.96316e-32
1017244	GPR17	A_23_P16963	2823	G protein-coupled receptor 17	2840	0.558125	5.80291e-25
1052674	PRKCSH	A_24_P396197	5557	protein kinase C substrate 80K-H	5589	0.557956	2.75081e-13
1044383	C19orf53	A_23_P78677	28710	chromosome 19 open reading frame 53	28974	0.557885	9.6423e-18
1022641	FAM196A	CUST_9514_PI416261804	152302	family with sequence similarity 196; member A	642938	0.557663	2.14388e-20
1038092	AMAC1L2	CUST_8465_PI416261804	57892	solute carrier family 35; member G5	83650	0.557652	1.09048e-29
1015005	TBC1D12	A_24_P6494	22987	TBC1 domain family; member 12	23232	0.557494	7.08454e-30
1050641	HSP90B1	A_23_P2601	7141	heat shock protein 90kDa beta (Grp94); member 1	7184	0.557075	8.30486e-21
1045849	WWC1	A_23_P81392	23041	WW and C2 domain containing 1	23286	0.55702	2.66325e-30
1051663	SFRS6	A_32_P11786	6395	serine/arginine-rich splicing factor 6	6431	0.556942	2.08596e-18
1032237	NKAIN3	CUST_511_PI416261804	94817	Na+/K+ transporting ATPase interacting 3	286183	0.556878	5.00352e-14
1030258	CD44	A_23_P24870	955	CD44 molecule (Indian blood group)	960	0.55686	9.88047e-20
1045520	TMEM50A	A_23_P74129	23339	transmembrane protein 50A	23585	0.556743	7.56418e-21
1013254	LOC100289341	CUST_13679_PI416261804	94837	uncharacterized LOC100289341	100289341	0.556661	4.71568e-26
1034422	DUSP18	A_23_P143650	80873	dual specificity phosphatase 18	150290	0.556578	3.61774e-19
1053286	PDE1C	A_24_P206328	5105	phosphodiesterase 1C; calmodulin-dependent 70kDa	5137	0.556568	3.79465e-37
1019191	RPN2	A_23_P108994	6153	ribophorin II	6185	0.556494	1.08203e-16
1019797	TATDN3	A_23_P23522	79284	TatD DNase domain containing 3	128387	0.556279	2.85455e-22
1048937	ATG12	A_23_P18901	9017	autophagy related 12	9140	0.556069	6.54605e-29
1014180	MTHFD2L	CUST_12610_PI416261804	134148	methylenetetrahydrofolate dehydrogenase (NADP+ dependent) 2-like	441024	0.55593	1.09245e-22
1016259	C8orf12	A_23_P256965	57898	chromosome 8 open reading frame 12	83656	0.555902	9.55782e-19
1056331	GNG5	A_23_P148513	2770	guanine nucleotide binding protein (G protein); gamma 5	2787	0.55573	9.87681e-12
1043774	IFT52	A_23_P165962	30580	intraflagellar transport 52 homolog (Chlamydomonas)	51098	0.555684	1.96701e-21
1018390	ST13P18	A_32_P126338	167826	suppression of tumorigenicity 13 (colon carcinoma) (Hsp70 interacting protein) pseudogene 18	643310	0.55568	2.70958e-21
1048406	SOX13	A_23_P85703	9438	SRY (sex determining region Y)-box 13	9580	0.555603	4.82469e-26
1019916	PAICS	A_23_P41280	10459	phosphoribosylaminoimidazole carboxylase; phosphoribosylaminoimidazole succinocarboxamide synthetase	10606	0.555599	8.48879e-28
1058905	B2M	A_23_P37441	564	beta-2-microglobulin	567	0.555587	6.18748e-23
1033449	STT3B	A_23_P434473	83650	STT3; subunit of the oligosaccharyltransferase complex; homolog B (S. cerevisiae)	201595	0.555538	6.17384e-19
1044088	GLTSCR1	A_24_P31421	29731	glioma tumor suppressor candidate region gene 1	29998	0.555274	8.87603e-21
1045144	TIPARP	CUST_8796_PI416261804	25725	TCDD-inducible poly(ADP-ribose) polymerase	25976	0.554903	4.06759e-18
1051261	SNRPD3	A_23_P132216	6594	small nuclear ribonucleoprotein D3 polypeptide 18kDa	6634	0.554896	2.2625e-22
1017813	LOC100129852	A_32_P86180	1001829	uncharacterized LOC100129852	100129852	0.554827	3.36195e-22
1036565	DTD1	CUST_15418_PI416261804	60205	D-tyrosyl-tRNA deacylase 1 homolog (S. cerevisiae)	92675	0.554787	6.00572e-20
1059248	ALOX5AP	A_23_P2793	238	arachidonate 5-lipoxygenase-activating protein	241	0.554784	1.05063e-25
1018241	C9orf147	CUST_3453_PI416261804	1016587	chromosome 9 open reading frame 147	100133204	0.554725	3.68559e-23
1025889	SNX5	A_23_P131954	26876	sorting nexin 5	27131	0.554613	3.7219e-27
1059254	ALK	A_23_P324304	235	anaplastic lymphoma receptor tyrosine kinase	238	0.5546	1.72384e-31
1029329	GLTPD1	A_24_P234105	56546	glycolipid transfer protein domain containing 1	80772	0.554526	3.61001e-21
1057986	CPOX	CUST_14581_PI416261804	1362	coproporphyrinogen oxidase	1371	0.55452	1.00122e-16
1019380	SLC2A5	A_23_P160159	6482	solute carrier family 2 (facilitated glucose/fructose transporter); member 5	6518	0.554393	1.00433e-19
1042391	C19orf24	A_23_P130926	34298	chromosome 19 open reading frame 24	55009	0.554352	1.13513e-21
1015463	AC107883.1	A_24_P933802	55637	NKF3 kinase family member	79834	0.55419	6.44476e-32
1045939	UBXN4	A_24_P200080	22945	UBX domain protein 4	23190	0.554189	1.35126e-19
1059471	ACACB	CUST_13289_PI416261804	29	acetyl-CoA carboxylase beta	32	0.554087	1.17227e-31
1059304	AHCY	A_23_P17575	188	adenosylhomocysteinase	191	0.553884	5.17396e-23
1032523	FAM100B	CUST_10109_PI416261804	94136	family with sequence similarity 100; member B	283991	0.553857	7.68976e-22
1045960	FAM175B	CUST_5995_PI416261804	22927	family with sequence similarity 175; member B	23172	0.553751	4.26239e-16
1024581	BHLHE23	CUST_9632_PI416261804	79285	basic helix-loop-helix family; member e23	128408	0.553677	3.68007e-23
1044969	RGS22	A_32_P125771	25915	regulator of G-protein signaling 22	26166	0.553674	4.44434e-20
1029970	LECT1	CUST_5036_PI416261804	10903	leukocyte cell derived chemotaxin 1	11061	0.5536	5.92745e-25
1022657	CLDND1	A_23_P155556	35929	claudin domain containing 1	56650	0.553594	1.03617e-28
1035465	C1orf182	A_32_P41553	79265	chromosome 1 open reading frame 182	128229	0.553544	1.0496e-14
1053249	ENPP2	A_23_P94338	5136	ectonucleotide pyrophosphatase/phosphodiesterase 2	5168	0.553469	3.20616e-31
1048481	VPS4B	A_23_P50156	9384	vacuolar protein sorting 4 homolog B (S. cerevisiae)	9525	0.553462	7.17703e-19
1016198	FANCL	A_23_P131383	34409	Fanconi anemia; complementation group L	55120	0.553462	1.18515e-24
1029500	TMEM63B	A_23_P167856	34651	transmembrane protein 63B	55362	0.55338	2.51777e-27
1031972	FAM183B	A_32_P119744	109836	family with sequence similarity 183; member B	340286	0.553293	4.00447e-24
1029431	ADAL	A_24_P193482	81526	adenosine deaminase-like	161823	0.553256	8.87599e-31
1036664	NDUFAF2	A_23_P345942	60119	NADH dehydrogenase (ubiquinone) complex I; assembly factor 2	91942	0.553253	1.14292e-13
1015631	AC044839.2	A_32_P189790	119464	uncharacterized DKFZp779M0652	374387	0.553169	3.69689e-16
1040179	GUF1	A_32_P4943	38018	GUF1 GTPase homolog (S. cerevisiae)	60558	0.553149	8.44239e-24
1044180	PYCR2	A_24_P165259	29653	pyrroline-5-carboxylate reductase family; member 2	29920	0.553002	9.05907e-26
1051839	S100A11	A_23_P145863	6249	S100 calcium binding protein A11	6282	0.552947	2.03535e-21
1040532	HOMEZ	A_24_P40594	36867	homeobox and leucine zipper encoding	57594	0.552793	3.39466e-15
1025631	GTF2I	A_24_P95007	2952	general transcription factor IIi	2969	0.552711	1.52155e-21
1015385	SNX29	CUST_4991_PI416261804	60130	sorting nexin 29	92017	0.552667	2.70562e-18
1024984	OS9	A_24_P270166	10798	osteosarcoma amplified 9; endoplasmic reticulum lectin	10956	0.552126	2.46157e-23
1048015	CD302	A_23_P131435	9792	CD302 molecule	9936	0.551978	5.37824e-30
1050555	TTPA	A_24_P252462	7231	tocopherol (alpha) transfer protein	7274	0.551816	7.00723e-19
1049120	PLOD3	A_23_P168788	8877	procollagen-lysine; 2-oxoglutarate 5-dioxygenase 3	8985	0.551723	4.48164e-32
1048864	SLC24A1	A_23_P205910	9063	solute carrier family 24 (sodium/potassium/calcium exchanger); member 1	9187	0.55172	1.07694e-15
1018148	AMIGO2	A_23_P14083	110355	adhesion molecule with Ig-like domain 2	347902	0.551565	2.60001e-26
1015620	RASAL3	A_23_P79069	41450	RAS protein activator like 3	64926	0.551535	4.3792e-24
1046397	XPOT	A_32_P13719	11099	exportin; tRNA (nuclear export receptor for tRNAs)	11260	0.551486	3.93293e-20
1045330	BAMBI	A_23_P52207	25554	BMP and activin membrane-bound inhibitor homolog (Xenopus laevis)	25805	0.551485	2.26499e-31
1018927	EIF2AK2	A_23_P142750	5578	eukaryotic translation initiation factor 2-alpha kinase 2	5610	0.551463	6.46219e-22
1038122	NUDT12	A_23_P259090	57836	nudix (nucleoside diphosphate linked moiety X)-type motif 12	83594	0.551291	7.12987e-24
1011318	DPH3P1	A_23_P258814	1000575	DPH3; KTI11 homolog (S. cerevisiae) pseudogene 1	100132911	0.551251	1.63483e-22
1012558	SRP54	CUST_13699_PI416261804	6689	signal recognition particle 54kDa	6729	0.551228	1.22749e-13
1054208	RAB8A	A_23_P164752	4193	RAB8A; member RAS oncogene family	4218	0.55108	2.24013e-25
1034762	C12orf66	CUST_5922_PI416261804	80381	chromosome 12 open reading frame 66	144577	0.551067	4.56703e-16
1013214	PLXNB1	CUST_15857_PI416261804	5332	plexin B1	5364	0.55105	1.16823e-15
1018711	CPSF7	A_23_P116376	55672	cleavage and polyadenylation specific factor 7; 59kDa	79869	0.551001	2.35973e-14
1016564	LOC643856	A_32_P160039	168991	similar to hCG2026922	643856	0.550967	7.28371e-24
1040095	XPNPEP3	A_23_P218793	40572	X-prolyl aminopeptidase (aminopeptidase P) 3; putative	63929	0.550874	7.70798e-12
1045034	C1orf144	A_24_P405054	25848	chromosome 1 open reading frame 144	26099	0.550823	5.49312e-25
1025264	RFFL	A_23_P330209	78652	ring finger and FYVE-like domain containing E3 ubiquitin protein ligase	117584	0.550815	7.22358e-31
1027908	CREM	A_24_P171075	1381	cAMP responsive element modulator	1390	0.550724	1.41125e-27
1046491	WBP4	A_23_P140035	11033	WW domain binding protein 4 (formin binding protein 21)	11193	0.550606	3.31039e-21
1031555	SLC27A1	A_23_P131111	119630	solute carrier family 27 (fatty acid transporter); member 1	376497	0.550586	2.79879e-18
1053843	NDUFA3	CUST_15851_PI416261804	4670	NADH dehydrogenase (ubiquinone) 1 alpha subcomplex; 3; 9kDa	4696	0.550523	8.87096e-22
1024179	ERBB3	CUST_1390_PI416379584	2050	v-erb-b2 erythroblastic leukemia viral oncogene homolog 3 (avian)	2065	0.550391	3.08606e-34
1048276	CLINT1	A_24_P12149	9541	clathrin interactor 1	9685	0.550274	2.75598e-19
1070376	ZEB2	A_24_P367454	9695	zinc finger E-box binding homeobox 2	9839	0.550268	1.39914e-24
1030637	SEMA3B	A_23_P132718	7823	sema domain; immunoglobulin domain (Ig); short basic domain; secreted; (semaphorin) 3B	7869	0.550245	2.3243e-25
1052265	RBMS1	A_23_P431410	5905	RNA binding motif; single stranded interacting protein 1	5937	0.550133	1.13434e-33
1038354	SGPP1	A_23_P347048	57246	sphingosine-1-phosphate phosphatase 1	81537	0.550095	5.77122e-12
1016189	GGTA1	A_23_P112452	2665	glycoprotein; alpha-galactosyltransferase 1 pseudogene	2681	0.550088	1.82049e-25
1036581	FANK1	A_23_P115785	60193	fibronectin type III and ankyrin repeat domains 1	92565	0.549936	2.36574e-31
1038008	TMEM120A	A_23_P259632	58096	transmembrane protein 120A	83862	0.549903	5.92214e-26
1033580	NSMCE1	CUST_5368_PI416261804	83477	non-SMC element 1 homolog (S. cerevisiae)	197370	0.54989	2.06013e-22
1057910	CSF2RA	A_23_P501985	1427	colony stimulating factor 2 receptor; alpha; low-affinity (granulocyte-macrophage)	1438	0.549472	1.36939e-21
1022575	BBS9	A_23_P82351	26986	Bardet-Biedl syndrome 9	27241	0.549461	3.07328e-16
1026390	POLR2J2	A_23_P215669	89889	polymerase (RNA) II (DNA directed) polypeptide J2	246721	0.549377	1.49241e-18
1049040	PSTPIP1	A_23_P48997	8931	proline-serine-threonine phosphatase interacting protein 1	9051	0.549249	3.66672e-31
1054134	MLLT1	A_24_P151295	4273	myeloid/lymphoid or mixed-lineage leukemia (trithorax homolog; Drosophila); translocated to; 1	4298	0.549096	1.91306e-19
1041490	PSENEN	CUST_14486_PI416261804	35139	presenilin enhancer 2 homolog (C. elegans)	55851	0.549094	1.76318e-18
1051595	SIX3	CUST_15265_PI416261804	6460	SIX homeobox 3	6496	0.549047	8.44402e-31
1030337	STOM	A_23_P255263	2025	stomatin	2040	0.549022	1.58841e-09
1012996	FAM54B	CUST_7029_PI416261804	35464	family with sequence similarity 54; member B	56181	0.548825	1.58077e-22
1038619	SPSB1	A_24_P96961	55977	splA/ryanodine receptor domain and SOCS box containing 1	80176	0.548797	3.3226e-30
1033967	NAGS	A_23_P406187	81540	N-acetylglutamate synthase	162417	0.548776	5.01379e-18
1022157	ERP29	CUST_13109_PI416261804	10803	endoplasmic reticulum protein 29	10961	0.548696	1.75116e-25
1055784	HADHA	A_24_P353964	3013	hydroxyacyl-CoA dehydrogenase/3-ketoacyl-CoA thiolase/enoyl-CoA hydratase (trifunctional protein); alpha subunit	3030	0.548679	1.42754e-23
1056350	GNAL	A_24_P339436	2757	guanine nucleotide binding protein (G protein); alpha activating activity polypeptide; olfactory type	2774	0.548591	3.11962e-21
1047085	GNA13	A_23_P78281	10525	guanine nucleotide binding protein (G protein); alpha 13	10672	0.548531	1.49597e-21
1020123	RCC1	A_24_P930442	1096	regulator of chromosome condensation 1	1104	0.548457	6.26608e-12
1046411	GPR44	A_23_P161918	11090	prostaglandin D2 receptor 2	11251	0.548381	1.7571e-18
1049856	BRAP	A_23_P53614	8257	BRCA1 associated protein	8315	0.54838	8.64308e-17
1041601	EXOC2	CUST_8978_PI416261804	35059	exocyst complex component 2	55770	0.548336	4.74832e-15
1051695	SELPLG	A_23_P64860	6368	selectin P ligand	6404	0.548003	7.09356e-34
1018395	LOC100129034	A_32_P91042	1014485	uncharacterized LOC100129034	100129034	0.547753	8.70724e-26
1012726	IGSF5	CUST_380_PI416261804	80846	immunoglobulin superfamily; member 5	150084	0.547586	2.23631e-30
1010645	LOH12CR2	A_32_P89730	1000194	loss of heterozygosity; 12; chromosomal region 2 (non-protein coding)	503693	0.547439	9.57199e-14
1043141	WBP11	CUST_1140_PI416261804	31209	WW domain binding protein 11	51729	0.547071	2.10872e-18
1022328	APLNR	CUST_14456_PI416261804	184	apelin receptor	187	0.547026	1.87925e-24
1014864	ATP10B	CUST_7972_PI416261804	22875	ATPase; class V; type 10B	23120	0.546981	1.13916e-30
1036487	SP140L	A_24_P337012	60273	SP140 nuclear body protein-like	93349	0.54692	9.75006e-21
1021289	ACBD5	A_23_P97795	60051	acyl-CoA binding domain containing 5	91452	0.546831	1.03285e-24
1015943	LOC389458	A_32_P171143	123466	uncharacterized LOC389458	389458	0.546823	6.74458e-26
1057979	CRABP1	A_23_P117882	1372	cellular retinoic acid binding protein 1	1381	0.546809	5.92006e-28
1050443	UQCRB	A_23_P31671	7338	ubiquinol-cytochrome c reductase binding protein	7381	0.546694	3.25565e-30
1020473	CCDC152	CUST_6771_PI416261804	1003752	coiled-coil domain containing 152	100129792	0.546673	4.28835e-17
1016219	C11orf88	A_24_P16383	124976	chromosome 11 open reading frame 88	399949	0.546481	5.55831e-21
1051728	SDC2	A_24_P380734	6347	syndecan 2	6383	0.546366	4.31282e-25
1017698	CDKN1C	A_23_P428129	1022	cyclin-dependent kinase inhibitor 1C (p57; Kip2)	1028	0.546301	3.9218e-31
1057821	CX3CR1	A_23_P407565	1513	chemokine (C-X3-C motif) receptor 1	1524	0.546121	6.48923e-17
1018306	LOC100287161	CUST_4369_PI416261804	1003237	hypothetical protein LOC100287161	100287161	0.546055	8.11442e-14
1046171	MSRB2	A_23_P97932	22677	methionine sulfoxide reductase B2	22921	0.546045	3.34742e-32
1050024	SHFM1	A_23_P42664	7933	split hand/foot malformation (ectrodactyly) type 1	7979	0.545921	8.64103e-27
1018001	MIR100HG	A_24_P794447	124981	mir-100-let-7a-2 cluster host gene (non-protein coding)	399959	0.545916	1.2095e-22
1042904	ARMCX6	A_32_P104460	33761	armadillo repeat containing; X-linked 6	54470	0.545892	9.03164e-21
1029693	MRPL52	A_24_P409330	78909	mitochondrial ribosomal protein L52	122704	0.545784	2.95367e-28
1026580	MFAP3L	A_23_P58188	9704	microfibrillar-associated protein 3-like	9848	0.545754	2.49723e-17
1053654	NOTCH1	A_23_P60387	4820	notch 1	4851	0.545714	1.55567e-20
1012318	MID1IP1	CUST_44_PI416383280	37340	MID1 interacting protein 1	58526	0.545704	1.64129e-26
1012306	BTG3	CUST_15896_PI416261804	10792	BTG family; member 3	10950	0.545594	3.59558e-27
1029229	PRR5	A_23_P80382	34904	proline rich 5 (renal)	55615	0.545452	2.48329e-21
1059132	APOE	A_23_P164650	345	apolipoprotein E	348	0.545298	9.50098e-30
1043994	ATP6V0A4	A_23_P215111	30107	ATPase; H+ transporting; lysosomal V0 subunit a4	50617	0.545251	1.01722e-20
1058440	ENTPD5	A_23_P117580	952	ectonucleoside triphosphate diphosphohydrolase 5	957	0.54524	1.3613e-25
1058954	ATP5I	A_23_P125420	518	ATP synthase; H+ transporting; mitochondrial Fo complex; subunit E	521	0.545232	2.22505e-24
1028801	TMEM41B	CUST_1624_PI416261804	133247	transmembrane protein 41B	440026	0.545221	3.54671e-21
1029735	CACNA2D4	CUST_131_PI416408490	60293	calcium channel; voltage-dependent; alpha 2/delta subunit 4	93589	0.545123	2.50732e-18
1053692	NKX3-1	A_23_P157545	4793	NK3 homeobox 1	4824	0.545075	5.43115e-25
1045320	FAM19A5	A_24_P560663	25566	family with sequence similarity 19 (chemokine (C-C motif)-like); member A5	25817	0.544962	6.01238e-32
1048977	NMI	A_23_P154235	8988	N-myc (and STAT) interactor	9111	0.544788	3.03952e-07
1023061	RBPMS	A_23_P71316	10872	RNA binding protein with multiple splicing	11030	0.544773	1.66577e-24
1067038	HOXD-AS1	A_24_P307004	125403	HOXD cluster antisense RNA 1 (non-protein coding)	401022	0.544753	2.08573e-16
1042134	EXD2	A_23_P205296	34507	exonuclease 3'-5' domain containing 2	55218	0.544661	1.5016e-16
1019372	FHL1	A_23_P217326	2258	four and a half LIM domains 1	2273	0.54456	1.19635e-13
1046366	CYP4F8	A_23_P131060	11122	cytochrome P450; family 4; subfamily F; polypeptide 8	11283	0.544481	1.08012e-20
1016973	CTNNA3	A_23_P73117	28855	catenin (cadherin-associated protein); alpha 3	29119	0.544469	1.23565e-31
1025462	SPN	A_23_P433760	6653	sialophorin	6693	0.54426	1.07955e-13
1039422	C19orf50	A_23_P50722	54876	KxDL motif containing 1	79036	0.544182	4.49231e-25
1031154	C7orf61	CUST_54_PI416261804	126083	chromosome 7 open reading frame 61	402573	0.544066	3.14191e-28
1047628	IGSF6	A_23_P106629	10115	immunoglobulin superfamily; member 6	10261	0.544061	2.49738e-19
1048074	FCHSD2	A_23_P368278	9729	FCH and double SH3 domains 2	9873	0.543885	2.56775e-30
1034812	LAYN	A_23_P127565	80335	layilin	143903	0.543726	5.60642e-29
1031488	AC005301.1	CUST_156_PI417507815	122624	transmembrane phosphatase with tensin homology pseudogene 1	387590	0.543624	7.20563e-16
1025820	DAPL1	A_23_P165598	60148	death associated protein-like 1	92196	0.543599	1.39745e-27
1045255	DCAF13	A_23_P215875	25628	DDB1 and CUL4 associated factor 13	25879	0.543493	1.62161e-15
1017734	LOC729088	A_32_P36143	180846	uncharacterized LOC729088	729088	0.543476	2.51407e-27
1036075	C20orf108	A_24_P399680	77744	family with sequence similarity 210; member B	116151	0.543399	5.79887e-21
1039804	HIAT1	A_23_P45851	41227	hippocampus abundant transcript 1	64645	0.543063	1.74512e-13
1027312	VEGFA	A_23_P70398	7379	vascular endothelial growth factor A	7422	0.543017	6.03119e-32
1034981	S100A16	A_23_P147918	79949	S100 calcium binding protein A16	140576	0.542938	3.88568e-14
1052590	PSEN1	A_23_P340728	5631	presenilin 1	5663	0.54292	1.40582e-15
1052158	RNASEL	CUST_15906_PI416261804	6009	ribonuclease L (2';5'-oligoisoadenylate synthetase-dependent)	6041	0.542821	4.45631e-25
1016327	APOL3	A_23_P29237	56604	apolipoprotein L; 3	80833	0.542764	8.65821e-22
1023124	RAD51L1	A_23_P48481	5858	RAD51 homolog B (S. cerevisiae)	5890	0.542758	7.13296e-26
1043575	PIPOX	CUST_14807_PI416261804	30749	pipecolic acid oxidase	51268	0.542747	8.67928e-28
1021182	LILRP2	A_23_P27781	55005	leukocyte immunoglobulin-like receptor pseudogene 2	79166	0.542707	2.88271e-25
1056935	FLI1	A_24_P355649	2297	Friend leukemia virus integration 1	2313	0.542617	4.47046e-26
1027978	ATP11C	A_23_P251730	94868	ATPase; class VI; type 11C	286410	0.542469	6.86228e-30
1031738	LCE1E	CUST_67_PI416383280	110628	late cornified envelope 1E	353135	0.542427	4.26791e-26
1033890	C1orf55	CUST_5453_PI416261804	81615	SDE2 telomere maintenance homolog (S. pombe)	163859	0.542385	1.45154e-24
1024392	FAM47C	A_32_P158417	135388	family with sequence similarity 47; member C	442444	0.542346	1.84069e-19
1052030	RPL26	A_32_P137461	6122	ribosomal protein L26	6154	0.542346	3.47083e-21
1010471	TMEM64	A_32_P18723	81742	transmembrane protein 64	169200	0.542345	4.27864e-20
1039642	SLC30A5	CUST_6827_PI416261804	41448	solute carrier family 30 (zinc transporter); member 5	64924	0.542318	8.72036e-20
1050732	TSPAN8	A_23_P36531	7060	tetraspanin 8	7103	0.542212	7.67146e-30
1052367	RAB5B	CUST_7038_PI416261804	5837	RAB5B; member RAS oncogene family	5869	0.542179	2.89206e-13
1017148	LOC100292489	A_23_P114210	1021987	similar to POU domain; class 3; transcription factor 4	100292489	0.542044	5.12624e-25
1052458	QSOX1	A_23_P12463	5736	quiescin Q6 sulfhydryl oxidase 1	5768	0.541947	1.82705e-20
1032449	C19orf63	CUST_392_PI416261804	94271	ER membrane protein complex subunit 10	284361	0.541914	9.06858e-26
1041615	TMEM30A	A_23_P70290	35043	transmembrane protein 30A	55754	0.54191	2.73933e-18
1045322	ATXN10	A_32_P162760	25563	ataxin 10	25814	0.541898	5.35819e-16
1050095	DAP3	CUST_14617_PI416261804	7772	death associated protein 3	7818	0.541894	3.46917e-16
1013332	CCDC102B	A_24_P59799	55642	coiled-coil domain containing 102B	79839	0.541779	2.49359e-29
1058113	PLK3	A_23_P51646	1254	polo-like kinase 3	1263	0.541751	4.57884e-36
1039466	C7orf49	A_23_P8380	54836	chromosome 7 open reading frame 49	78996	0.541726	4.88231e-30
1018908	GJB6	A_23_P2745	10646	gap junction protein; beta 6; 30kDa	10804	0.54164	5.19394e-07
1038953	CLMN	A_32_P167471	55592	calmin (calponin-like; transmembrane)	79789	0.541613	4.81045e-25
1041714	IWS1	CUST_10934_PI416261804	34966	IWS1 homolog (S. cerevisiae)	55677	0.541549	9.0075e-30
1035058	OR13C5	CUST_239_PI416379584	79756	olfactory receptor; family 13; subfamily C; member 5	138799	0.541308	1.03403e-28
1013462	NDE1	A_23_P206901	34109	nudE nuclear distribution E homolog 1 (A. nidulans)	54820	0.541177	6.79706e-25
1045114	ZZZ3	A_23_P11507	25758	zinc finger; ZZ-type containing 3	26009	0.541073	1.71407e-24
1012151	BANF1	CUST_9724_PI416261804	8738	barrier to autointegration factor 1	8815	0.540969	1.28714e-15
1053954	MYBPH	A_23_P148737	4582	myosin binding protein H	4608	0.540771	1.95672e-24
1029099	TRIM61	CUST_1098_PI416379584	124356	tripartite motif containing 61	391712	0.540571	2.60162e-20
1047176	ST6GALNAC2	A_23_P49499	10463	ST6 (alpha-N-acetyl-neuraminyl-2;3-beta-galactosyl-1;3)-N-acetylgalactosaminide alpha-2;6-sialyltransferase 2	10610	0.540494	1.01845e-19
1051713	SDHD	A_23_P138967	6356	succinate dehydrogenase complex; subunit D; integral membrane protein	6392	0.54049	6.1095e-27
1052197	RGS10	A_23_P138717	5969	regulator of G-protein signaling 10	6001	0.54036	1.14129e-07
1026947	CD79A	A_23_P107735	968	CD79a molecule; immunoglobulin-associated alpha	973	0.540138	7.79664e-29
1037252	TMEM87B	A_23_P91076	59100	transmembrane protein 87B	84910	0.540123	2.50012e-11
1023758	PCTK3	CUST_8057_PI416261804	5097	cyclin-dependent kinase 18	5129	0.539947	8.26604e-21
1040199	CCDC90B	A_23_P162127	37952	coiled-coil domain containing 90B	60492	0.53989	5.43553e-22
1050098	CSDE1	A_23_P74595	7766	cold shock domain containing E1; RNA-binding	7812	0.539664	1.39107e-23
1054422	MAG	CUST_14405_PI416261804	4074	myelin associated glycoprotein	4099	0.539612	9.94416e-30
1050499	AC087742.2	A_24_P296520	7283	ubiquitin-conjugating enzyme E2G 1	7326	0.539584	4.30152e-23
1040583	TAOK1	CUST_9956_PI416261804	36824	TAO kinase 1	57551	0.539468	1.29522e-18
1029699	DOCK7	A_24_P203622	59596	dedicator of cytokinesis 7	85440	0.53939	5.80107e-26
1016462	CASKIN2	A_23_P44363	36786	CASK interacting protein 2	57513	0.539288	3.59947e-19
1024213	KIAA1279	CUST_6322_PI416261804	25877	KIAA1279	26128	0.539224	2.55665e-16
1025588	PECI	A_23_P156852	10308	enoyl-CoA delta isomerase 2	10455	0.539202	4.05773e-20
1025343	AL023882.1	CUST_5_PI416379584	122875	proline rich 25	388199	0.539083	5.45135e-15
1052999	PLCB2	CUST_11282_PI416261804	5298	phospholipase C; beta 2	5330	0.538987	2.23166e-12
1053780	NEDD4	A_32_P160883	4708	neural precursor cell expressed; developmentally down-regulated 4; E3 ubiquitin protein ligase	4734	0.538955	3.55416e-19
1051859	RYR3	A_23_P94838	6230	ryanodine receptor 3	6263	0.538943	4.38353e-22
1055446	HSD17B4	A_23_P92954	3275	hydroxysteroid (17-beta) dehydrogenase 4	3295	0.538905	1.88423e-25
1028385	MUC4	A_24_P239176	4559	mucin 4; cell surface associated	4585	0.538896	4.2316e-16
1040940	PLSCR3	A_23_P49597	36326	phospholipid scramblase 3	57048	0.538892	1.36793e-26
1017393	INCA1	CUST_1331_PI416379584	122923	inhibitor of CDK; cyclin A1 interacting protein 1	388324	0.538739	1.82178e-16
1052314	RAN	A_32_P125233	5869	RAN; member RAS oncogene family	5901	0.538679	1.48474e-18
1024738	RIBC1	A_23_P73667	81417	RIB43A domain with coiled-coils 1	158787	0.538551	6.78332e-22
1045585	SLC16A8	A_23_P155079	23293	solute carrier family 16; member 8 (monocarboxylic acid transporter 3)	23539	0.538529	7.95791e-27
1059316	JAG1	CUST_13510_PI416261804	179	jagged 1	182	0.53838	7.45591e-14
1033370	SUSD3	A_23_P401076	83733	sushi domain containing 3	203328	0.538247	1.10179e-26
1018121	ZNF195	A_23_P252748	7704	zinc finger protein 195	7748	0.53821	1.91441e-17
1052772	PPP2R2A	CUST_8931_PI416261804	5488	protein phosphatase 2; regulatory subunit B; alpha	5520	0.538155	9.38373e-10
1054090	ALDH6A1	A_23_P128967	4303	aldehyde dehydrogenase 6 family; member A1	4329	0.538146	1.39705e-16
1057828	CTSS	A_23_P46141	1509	cathepsin S	1520	0.538108	3.30792e-24
1050953	CNTN2	A_23_P63557	6860	contactin 2 (axonal)	6900	0.538076	2.27459e-21
1040143	BCAN	A_23_P160607	40470	brevican	63827	0.538071	9.08991e-19
1027289	SDCBP	A_23_P157580	6350	syndecan binding protein (syntenin)	6386	0.537759	5.55913e-14
1042482	RNF125	A_23_P101141	34230	ring finger protein 125; E3 ubiquitin protein ligase	54941	0.537677	1.16887e-24
1029529	ZDHHC9	A_23_P148057	30596	zinc finger; DHHC-type containing 9	51114	0.5376	3.67623e-25
1059359	PARP1	A_23_P114783	139	poly (ADP-ribose) polymerase 1	142	0.537594	7.30606e-26
1050567	TTC1	A_23_P19164	7222	tetratricopeptide repeat domain 1	7265	0.537586	2.41447e-15
1027242	OR5L2	A_24_P258235	26086	olfactory receptor; family 5; subfamily L; member 2	26338	0.537586	4.0662e-29
1054023	MT1A	A_23_P54840	4463	metallothionein 1A	4489	0.537256	6.52134e-17
1020293	ARHGAP23	CUST_4013_PI416261804	36909	Rho GTPase activating protein 23	57636	0.537252	7.91663e-27
1015660	C21ORF119	A_23_P29023	59186	chromosome 21 open reading frame 119	84996	0.537248	4.86579e-20
1027396	AP2B1	A_23_P55149	160	adaptor-related protein complex 2; beta 1 subunit	163	0.537222	7.47125e-15
1020856	DMRTC2	CUST_1435_PI416261804	40589	DMRT-like family C2	63946	0.537026	1.25179e-23
1034088	MOSPD2	A_23_P406986	81413	motile sperm domain containing 2	158747	0.536869	1.94523e-18
1055184	IFIT2	A_23_P24004	3413	interferon-induced protein with tetratricopeptide repeats 2	3433	0.53656	1.38802e-25
1046729	C10orf116	A_23_P161439	10816	chromosome 10 open reading frame 116	10974	0.536505	5.82294e-14
1056390	GLI3	A_23_P111531	2720	GLI family zinc finger 3	2737	0.536332	3.27302e-15
1045636	MACF1	A_24_P418637	23254	microtubule-actin crosslinking factor 1	23499	0.536081	3.85009e-23
1055191	IFI27	A_23_P48513	3409	interferon; alpha-inducible protein 27	3429	0.536003	2.56533e-23
1030609	FXYD5	A_23_P130995	33132	FXYD domain containing ion transport regulator 5	53827	0.535826	3.8907e-22
1037307	CBR4	CUST_9154_PI416261804	59059	carbonyl reductase 4	84869	0.535768	8.67865e-13
1049544	KHSRP	A_24_P134235	8504	KH-type splicing regulatory protein	8570	0.53563	1.12733e-18
1030927	CD97	A_23_P502312	971	CD97 molecule	976	0.535609	2.03518e-28
1036397	TSGA14	A_23_P111413	61002	centrosomal protein 41kDa	95681	0.535555	2.48245e-08
1018368	GYG2	A_23_P217704	8829	glycogenin 2	8908	0.53548	2.72964e-17
1046699	CCDC85B	CUST_612_PI416261804	10849	coiled-coil domain containing 85B	11007	0.535443	7.56378e-16
1057482	DSC2	A_23_P4494	1812	desmocollin 2	1824	0.535401	2.8618e-14
1049671	CDC42BPA	A_24_P205458	8412	CDC42 binding protein kinase alpha (DMPK-like)	8476	0.535365	4.48174e-23
1045340	SLC39A6	A_23_P50167	25549	solute carrier family 39 (zinc transporter); member 6	25800	0.535333	2.70356e-10
1055080	IL3RA	A_32_P217750	3538	interleukin 3 receptor; alpha (low affinity)	3563	0.535201	8.1502e-36
1037062	SLC45A3	A_24_P208345	59573	solute carrier family 45; member 3	85414	0.535191	2.66867e-29
1019194	PHLDB1	A_23_P24555	22942	pleckstrin homology-like domain; family B; member 1	23187	0.535189	9.78894e-20
1035679	LSM12	A_32_P95537	79026	LSM12 homolog (S. cerevisiae)	124801	0.535158	5.79141e-14
1030930	MYOF	A_23_P86682	26257	myoferlin	26509	0.534855	8.82898e-19
1020517	CMKLR1	A_23_P105461	1231	chemokine-like receptor 1	1240	0.534689	1.66609e-16
1055863	GTF2H3	CUST_5525_PI416261804	2950	general transcription factor IIH; polypeptide 3; 34kDa	2967	0.534605	3.52124e-17
1050348	WNT6	A_23_P119916	7432	wingless-type MMTV integration site family; member 6	7475	0.534555	9.25428e-23
1030819	ANXA2	A_32_P94798	299	annexin A2	302	0.53452	1.44468e-24
1058489	CD4	A_24_P295999	915	CD4 molecule	920	0.534364	2.36059e-18
1054943	ITGA2	A_23_P70161	3648	integrin; alpha 2 (CD49B; alpha 2 subunit of VLA-2 receptor)	3673	0.534364	1.32591e-27
1042103	OGFOD1	CUST_7456_PI416261804	34528	2-oxoglutarate and iron-dependent oxygenase domain containing 1	55239	0.534363	7.19186e-16
1055188	IFI35	A_23_P152782	3410	interferon-induced protein 35	3430	0.534203	7.71911e-20
1044418	CDH19	A_23_P38735	28249	cadherin 19; type 2	28513	0.534148	7.56635e-29
1050503	UBE2D1	A_24_P13032	7278	ubiquitin-conjugating enzyme E2D 1	7321	0.534128	1.40647e-13
1014100	ASRGL1	A_23_P203392	55951	asparaginase like 1	80150	0.534118	7.25507e-26
1028147	FBXO7	CUST_11327_PI416261804	25542	F-box protein 7	25793	0.534091	1.59251e-21
1017489	AZI2	CUST_706_PI416573500	40944	5-azacytidine induced 2	64343	0.533709	1.71333e-23
1052121	RPE65	CUST_16137_PI416261804	6089	retinal pigment epithelium-specific protein 65kDa	6121	0.533699	1.49761e-33
1015373	PAIP2B	A_24_P860797	125373	poly(A) binding protein interacting protein 2B	400961	0.533637	9.92321e-27
1020026	IRAK4	A_23_P13978	30617	interleukin-1 receptor-associated kinase 4	51135	0.533585	5.55613e-16
1057289	ELAVL1	A_23_P208477	1979	ELAV (embryonic lethal; abnormal vision; Drosophila)-like 1 (Hu antigen R)	1994	0.533579	7.06042e-17
1016907	SLC15A3	A_23_P75786	30777	solute carrier family 15; member 3	51296	0.533374	3.93801e-13
1027291	ATP11A	A_24_P161973	23005	ATPase; class VI; type 11A	23250	0.533352	8.49617e-29
1016309	PLCD1	A_23_P80739	5301	phospholipase C; delta 1	5333	0.533221	5.78874e-19
1026432	FNBP1L	A_24_P366967	34163	formin binding protein 1-like	54874	0.533073	6.35214e-19
1045132	REXO2	A_24_P316364	25745	REX2; RNA exonuclease 2 homolog (S. cerevisiae)	25996	0.533038	2.62751e-26
1038496	TRAF3IP3	A_23_P334414	56143	TRAF3 interacting protein 3	80342	0.533015	1.23401e-22
1020864	MUC3B	A_23_P349147	37147	mucin 3B; cell surface associated	57876	0.532927	1.38879e-16
1054015	MT1H	A_23_P163782	4470	metallothionein 1H	4496	0.532917	1.50652e-17
1035029	APOOL	A_23_P136986	79801	apolipoprotein O-like	139322	0.53291	2.35826e-11
1030380	RESP18	CUST_2698_PI416261804	123261	regulated endocrine-specific protein 18 homolog (rat)	389075	0.532599	2.56621e-16
1049709	SDPR	A_23_P72668	8376	serum deprivation response	8436	0.532578	2.2044e-23
1017231	LOC100132944	CUST_4006_PI416261804	1000027	similar to hCG2045457	100132944	0.53244	6.6069e-16
1052788	PPP1R3C	A_23_P35414	5475	protein phosphatase 1; regulatory subunit 3C	5507	0.532437	1.16727e-12
1045665	TRAM1	A_23_P112135	23226	translocation associated membrane protein 1	23471	0.532344	2.61907e-27
1019492	EEF1A1P12	A_32_P44316	151583	eukaryotic translation elongation factor 1 alpha 1 pseudogene 12	644604	0.532166	2.98299e-19
1023695	CCNG1	CUST_10898_PI416261804	895	cyclin G1	900	0.532106	1.51606e-28
1042444	TTC12	A_23_P24535	34259	tetratricopeptide repeat domain 12	54970	0.531962	3.75422e-24
1052393	PYGL	A_23_P48676	5804	phosphorylase; glycogen; liver	5836	0.531961	3.61892e-24
1014636	CANT1	A_24_P116669	79010	calcium activated nucleotidase 1	124583	0.531933	1.69257e-17
1051127	SSB	CUST_14601_PI416261804	6701	Sjogren syndrome antigen B (autoantigen La)	6741	0.53185	1.45639e-12
1036732	FAM113B	A_23_P36888	60056	PC-esterase domain containing 1B	91523	0.531819	7.28101e-24
1059047	ARSF	A_23_P304304	413	arylsulfatase F	416	0.531774	1.67525e-15
1016536	LOC100129201	CUST_3591_PI416261804	1002733	proline rich 13 pseudogene	100129201	0.531668	1.59031e-12
1054928	ITGAX	A_23_P312132	3662	integrin; alpha X (complement component 3 receptor 4 subunit)	3687	0.531535	3.59226e-06
1044303	TMEM208	A_23_P206369	28836	transmembrane protein 208	29100	0.531509	2.0644e-23
1019876	ANK2	A_23_P133068	284	ankyrin 2; neuronal	287	0.531413	4.75363e-11
1044605	RTDR1	A_23_P29153	26901	rhabdoid tumor deletion region gene 1	27156	0.531382	3.98677e-20
1039335	PPDPF	A_23_P120364	54983	pancreatic progenitor cell differentiation and proliferation factor homolog (zebrafish)	79144	0.53137	1.43361e-26
1029348	GSTM1	A_23_P115407	2927	glutathione S-transferase mu 1	2944	0.531337	3.20992e-20
1042519	LIME1	CUST_12765_PI416261804	34212	Lck interacting transmembrane adaptor 1	54923	0.530907	1.13291e-27
1033646	PLAC4	A_32_P216241	82746	placenta-specific 4	191585	0.530803	1.92235e-15
1058358	CDKN1A	A_23_P59210	1020	cyclin-dependent kinase inhibitor 1A (p21; Cip1)	1026	0.530794	6.1291e-17
1016411	AC074286.1	A_24_P400172	1002387	uncharacterized LOC100130691	100130691	0.530766	2.75995e-21
1049731	BCAR3	CUST_7581_PI416261804	8354	breast cancer anti-estrogen resistance 3	8412	0.530666	3.94638e-32
1058656	CA2	A_23_P8913	756	carbonic anhydrase II	760	0.530447	2.37963e-29
1031983	ANKRD34B	CUST_546_PI416261804	109803	ankyrin repeat domain 34B	340120	0.53044	6.86247e-17
1016381	RPS2P32	A_23_P157196	90345	ribosomal protein S2 pseudogene 32	256355	0.530399	5.35276e-23
1033508	ARL13B	A_24_P328668	83598	ADP-ribosylation factor-like 13B	200894	0.530392	5.13397e-17
1059266	ALDH3B1	A_24_P218688	218	aldehyde dehydrogenase 3 family; member B1	221	0.530369	9.86116e-16
1019736	SERPINA1	A_23_P218111	5233	serpin peptidase inhibitor; clade A (alpha-1 antiproteinase; antitrypsin); member 1	5265	0.530259	2.10335e-18
1017267	AC093726.2	CUST_629_PI417507815	1002948	uncharacterized LOC100132707	100132707	0.530235	4.37357e-23
1053296	PCYT1A	A_23_P252681	5098	phosphate cytidylyltransferase 1; choline; alpha	5130	0.530212	2.25617e-19
1059264	ALDH9A1	A_24_P385280	220	aldehyde dehydrogenase 9 family; member A1	223	0.530181	1.43291e-16
1021317	PVRL2	A_23_P208293	5787	poliovirus receptor-related 2 (herpesvirus entry mediator B)	5819	0.530151	4.11401e-07
1013650	HDGF	CUST_12821_PI416261804	3051	hepatoma-derived growth factor	3068	0.53011	4.14587e-27
1020727	RPL23AP53	A_24_P323628	167802	ribosomal protein L23a pseudogene 53	644128	0.530101	1.09699e-20
1050941	TBX2	A_23_P164451	6869	T-box 2	6909	0.530057	6.07728e-27
1024202	CCNB3	A_23_P171107	59576	cyclin B3	85417	0.529512	2.89799e-24
1059404	ADARB2	A_23_P86751	102	adenosine deaminase; RNA-specific; B2	105	0.529461	6.88909e-31
1031441	C17orf82	CUST_462_PI416379584	122958	chromosome 17 open reading frame 82	388407	0.529434	2.06542e-27
1032274	PRR18	CUST_10098_PI416261804	94687	proline rich 18	285800	0.529357	2.62936e-29
1054484	LTBR	A_23_P53557	4030	lymphotoxin beta receptor (TNFR superfamily; member 3)	4055	0.529262	1.18465e-16
1015121	KPNA1	CUST_209_PI417507815	3811	karyopherin alpha 1 (importin alpha 5)	3836	0.529234	3.31854e-14
1038143	CHST9	CUST_11413_PI416261804	57782	carbohydrate (N-acetylgalactosamine 4-0) sulfotransferase 9	83539	0.529083	1.29976e-25
1057073	FANCF	CUST_9815_PI416261804	2173	Fanconi anemia; complementation group F	2188	0.529072	5.14525e-24
1014081	FLJ45445	A_24_P585004	124945	uncharacterized LOC399844	399844	0.529023	9.35005e-14
1050862	TF	A_23_P212500	6976	transferrin	7018	0.528848	9.04053e-24
1042729	IL17RD	A_32_P188860	34045	interleukin 17 receptor D	54756	0.528784	5.51614e-12
1045801	VPS39	A_23_P100103	23094	vacuolar protein sorting 39 homolog (S. cerevisiae)	23339	0.528776	7.60685e-11
1056256	GPR12	CUST_14107_PI416261804	2818	G protein-coupled receptor 12	2835	0.528707	2.21112e-22
1039985	FN3K	A_23_P89215	40755	fructosamine 3 kinase	64122	0.528695	3.5254e-17
1047720	TXNDC9	A_24_P263524	10044	thioredoxin domain containing 9	10190	0.528689	2.41801e-12
1051604	SILV	A_23_P2233	6454	premelanosome protein	6490	0.52859	6.11469e-14
1048814	IL32	A_23_P15146	9110	interleukin 32	9235	0.528577	7.13682e-25
1040031	GOLPH3	A_23_P156017	40716	golgi phosphoprotein 3 (coat-protein)	64083	0.528529	1.3545e-16
1015915	GCSH	A_23_P117933	2637	glycine cleavage system protein H (aminomethyl carrier)	2653	0.528475	7.72725e-22
1027360	C2orf64	CUST_560_PI416261804	149572	cytochrome C oxidase assembly factor 5	493753	0.528442	8.06241e-27
1044126	PRICKLE4	CUST_6641_PI416261804	29697	prickle homolog 4 (Drosophila)	29964	0.528384	4.18898e-32
1043458	POMP	A_23_P65254	30852	proteasome maturation protein	51371	0.528178	2.43429e-26
1030497	FNIP1	CUST_12857_PI416261804	61015	folliculin interacting protein 1	96459	0.528168	2.44943e-24
1031052	FCGR1B	CUST_14469_PI416261804	2195	Fc fragment of IgG; high affinity Ib; receptor (CD64)	2210	0.52815	8.49625e-14
1059227	AMFR	A_23_P141005	264	autocrine motility factor receptor; E3 ubiquitin protein ligase	267	0.527979	1.27598e-16
1023958	DCN	A_23_P64873	1622	decorin	1634	0.527966	2.09672e-24
1027570	BCL2	A_23_P352266	593	B-cell CLL/lymphoma 2	596	0.527959	1.11233e-17
1017041	ASAP3	A_23_P114689	34905	ArfGAP with SH3 domain; ankyrin repeat and PH domain 3	55616	0.527911	3.64423e-22
1035830	SP7	CUST_9824_PI416261804	78836	Sp7 transcription factor	121340	0.527677	5.40185e-20
1033361	ZNF449	CUST_6035_PI416261804	83749	zinc finger protein 449	203523	0.527594	7.30302e-20
1039002	CXorf36	A_23_P217168	55545	chromosome X open reading frame 36	79742	0.52754	9.4818e-24
1015245	ATP8A1	CUST_13116_PI416261804	10249	ATPase; aminophospholipid transporter (APLT); class I; type 8A; member 1	10396	0.52729	2.45298e-12
1023078	P2RY12	A_23_P143902	41377	purinergic receptor P2Y; G-protein coupled; 12	64805	0.527243	0.0425397
1025800	ZAK	A_23_P318300	31256	sterile alpha motif and leucine zipper containing kinase AZK	51776	0.527225	6.71166e-30
1022375	MRPL45P2	A_24_P67534	165045	mitochondrial ribosomal protein L45 pseudogene 2	653479	0.527167	2.96629e-26
1018127	TUBB2B	A_32_P3545	110335	tubulin; beta 2B class IIb	347733	0.527129	2.83533e-25
1051304	SMARCC1	A_23_P83453	6560	SWI/SNF related; matrix associated; actin dependent regulator of chromatin; subfamily c; member 1	6599	0.527108	9.67496e-26
1047750	SLC25A13	A_32_P157402	10020	solute carrier family 25 (aspartate/glutamate carrier); member 13	10165	0.527107	2.71457e-25
1016330	LOC100127891	A_32_P169906	1001561	uncharacterized LOC100127891	100127891	0.526968	6.46041e-15
1014158	DUSPP	CUST_3524_PI416261804	134644	dual specificity phosphatase pseudogene	441554	0.526939	7.27738e-20
1057583	DYNC1I2	A_23_P154108	1769	dynein; cytoplasmic 1; intermediate chain 2	1781	0.526913	3.62002e-28
1020163	ZMYND11	A_23_P75083	10613	zinc finger; MYND-type containing 11	10771	0.526808	6.61046e-22
1040202	PPCDC	A_23_P163428	37950	phosphopantothenoylcysteine decarboxylase	60490	0.526802	2.87992e-31
1035075	NACC2	A_23_P113825	79730	NACC family member 2; BEN and BTB (POZ) domain containing	138151	0.526766	4.79667e-31
1045200	PTPN23	A_24_P179316	25679	protein tyrosine phosphatase; non-receptor type 23	25930	0.526753	1.20021e-16
1020111	SAR1A	A_23_P127175	35960	SAR1 homolog A (S. cerevisiae)	56681	0.526707	4.62151e-28
1017570	LOC400590	CUST_305_PI417507815	125167	uncharacterized LOC400590	400590	0.526588	1.48652e-21
1056979	FHIT	A_23_P125164	2257	fragile histidine triad	2272	0.526582	1.51189e-20
1055636	HLCS	A_23_P304991	3123	holocarboxylase synthetase (biotin-(proprionyl-CoA-carboxylase (ATP-hydrolysing)) ligase)	3141	0.526553	6.54943e-17
1043626	ABI3	A_23_P141429	30707	ABI family; member 3	51225	0.526526	7.34952e-22
1020576	CPPED1	A_23_P77401	34602	calcineurin-like phosphoesterase domain containing 1	55313	0.526487	3.58202e-30
1014665	SLC1A4	A_23_P91151	6473	solute carrier family 1 (glutamate/neutral amino acid transporter); member 4	6509	0.526478	2.13463e-23
1039751	PARP12	A_23_P111804	41336	poly (ADP-ribose) polymerase family; member 12	64761	0.526459	2.07128e-20
1043158	GPRC5B	A_23_P324327	31184	G protein-coupled receptor; family C; group 5; member B	51704	0.52645	1.47195e-24
1048100	GAB2	A_23_P203743	9702	GRB2-associated binding protein 2	9846	0.526338	2.59468e-17
1055647	HLA-DRB5	A_23_P45099	3109	major histocompatibility complex; class II; DR beta 5	3127	0.526214	3.01312e-20
1044472	HTATSF1	CUST_10570_PI416261804	27081	HIV-1 Tat specific factor 1	27336	0.525995	1.30179e-28
1033303	ZCCHC24	A_23_P335452	85547	zinc finger; CCHC domain containing 24	219654	0.525905	9.44655e-25
1013730	MEF2BNB	A_24_P914940	171463	MEF2B neighbor	729991	0.525742	2.24723e-23
1048386	CYTIP	A_23_P90626	9452	cytohesin 1 interacting protein	9595	0.525735	8.4938e-25
1048798	DHRS3	A_23_P33759	9123	dehydrogenase/reductase (SDR family) member 3	9249	0.525722	1.09448e-12
1022048	ZNF404	CUST_1860_PI416261804	110019	zinc finger protein 404	342908	0.525685	8.9115e-19
1012654	NAT10	CUST_9749_PI416261804	34515	N-acetyltransferase 10 (GCN5-related)	55226	0.525672	3.43992e-19
1045659	QPRT	A_23_P218225	23230	quinolinate phosphoribosyltransferase	23475	0.525487	7.82243e-33
1044512	TP53TG5	A_23_P120428	27041	TP53 target 5	27296	0.525475	5.79193e-33
1010790	STARD8	A_23_P387630	9610	StAR-related lipid transfer (START) domain containing 8	9754	0.525115	7.37739e-24
1043826	RPS27L	A_23_P14734	30547	ribosomal protein S27-like	51065	0.525108	3.51255e-24
1043623	COPZ2	A_23_P101093	30708	coatomer protein complex; subunit zeta 2	51226	0.525098	6.5948e-17
1039157	SH3TC2	A_23_P7473	55431	SH3 domain and tetratricopeptide repeats 2	79628	0.525024	2.4147e-25
1045248	ABI3BP	CUST_15613_PI416261804	25639	ABI family; member 3 (NESH) binding protein	25890	0.524991	4.30675e-21
1033968	SLFN5	A_23_P402899	81539	schlafen family member 5	162394	0.52484	1.70619e-11
1019145	LOC389607	A_24_P660811	123493	uncharacterized LOC389607	389607	0.524714	1.52147e-24
1023051	BVES	A_32_P181638	10990	blood vessel epicardial substance	11149	0.524669	9.78039e-21
1024563	MS4A7	CUST_1406_PI416261804	37289	membrane-spanning 4-domains; subfamily A; member 7	58475	0.524613	6.54411e-27
1026884	MRPL35	A_23_P165651	30799	mitochondrial ribosomal protein L35	51318	0.524584	2.42971e-18
1014660	ERG	A_23_P57323	2063	v-ets erythroblastosis virus E26 oncogene homolog (avian)	2078	0.52453	1.62505e-21
1034226	CNKSR3	A_23_P134085	81167	CNKSR family member 3	154043	0.524514	4.86109e-27
1054132	AFF1	A_23_P29897	4274	AF4/FMR2 family; member 1	4299	0.524494	1.96795e-20
1010816	SLC39A11	A_24_P57528	83630	solute carrier family 39 (metal ion transporter); member 11	201266	0.524396	7.88036e-18
1053202	PEG3AS	A_23_P407583	5146	paternally expressed 3	5178	0.524367	1.75777e-21
1018991	ANAPC13	A_32_P16854	25596	anaphase promoting complex subunit 13	25847	0.524149	1.96989e-19
1026405	PML	A_23_P358944	5339	promyelocytic leukemia	5371	0.524077	1.38204e-16
1016275	AC034199.2	A_24_P922631	79577	chromosome 5 open reading frame 58	133874	0.524061	8.39535e-26
1047700	NUTF2	A_23_P118038	10058	nuclear transport factor 2	10204	0.524038	7.7053e-14
1030439	SOCS4	A_23_P151700	78920	suppressor of cytokine signaling 4	122809	0.523952	7.8992e-26
1031363	IYD	A_23_P74114	123455	iodotyrosine deiodinase	389434	0.523936	2.31621e-18
1027082	XRCC4	A_23_P122174	7475	X-ray repair complementing defective repair in Chinese hamster cells 4	7518	0.523892	7.91285e-29
1011680	CAPN3	A_23_P218190	821	calpain 3; (p94)	825	0.523766	1.47509e-22
1045473	RABGAP1	CUST_11241_PI416261804	23390	RAB GTPase activating protein 1	23637	0.523764	1.62213e-19
1034739	C14orf50	A_23_P309973	80433	protein phosphatase 1; regulatory subunit 36	145376	0.523756	6.88162e-25
1042240	TMEM38B	A_24_P278156	34440	transmembrane protein 38B	55151	0.523652	5.75774e-21
1049148	MBD2	CUST_26_PI416408490	8853	methyl-CpG binding domain protein 2	8932	0.523566	6.87055e-20
1053705	NINJ1	A_23_P169137	4783	ninjurin 1	4814	0.523514	1.49699e-30
1048204	LAPTM4A	A_23_P90659	9597	lysosomal protein transmembrane 4 alpha	9741	0.523346	2.61984e-18
1051898	RPS27	A_32_P69379	6199	ribosomal protein S27	6232	0.52333	4.52452e-25
1037104	PAQR8	A_23_P214281	59502	progestin and adipoQ receptor family member VIII	85315	0.523269	1.65485e-25
1016900	SHISA3	A_23_P41476	81070	shisa homolog 3 (Xenopus laevis)	152573	0.523226	3.07377e-24
1046648	WWP1	CUST_14361_PI416261804	10901	WW domain containing E3 ubiquitin protein ligase 1	11059	0.523141	2.26381e-16
1055272	HTR2C	CUST_1858_PI417557136	3338	5-hydroxytryptamine (serotonin) receptor 2C; G protein-coupled	3358	0.523127	4.70822e-12
1020870	CHRNB2	A_23_P368624	1133	cholinergic receptor; nicotinic; beta 2 (neuronal)	1141	0.523075	1.91203e-17
1029443	CYB5R2	A_23_P2181	31180	cytochrome b5 reductase 2	51700	0.523054	1.23955e-31
1039913	NOC3L	CUST_1629_PI416261804	40919	nucleolar complex associated 3 homolog (S. cerevisiae)	64318	0.522998	2.54515e-18
1032074	TMEM119	CUST_6025_PI416261804	109575	transmembrane protein 119	338773	0.522978	2.80316e-18
1047536	TLR6	A_24_P17677	10187	toll-like receptor 6	10333	0.522914	9.50464e-16
1013736	ECHDC1	A_23_P82206	35150	enoyl CoA hydratase domain containing 1	55862	0.522816	3.47105e-17
1014451	USP8	CUST_10386_PI416261804	8978	ubiquitin specific peptidase 8	9101	0.522714	3.83667e-17
1015967	ITGB2	A_23_P329573	3664	integrin; beta 2 (complement component 3 receptor 3 and 4 subunit)	3689	0.522665	4.86242e-08
1036451	ARHGAP18	CUST_9954_PI416261804	60315	Rho GTPase activating protein 18	93663	0.522502	4.81845e-16
1018670	SERPINE2	A_23_P50919	5238	serpin peptidase inhibitor; clade E (nexin; plasminogen activator inhibitor type 1); member 2	5270	0.522399	4.38361e-29
1046167	ATF6	A_23_P62907	22682	activating transcription factor 6	22926	0.522387	4.23049e-17
1043724	SAR1B	A_23_P92842	30610	SAR1 homolog B (S. cerevisiae)	51128	0.522323	2.391e-15
1019223	ZBTB37	A_23_P137504	58813	zinc finger and BTB domain containing 37	84614	0.522285	7.81316e-28
1026701	NARG2	A_23_P54389	55467	NMDA receptor regulated 2	79664	0.522147	1.49464e-18
1018093	GUSBP3	A_32_P39003	158929	glucuronidase; beta pseudogene 3	653188	0.522048	1.38196e-19
1011377	DBI	CUST_10992_PI416261804	1610	diazepam binding inhibitor (GABA receptor modulator; acyl-CoA binding protein)	1622	0.522012	1.71702e-17
1016113	FCGBP	A_23_P21495	8780	Fc fragment of IgG binding protein	8857	0.521998	6.89213e-12
1039008	TTLL7	A_24_P165450	55542	tubulin tyrosine ligase-like family; member 7	79739	0.521919	1.35315e-23
1046593	ATE1	A_23_P138574	10942	arginyltransferase 1	11101	0.521898	5.49086e-12
1014253	TDRD10	A_32_P7974	79164	tudor domain containing 10	126668	0.521893	1.21907e-23
1045924	PSME4	CUST_1184_PI416261804	22953	proteasome (prosome; macropain) activator subunit 4	23198	0.521882	5.38491e-19
1033270	TMEM136	A_23_P329890	85586	transmembrane protein 136	219902	0.521864	3.29384e-15
1051643	SGSH	A_23_P254254	6412	N-sulfoglucosamine sulfohydrolase	6448	0.521809	6.87437e-14
1036699	ACY3	CUST_16596_PI416261804	60088	aspartoacylase (aminocyclase) 3	91703	0.521796	4.55478e-27
1023301	AIF1L	A_23_P94380	57786	allograft inflammatory factor 1-like	83543	0.521633	7.24648e-25
1013859	PTGER4P2	A_32_P134098	135365	prostaglandin E receptor 4 (subtype EP4) pseudogene 2	442421	0.521618	2.82175e-22
1059164	AIRE	A_23_P68740	323	autoimmune regulator	326	0.521505	7.16267e-12
1044686	GHITM	A_32_P196694	26814	growth hormone inducible transmembrane protein	27069	0.52149	8.50106e-14
1040216	ELOVL5	A_23_P431521	37941	ELOVL fatty acid elongase 5	60481	0.521468	9.39874e-21
1039907	LMBR1	A_23_P300728	40928	limb region 1 homolog (mouse)	64327	0.521153	3.05326e-14
1045601	HMHA1	CUST_1373_PI416379584	23281	histocompatibility (minor) HA-1	23526	0.521142	3.36589e-07
1036636	DSEL	A_23_P27265	60141	dermatan sulfate epimerase-like	92126	0.521106	3.50902e-19
1019941	HPGD	A_23_P213050	3228	hydroxyprostaglandin dehydrogenase 15-(NAD)	3248	0.521097	1.995e-17
1020417	NFATC4	A_23_P140394	4750	nuclear factor of activated T-cells; cytoplasmic; calcineurin-dependent 4	4776	0.521031	8.85416e-14
1010405	NIPAL4	CUST_1254_PI416379584	110415	NIPA-like domain containing 4	348938	0.520916	3.70596e-23
1038166	CCDC70	CUST_13409_PI416261804	57690	coiled-coil domain containing 70	83446	0.520709	9.55083e-14
1022006	TMEM98	A_23_P27035	25771	transmembrane protein 98	26022	0.520693	1.21859e-24
1055434	HSPA4	A_24_P377269	3288	heat shock 70kDa protein 4	3308	0.520626	8.03232e-22
1035792	AK7	CUST_8028_PI416261804	78891	adenylate kinase 7	122481	0.520543	3.9394e-13
1055425	HSPA9	A_32_P51781	3293	heat shock 70kDa protein 9 (mortalin)	3313	0.520466	1.14012e-20
1037917	CTTNBP2	CUST_485_PI416261804	58208	cortactin binding protein 2	83992	0.520417	3.19986e-24
1059067	ARL1	A_32_P68586	397	ADP-ribosylation factor-like 1	400	0.520378	2.02947e-12
1020277	ARCN1	A_23_P203103	369	archain 1	372	0.520271	7.12106e-13
1047776	G3BP1	A_23_P336479	10001	GTPase activating protein (SH3 domain) binding protein 1	10146	0.520243	6.60534e-16
1016056	TSEN34	A_23_P130626	54882	tRNA splicing endonuclease 34 homolog (S. cerevisiae)	79042	0.520212	6.79554e-26
1017943	CDC14C	A_23_P367043	81724	CDC14 cell division cycle 14 homolog C (S. cerevisiae)	168448	0.520197	1.02867e-28
1037970	KCTD10	A_24_P39101	58126	potassium channel tetramerisation domain containing 10	83892	0.520173	7.59123e-15
1067737	ACSM5	A_23_P44919	34277	acyl-CoA synthetase medium-chain family member 5	54988	0.520113	1.35918e-22
1046844	DHRS4	CUST_908_PI416379584	10743	dehydrogenase/reductase (SDR family) member 4	10901	0.52009	2.49738e-21
1045834	KIF13B	A_23_P147388	23058	kinesin family member 13B	23303	0.520052	8.86231e-27
1016230	KIAA1949	A_23_P331479	82204	protein phosphatase 1; regulatory subunit 18	170954	0.520029	8.74911e-23
1031083	LHX8	CUST_879_PI416379584	128965	LIM homeobox 8	431707	0.520023	1.00737e-17
1039744	S100PBP	A_23_P200425	41340	S100P binding protein	64766	0.519912	8.42218e-16
1046774	CBX1	A_24_P247596	10793	chromobox homolog 1	10951	0.519829	5.09923e-14
1023936	LDHD	A_23_P54918	83463	lactate dehydrogenase D	197257	0.519789	2.44443e-23
1023368	FAM123A	CUST_294_PI416261804	85502	family with sequence similarity 123A	219287	0.519761	5.08585e-17
1016787	MLKL	A_23_P61050	83465	mixed lineage kinase domain-like	197259	0.51976	1.05536e-23
1058713	C1QB	A_23_P137366	709	complement component 1; q subcomponent; B chain	713	0.519746	2.64088e-15
1036761	IGFN1	A_32_P425998	60011	immunoglobulin-like and fibronectin type III domain containing 1	91156	0.519693	1.67768e-20
1031604	FAM89A	A_24_P418408	119546	family with sequence similarity 89; member A	375061	0.519591	1.3778e-17
1036326	LARP4	A_23_P36860	76654	La ribonucleoprotein domain family; member 4	113251	0.519577	4.99467e-24
1018202	C15orf44	CUST_7628_PI416261804	57258	chromosome 15 open reading frame 44	81556	0.519541	9.41996e-21
1030426	PSMB9	A_23_P111000	5666	proteasome (prosome; macropain) subunit; beta type; 9 (large multifunctional peptidase 2)	5698	0.519528	9.8884e-18
1046645	DUS4L	A_23_P215778	10904	dihydrouridine synthase 4-like (S. cerevisiae)	11062	0.519461	3.58546e-25
1016416	RBP1	A_23_P257649	5915	retinol binding protein 1; cellular	5947	0.519436	1.57414e-18
1031980	IFITM4P	A_24_P16124	109815	interferon induced transmembrane protein 4 pseudogene	340198	0.519426	3.73097e-10
1045832	UBR2	A_23_P362637	23059	ubiquitin protein ligase E3 component n-recognin 2	23304	0.51933	3.81375e-14
1049539	AKR7A2	A_23_P115356	8508	aldo-keto reductase family 7; member A2 (aflatoxin aldehyde reductase)	8574	0.51931	1.3048e-19
1054729	KPNB1	A_23_P118774	3812	karyopherin (importin) beta 1	3837	0.519272	2.94392e-11
1040130	FAM38B	CUST_730_PI416261804	40538	piezo-type mechanosensitive ion channel component 2	63895	0.519031	1.6978e-25
1021606	ZWILCH	CUST_221_PI416379584	34344	Zwilch; kinetochore associated; homolog (Drosophila)	55055	0.519005	1.9391e-20
1045002	TES	A_24_P55437	25885	testis derived transcript (3 LIM domains)	26136	0.519003	1.22478e-21
1016314	LOC100287982	A_24_P255609	1002680	similar to FLJ00388 protein	100287982	0.519	2.80639e-23
1042600	GDPD2	A_23_P217498	34146	glycerophosphodiester phosphodiesterase domain containing 2	54857	0.518979	3.13663e-09
1010892	SLC12A3	A_32_P108066	6523	solute carrier family 12 (sodium/chloride transporters); member 3	6559	0.518748	3.20678e-20
1023850	HUWE1	A_24_P932016	9930	HECT; UBA and WWE domain containing 1; E3 ubiquitin protein ligase	10075	0.518618	1.28801e-13
1033079	KIAA1324L	A_24_P320727	85841	KIAA1324-like	222223	0.518511	1.68147e-26
1015981	ANKRD58	A_32_P123255	110264	sosondowah ankyrin repeat domain family member D	347454	0.518407	2.95108e-13
1011130	HEG1	A_32_P166693	36766	HEG homolog 1 (zebrafish)	57493	0.518398	2.77505e-20
1028289	ALDH4A1	A_23_P170337	8590	aldehyde dehydrogenase 4 family; member A1	8659	0.518376	1.16016e-08
1059121	AQP5	A_23_P117104	359	aquaporin 5	362	0.518301	8.55883e-20
1017976	SOX2-OT	A_24_P756289	110298	SOX2 overlapping transcript (non-protein coding)	347689	0.518078	4.59588e-29
1044633	CYTH4	A_23_P155057	26873	cytohesin 4	27128	0.517995	1.79815e-19
1054215	MEFV	A_23_P140967	4185	Mediterranean fever	4210	0.517964	1.0797e-12
1012765	LINC00263	CUST_378_PI417507815	59875	long intergenic non-protein coding RNA 263	90271	0.517859	2.94704e-14
1047453	AP003117.1	A_23_P256735	10257	carboxypeptidase Q	10404	0.517659	5.68475e-22
1013525	LOC100131582	CUST_3986_PI416261804	1001676	uncharacterized LOC100131582	100131582	0.517591	2.76203e-14
1041319	TEX15	CUST_12638_PI416261804	35437	testis expressed 15	56154	0.517499	1.73792e-10
1044461	RRP7A	CUST_10398_PI416261804	27086	ribosomal RNA processing 7 homolog A (S. cerevisiae)	27341	0.517464	7.37604e-20
1047159	POLR3G	CUST_3833_PI416261804	10475	polymerase (RNA) III (DNA directed) polypeptide G (32kD)	10622	0.517453	1.64463e-16
1015471	BBX	A_32_P22191	36266	bobby sox homolog (Drosophila)	56987	0.517427	5.22987e-15
1038617	MYCT1	A_23_P31046	55978	myc target 1	80177	0.517313	1.78979e-17
1021364	FLJ77644	A_32_P101860	170793	hypothetical LOC728772	728772	0.517234	6.49963e-24
1024159	MRPL42	A_23_P25163	28713	mitochondrial ribosomal protein L42	28977	0.517227	2.83715e-21
1034216	RNF217	A_23_P353005	81180	ring finger protein 217	154214	0.517154	7.61568e-18
1022152	NAPSB	A_23_P90125	90335	napsin B aspartic peptidase pseudogene	256236	0.517013	1.64282e-17
1034635	TMC8	A_23_P346093	80585	transmembrane channel-like 8	147138	0.516949	3.26464e-08
1045259	SPEF1	A_23_P40280	25625	sperm flagellar 1	25876	0.516807	1.63736e-14
1015845	KCNQ1DN	A_23_P150648	34828	KCNQ1 downstream neighbor (non-protein coding)	55539	0.516713	7.33792e-27
1055406	DNAJB1	CUST_13045_PI416261804	3317	DnaJ (Hsp40) homolog; subfamily B; member 1	3337	0.516585	1.7552e-20
1017502	C20orf82	A_32_P186731	80182	isthmin 1 homolog (zebrafish)	140862	0.516583	1.01654e-26
1041456	LENEP	CUST_2331_PI416261804	35178	lens epithelial protein	55891	0.516533	1.1965e-16
1045106	LRIG1	A_23_P109636	25767	leucine-rich repeats and immunoglobulin-like domains 1	26018	0.516485	4.53827e-21
1051138	SRP72	A_23_P337201	6691	signal recognition particle 72kDa	6731	0.516473	2.60785e-16
1043126	HIGD1B	CUST_12369_PI416261804	31231	HIG1 hypoxia inducible domain family; member 1B	51751	0.516376	3.34669e-16
1055219	ID1	A_23_P252306	3377	inhibitor of DNA binding 1; dominant negative helix-loop-helix protein	3397	0.516328	2.43524e-22
1023523	MGST1	CUST_15962_PI416261804	4232	microsomal glutathione S-transferase 1	4257	0.51632	8.53833e-08
1052228	DPF2	CUST_1364_PI416261804	5945	D4; zinc and double PHD fingers family 2	5977	0.516226	2.17799e-13
1016043	TMEM114	A_24_P728604	94126	transmembrane protein 114	283953	0.516111	2.29871e-18
1033430	C4orf34	A_23_P112634	83664	chromosome 4 open reading frame 34	201895	0.516041	5.00464e-20
1040318	ZNF462	CUST_13438_PI416261804	37313	zinc finger protein 462	58499	0.516016	6.17249e-21
1040012	EPB41L4A	A_24_P257579	40730	erythrocyte membrane protein band 4.1 like 4A	64097	0.515958	5.07203e-23
1027556	SYPL1	A_23_P93881	6816	synaptophysin-like 1	6856	0.515923	2.23116e-23
1029025	NDUFAF3	A_23_P256172	25664	NADH dehydrogenase (ubiquinone) complex I; assembly factor 3	25915	0.515714	8.41461e-15
1058458	CD86	A_23_P109988	937	CD86 molecule	942	0.515648	1.64987e-17
1056939	FOXS1	CUST_6644_PI416261804	2291	forkhead box S1	2307	0.515615	1.10118e-11
1027625	C20orf134	CUST_225_PI416379584	81808	actin-like 10	170487	0.515557	1.64642e-16
1024774	CDK5RAP2	CUST_9319_PI416261804	35044	CDK5 regulatory subunit associated protein 2	55755	0.515542	2.04368e-21
1056885	FRK	CUST_15200_PI416261804	2428	fyn-related kinase	2444	0.515531	3.32305e-20
1016490	AC022098.1	A_32_P52330	76651	uncharacterized LOC113230	113230	0.515177	7.05535e-16
1029476	SPIN4	A_32_P222961	79835	spindlin family; member 4	139886	0.515157	7.81666e-23
1034128	C9orf98	A_23_P83200	81344	adenylate kinase 8	158067	0.514835	3.36754e-21
1037622	MKI67IP	CUST_11109_PI416261804	58575	MKI67 (FHA domain) interacting nucleolar phosphoprotein	84365	0.514798	2.02952e-15
1054745	KLKB1	A_23_P252236	3793	kallikrein B; plasma (Fletcher factor) 1	3818	0.514748	5.55905e-13
1052220	RFC1	A_24_P136807	5949	replication factor C (activator 1) 1; 145kDa	5981	0.51471	4.08056e-18
1029410	A2M	A_23_P116898	3	alpha-2-macroglobulin	2	0.514603	1.94066e-15
1028554	HMGB1P1	A_24_P169148	10210	high mobility group box 1 pseudogene 1	10357	0.514543	1.66886e-22
1021352	SSX2B	A_24_P59220	170935	synovial sarcoma; X breakpoint 2B	727837	0.51445	1.32551e-16
1051865	RXRG	A_23_P23292	6225	retinoid X receptor; gamma	6258	0.514432	1.09313e-18
1056329	AC005512.1	A_24_P279749	2771	guanine nucleotide binding protein (G protein); gamma 7	2788	0.51438	1.80496e-22
1017005	TCTN1	A_23_P76402	55403	tectonic family member 1	79600	0.5143	1.97745e-20
1024207	ZFP90	A_24_P176404	80500	zinc finger protein 90 homolog (mouse)	146198	0.514211	9.81816e-19
1048739	KLF4	A_23_P32233	9180	Kruppel-like factor 4 (gut)	9314	0.514143	5.40889e-31
1034014	CCDC122	CUST_5272_PI416261804	81484	coiled-coil domain containing 122	160857	0.514121	8.44753e-25
1042165	APPL2	CUST_7618_PI416261804	34487	adaptor protein; phosphotyrosine interaction; PH domain and leucine zipper containing 2	55198	0.514097	2.34723e-18
1057606	DLX4	CUST_16853_PI416261804	1736	distal-less homeobox 4	1748	0.513999	1.80082e-21
1045887	PHLPP1	A_23_P89762	22994	PH domain and leucine rich repeat protein phosphatase 1	23239	0.513984	1.33455e-21
1026487	LIMK2	A_23_P211445	3960	LIM domain kinase 2	3985	0.513936	5.89813e-22
1058086	COL4A3	A_24_P308469	1276	collagen; type IV; alpha 3 (Goodpasture antigen)	1285	0.513856	4.19485e-23
1037384	CNDP1	CUST_16464_PI416261804	58931	carnosine dipeptidase 1 (metallopeptidase M20 family)	84735	0.51381	3.61953e-23
1016758	NCF1C	A_32_P116203	1002802	neutrophil cytosolic factor 1C pseudogene	654817	0.513749	3.26514e-18
1024852	GYPC	CUST_12717_PI416261804	2978	glycophorin C (Gerbich blood group)	2995	0.513744	4.08127e-23
1050013	UBXN8	A_23_P157465	7946	UBX domain protein 8	7993	0.513636	1.88593e-14
1016514	LINC00315	A_24_P100190	89876	long intergenic non-protein coding RNA 315	246704	0.513634	1.52876e-17
1041212	SERF1B	A_24_P935881	168738	small EDRK-rich factor 1B (centromeric)	728492	0.513569	3.07683e-21
1036875	MCFD2	A_23_P120270	59908	multiple coagulation factor deficiency 2	90411	0.513485	4.35013e-12
1049829	HIST2H2AC	A_24_P8721	8280	histone cluster 2; H2ac	8338	0.513199	9.51839e-11
1020385	ZNF271	A_23_P147199	10620	zinc finger protein 271	10778	0.513169	8.88249e-16
1059287	ALAD	A_23_P324278	207	aminolevulinate dehydratase	210	0.513096	5.44154e-18
1017814	LPXN	A_23_P87150	9268	leupaxin	9404	0.513071	1.56499e-20
1026984	TTYH1	A_23_P50815	36622	tweety homolog 1 (Drosophila)	57348	0.513008	1.75797e-09
1032100	GPIHBP1	A_23_P72697	109349	glycosylphosphatidylinositol anchored high density lipoprotein binding protein 1	338328	0.512966	2.47991e-14
1023397	HTRA2	A_24_P88763	27173	HtrA serine peptidase 2	27429	0.512935	4.42811e-12
1024407	RELT	A_24_P38951	59147	RELT tumor necrosis factor receptor	84957	0.512739	2.45509e-28
1036627	MTSS1L	A_24_P375728	60144	metastasis suppressor 1-like	92154	0.512719	5.84004e-25
1021539	RRBP1	A_23_P120566	6205	ribosome binding protein 1 homolog 180kDa (dog)	6238	0.512683	6.42916e-20
1053707	NID1	A_23_P200928	4780	nidogen 1	4811	0.512509	1.01812e-09
1046479	POLI	CUST_14541_PI416261804	11041	polymerase (DNA directed) iota	11201	0.512379	4.24568e-19
1024694	SH3KBP1	A_24_P289139	29744	SH3-domain kinase binding protein 1	30011	0.512257	1.29933e-21
1050180	VEZF1	A_23_P206981	7672	vascular endothelial zinc finger 1	7716	0.512252	5.52501e-13
1056496	GATM	CUST_12554_PI416261804	2612	glycine amidinotransferase (L-arginine:glycine amidinotransferase)	2628	0.512174	1.53578e-22
1038627	ATHL1	A_23_P98686	55963	ATH1; acid trehalase-like 1 (yeast)	80162	0.512171	2.10395e-23
1031691	KRTAP10-10	CUST_1438_PI416261804	110779	keratin associated protein 10-10	353333	0.512052	1.44822e-12
1042223	TMEM33	A_24_P123325	34450	transmembrane protein 33	55161	0.512032	3.38589e-14
1035185	TMEM171	A_32_P110390	79595	transmembrane protein 171	134285	0.511659	2.89113e-19
1035926	BTBD16	A_23_P383915	78715	BTB (POZ) domain containing 16	118663	0.511624	5.08938e-30
1050715	CLEC3B	A_23_P69497	7080	C-type lectin domain family 3; member B	7123	0.511395	3.18806e-17
1022796	CLIC5	A_23_P416774	32885	chloride intracellular channel 5	53405	0.511283	1.62092e-22
1018404	MOV10	A_23_P161125	4317	Mov10; Moloney leukemia virus 10; homolog (mouse)	4343	0.511264	4.23968e-18
1036049	RBP7	CUST_8256_PI416261804	77765	retinol binding protein 7; cellular	116362	0.511253	3.33317e-27
1013226	C7orf13	CUST_11364_PI416261804	79388	chromosome 7 open reading frame 13	129790	0.511194	1.0881e-19
1030966	EFNA4	CUST_11737_PI416261804	1932	ephrin-A4	1945	0.511149	7.81655e-11
1033235	FAM124A	A_23_P344568	85624	family with sequence similarity 124A	220108	0.511053	6.30106e-22
1011239	GGT5	A_24_P297182	2671	gamma-glutamyltransferase 5	2687	0.510755	5.93989e-23
1019227	MCART1	A_24_P501520	60129	solute carrier family 25; member 51	92014	0.510722	6.53658e-15
1011622	FAM215A	A_24_P22562	23345	family with sequence similarity 215; member A (non-protein coding)	23591	0.510716	8.79621e-26
1040212	SLC5A7	A_32_P114502	37942	solute carrier family 5 (choline transporter); member 7	60482	0.510692	4.70713e-09
1023267	CDC42EP1	A_23_P166453	10976	CDC42 effector protein (Rho GTPase binding) 1	11135	0.510641	7.38435e-19
1044358	MRPL13	CUST_9479_PI416261804	28734	mitochondrial ribosomal protein L13	28998	0.510633	1.45032e-18
1019542	TMEM125	A_23_P115022	79264	transmembrane protein 125	128218	0.510565	8.01178e-24
1010416	LOC100129361	CUST_3705_PI416261804	1000076	chromosome X open reading frame 69 pseudogene	100129361	0.51047	1.82331e-17
1034867	SLC34A3	A_23_P113682	80262	solute carrier family 34 (sodium phosphate); member 3	142680	0.510264	5.7147e-16
1019359	AKR7L	A_23_P320304	89693	aldo-keto reductase family 7-like	246181	0.510197	7.5814e-18
1011769	CKMT2	CUST_7850_PI416261804	1151	creatine kinase; mitochondrial 2 (sarcomeric)	1160	0.510146	5.15926e-22
1050187	TRIM25	A_23_P15326	7662	tripartite motif containing 25	7706	0.510121	9.94074e-12
1049112	SELENBP1	A_23_P86021	8883	selenium binding protein 1	8991	0.510113	0.000904353
1035220	C5orf35	A_23_P433111	79556	SET domain containing 9	133383	0.510086	6.39115e-24
1058601	CALR	A_23_P67288	807	calreticulin	811	0.510052	2.12382e-23
1017945	LOC145837	A_32_P46594	80471	uncharacterized LOC145837	145837	0.509984	2.09664e-20
1046276	COBLL1	CUST_4902_PI416261804	22593	COBL-like 1	22837	0.509859	3.93021e-17
1036475	MAPK1IP1L	CUST_3105_PI416261804	60285	mitogen-activated protein kinase 1 interacting protein 1-like	93487	0.509726	9.71034e-17
1017051	ZMYND12	A_23_P160567	58427	zinc finger; MYND-type containing 12	84217	0.509449	1.04376e-15
1051627	SHB	A_24_P146575	6425	Src homology 2 domain containing adaptor protein B	6461	0.509449	6.31213e-26
1014558	POFUT2	A_24_P139229	23030	protein O-fucosyltransferase 2	23275	0.509439	6.33051e-22
1058108	CNR2	CUST_16336_PI416261804	1260	cannabinoid receptor 2 (macrophage)	1269	0.509386	6.37691e-23
1021092	LOC729742	CUST_7254_PI416261804	180982	similar to hCG1812832	729742	0.509385	1.1459e-11
1014127	LOC729852	CUST_3203_PI416261804	181363	uncharacterized LOC729852	729852	0.509296	6.10325e-16
1038838	RIN3	A_23_P151820	55693	Ras and Rab interactor 3	79890	0.509222	4.80901e-22
1013349	AKT1S1	CUST_6134_PI416261804	58545	AKT1 substrate 1 (proline-rich)	84335	0.509221	1.32751e-11
1030350	TRNT1	A_23_P372331	30577	tRNA nucleotidyl transferase; CCA-adding; 1	51095	0.50919	1.16952e-17
1035025	FUNDC1	A_23_P375549	79804	FUN14 domain containing 1	139341	0.509018	2.29916e-15
1059006	ATOX1	A_23_P144877	472	ATX1 antioxidant protein 1 homolog (yeast)	475	0.508943	7.92031e-26
1039352	MAPKAP1	CUST_6939_PI416261804	54948	mitogen-activated protein kinase associated protein 1	79109	0.508896	2.87617e-16
1053345	PDCL	A_23_P216949	5050	phosducin-like	5082	0.508774	2.96968e-23
1047560	LANCL1	A_23_P50887	10168	LanC lantibiotic synthetase component C-like 1 (bacterial)	10314	0.508768	1.30787e-14
1034193	GIMAP8	A_23_P168388	81226	GTPase; IMAP family member 8	155038	0.508728	1.9047e-10
1041009	CCDC47	A_24_P176733	36282	coiled-coil domain containing 47	57003	0.508705	1.11207e-18
1016754	HSPC081	A_24_P59297	1002800	uncharacterized LOC100286989	100286989	0.508503	1.65701e-13
1065691	LOC100131564	A_32_P53107	1008150	uncharacterized LOC100131564	100131564	0.508425	5.55382e-33
1014261	DERL1	A_24_P175347	54978	derlin 1	79139	0.508368	2.04796e-11
1040637	ESYT2	A_23_P8744	36761	extended synaptotagmin-like protein 2	57488	0.508344	5.20676e-14
1015082	SLC15A2	CUST_16191_PI416261804	6529	solute carrier family 15 (H+/peptide transporter); member 2	6565	0.508235	2.6139e-18
1043970	IRX4	A_24_P20795	30292	iroquois homeobox 4	50805	0.508108	1.85193e-20
1040464	ZBTB26	CUST_1498_PI416261804	36957	zinc finger and BTB domain containing 26	57684	0.508076	1.64965e-29
1053690	NKX6-1	CUST_14623_PI416261804	4794	NK6 homeobox 1	4825	0.508038	6.81778e-32
1039452	METRN	A_24_P339201	54846	meteorin; glial cell differentiation regulator	79006	0.50785	1.20973e-14
1055917	CXCL2	A_24_P257416	2903	chemokine (C-X-C motif) ligand 2	2920	0.507822	1.40564e-16
1051636	SH3BGRL	A_23_P148297	6415	SH3 domain binding glutamic acid-rich protein like	6451	0.507778	1.47822e-27
1058880	BBS2	A_23_P106835	580	Bardet-Biedl syndrome 2	583	0.507678	1.84925e-15
1037447	FAM126A	CUST_18_PI416408490	58866	family with sequence similarity 126; member A	84668	0.507596	1.27983e-10
1024290	CYorf15B	A_23_P364792	89640	taxilin gamma 2; pseudogene	246126	0.507578	8.32559e-12
1024890	AOF1	A_23_P145035	85781	lysine (K)-specific demethylase 1B	221656	0.507552	4.80143e-13
1058213	CHRM5	A_23_P117873	1125	cholinergic receptor; muscarinic 5	1133	0.507463	3.66251e-14
1042115	MOB1A	CUST_1805_PI416261804	34522	MOB kinase activator 1A	55233	0.507415	1.80963e-23
1042843	MIER2	A_23_P119683	33822	mesoderm induction early response 1; family member 2	54531	0.507381	2.16112e-19
1014314	MTFR1	CUST_12180_PI416261804	9506	mitochondrial fission regulator 1	9650	0.507306	3.93771e-19
1018992	LOC440917	A_24_P33444	134048	tyrosine 3-monooxygenase/tryptophan 5-monooxygenase activation protein; epsilon polypeptide pseudogene	440917	0.507303	4.21157e-19
1052734	SRGN	A_23_P86653	5520	serglycin	5552	0.507289	3.21817e-14
1029090	MATR3	A_32_P135790	9638	matrin 3	9782	0.507189	1.60941e-16
1046708	SLC27A5	A_23_P4611	10840	solute carrier family 27 (fatty acid transporter); member 5	10998	0.507062	7.09916e-25
1036438	TTYH2	A_23_P66432	60663	tweety homolog 2 (Drosophila)	94015	0.507044	2.54359e-21
1054722	KPNA3	A_23_P139950	3814	karyopherin alpha 3 (importin alpha 4)	3839	0.507027	9.00695e-13
1047296	IPO8	A_23_P98923	10379	importin 8	10526	0.507021	6.6799e-09
1051235	SORD	A_32_P127153	6612	sorbitol dehydrogenase	6652	0.506955	4.54032e-20
1021849	CD68	A_23_P15394	963	CD68 molecule	968	0.506813	3.64925e-24
1043517	TXNDC3	A_23_P259611	30795	NME/NM23 family member 8	51314	0.506777	1.34693e-18
1031986	TMEM173	A_23_P61371	109790	transmembrane protein 173	340061	0.506737	1.33354e-05
1051739	CXCL6	CUST_13935_PI416261804	6336	chemokine (C-X-C motif) ligand 6 (granulocyte chemotactic protein 2)	6372	0.506356	9.80208e-15
1023210	IL6ST	CUST_15800_PI416261804	3547	interleukin 6 signal transducer (gp130; oncostatin M receptor)	3572	0.506307	2.74999e-16
1045153	TMEM87A	A_23_P88710	25712	transmembrane protein 87A	25963	0.506278	6.86436e-19
1023539	HYAL2	A_23_P57927	8623	hyaluronoglucosaminidase 2	8692	0.50625	3.11465e-28
1019190	CALU	A_23_P122815	809	calumenin	813	0.506061	9.21406e-08
1023594	SYTL3	A_23_P168188	60765	synaptotagmin-like 3	94120	0.506002	1.763e-14
1031506	KRTAP10-12	CUST_514_PI416573500	122079	keratin associated protein 10-12	386685	0.505776	1.70093e-13
1036619	PCDH21	A_23_P149946	60149	cadherin-related family member 1	92211	0.505751	1.42119e-17
1049138	KYNU	A_23_P56898	8863	kynureninase	8942	0.505728	4.31429e-12
1041310	NDNL2	A_23_P117862	35443	necdin-like 2	56160	0.505698	3.92069e-20
1049484	AKR1C3	CUST_15152_PI416261804	8575	aldo-keto reductase family 1; member C3 (3-alpha hydroxysteroid dehydrogenase; type II)	8644	0.505695	3.80008e-25
1027454	ZNF588	A_24_P154914	30908	zinc finger protein 107	51427	0.505676	7.2935e-17
1045249	POLR1A	A_23_P28450	25634	polymerase (RNA) I polypeptide A; 194kDa	25885	0.505638	2.70611e-13
1019902	LOC100131082	A_32_P88965	1002111	hypothetical LOC100131082	100131082	0.505624	2.59002e-24
1038544	GRPEL1	A_24_P174563	56074	GrpE-like 1; mitochondrial (E. coli)	80273	0.505557	4.27593e-13
1036303	SDSL	A_23_P53439	76678	serine dehydratase-like	113675	0.505525	1.9226e-21
1032538	EXOC3L	A_23_P424734	94092	exocyst complex component 3-like 1	283849	0.50552	3.04171e-14
[truncated: 18,742 more rows]

## Sheet: OXT
probe_id	gene_symbol.x	probe_name	gene_id	gene_name	entrez_id	r_value	p_value
[truncated: 20,736 more rows]
